# Supplementary material for: Leveraging chromatin packing domains to target chemoevasion in vivo
Source: Proc Natl Acad Sci U S A. 2025 Jul 22;122(30):e2425319122. doi: 10.1073/pnas.2425319122 (PMC12318189; doi:10.1073/pnas.2425319122)
Supplement: Supplementary file 2 — Dataset S01 (CSV) [file pnas.2425319122.sd01.csv]

Domain	D_PD	CVC	A_v	r_fiber	r_PD
1	2.666660473	0.336513506	0.795305678	10	132
2	2.510890826	0.273292319	0.679021661	14	90
3	2.437487533	0.284258794	0.735270885	24	130
4	2.630833842	0.28361792	0.737943274	12	160
5	2.624208061	0.271502813	0.747393391	10	148
6	2.713803707	0.328792946	0.733435427	8	132
7	2.582948185	0.233577722	0.688001145	12	160
8	2.230489783	0.22182097	0.644605363	40	160
9	2.31613234	0.217677888	0.593357386	42	182
10	2.69827093	0.26584124	0.687671011	6	140
11	2.693176098	0.413406452	0.716362186	12	72
12	2.583142291	0.302640406	0.7348858	10	84
13	2.802923874	0.514928229	0.740848316	6	38
14	2.869744967	0.46364544	0.625807878	2	20
15	2.75909256	0.389769869	0.617438508	8	54
16	2.508842982	0.252498189	0.772706962	16	156
17	2.633233434	0.289158588	0.728059062	10	124
18	2.479830454	0.24465127	0.816434643	14	142
19	2.772983121	0.453052749	0.709214681	10	72
20	2.661627732	0.336180114	0.552147306	24	104
21	2.583987938	0.304684461	0.704508677	12	90
22	2.894545775	0.446536966	0.575011693	2	22
23	2.578383085	0.275126943	0.627829803	26	184
24	2.549333864	0.202109133	0.554806716	10	94
25	2.762569554	0.272493745	0.575646511	6	140
26	2.586201586	0.227497954	0.533201281	12	94
27	2.686500291	0.257191677	0.657853871	6	120
28	2.809322868	0.368338768	0.669726973	4	92
29	2.57547051	0.185015357	0.571526293	8	114
30	2.575537398	0.249077046	0.540348992	10	62
31	2.527706626	0.193810874	0.469150013	20	130
32	2.52013284	0.222190725	0.691899713	12	128
33	2.516697759	0.206868349	0.496166792	18	110
34	2.512546707	0.18139039	0.579445333	12	130
35	2.706232179	0.308177432	0.567674792	8	64
36	2.718496976	0.290376624	0.605419328	10	136
37	2.576599829	0.223137622	0.533420801	12	94
38	2.836587669	0.327407893	0.449975207	4	28
39	2.445236295	0.204295752	0.544682679	14	82
40	2.64048663	0.165358059	0.431392082	10	144
41	2.608108873	0.297704122	0.629189748	8	54
42	2.789415631	0.214725292	0.418075766	6	142
43	2.605821478	0.217312842	0.516686712	8	72
44	2.708936789	0.184439677	0.488996972	4	114
45	2.627149862	0.222650699	0.466016408	8	58
46	2.496130436	0.155784237	0.410269733	12	82
47	2.610550345	0.155641992	0.299621119	16	86
