# Supplementary material for: Leveraging chromatin packing domains to target chemoevasion in vivo
Source: Proc Natl Acad Sci U S A. 2025 Jul 22;122(30):e2425319122. doi: 10.1073/pnas.2425319122 (PMC12318189; doi:10.1073/pnas.2425319122)
Supplement: Supplementary file 3 — Dataset S02 (CSV) [file pnas.2425319122.sd02.csv]

Experiment	Date	Cell Line	Group	Dish	Day	TPR Dose	TPR	Chemo Dose	Chemo	Percent Confluence
Inhibition Population Study	3/9/2016	A2780	Control	1	2	None	None	None	None	90
Inhibition Population Study	3/9/2016	A2780	Control	2	2	None	None	None	None	95
Inhibition Population Study	3/9/2016	A2780	Control	3	2	None	None	None	None	100
Inhibition Population Study	3/9/2016	A2780	Control	4	2	None	None	None	None	95
Inhibition Population Study	3/9/2016	A2780	Control	5	2	None	None	None	None	90
Inhibition Population Study	3/9/2016	A2780	Control	6	2	None	None	None	None	100
Inhibition Population Study	3/9/2016	A2780	Control	7	2	None	None	None	None	95
Inhibition Population Study	3/9/2016	A2780	Control	8	2	None	None	None	None	100
Inhibition Population Study	3/9/2016	A2780	Control	9	2	None	None	None	None	95
Inhibition Population Study	3/9/2016	A2780	Control	10	2	None	None	None	None	95
Inhibition Population Study	3/9/2016	A2780	Control	11	2	None	None	None	None	100
Inhibition Population Study	3/9/2016	A2780	Control	12	2	None	None	None	None	95
Inhibition Population Study	3/9/2016	A2780	Control	13	2	None	None	None	None	80
Inhibition Population Study	3/9/2016	A2780	Control	14	2	None	None	None	None	95
Inhibition Population Study	3/9/2016	A2780	Control	15	2	None	None	None	None	95
Inhibition Population Study	3/9/2016	A2780	Control	16	2	None	None	None	None	85
Inhibition Population Study	3/9/2016	A2780	Control	17	2	None	None	None	None	95
Inhibition Population Study	3/9/2016	A2780	Control	18	2	None	None	None	None	100
Inhibition Population Study	3/9/2016	A2780	Control	19	2	None	None	None	None	100
Inhibition Population Study	3/9/2016	A2780	Control	20	2	None	None	None	None	100
Inhibition Population Study	3/9/2016	A2780	Chemo	1	2	None	None	5 nM	Paclitaxel	80
Inhibition Population Study	3/9/2016	A2780	Chemo	2	2	None	None	5 nM	Paclitaxel	75
Inhibition Population Study	3/9/2016	A2780	Chemo	3	2	None	None	5 nM	Paclitaxel	50
Inhibition Population Study	3/9/2016	A2780	Chemo	4	2	None	None	5 nM	Paclitaxel	65
Inhibition Population Study	3/9/2016	A2780	Chemo	5	2	None	None	5 nM	Paclitaxel	70
Inhibition Population Study	3/9/2016	A2780	Chemo	6	2	None	None	5 nM	Paclitaxel	80
Inhibition Population Study	3/9/2016	A2780	Chemo	7	2	None	None	5 nM	Paclitaxel	75
Inhibition Population Study	3/9/2016	A2780	Chemo	8	2	None	None	5 nM	Paclitaxel	30
Inhibition Population Study	3/9/2016	A2780	Chemo	9	2	None	None	5 nM	Paclitaxel	70
Inhibition Population Study	3/9/2016	A2780	Chemo	10	2	None	None	5 nM	Paclitaxel	75
Inhibition Population Study	3/9/2016	A2780	Chemo	11	2	None	None	5 nM	Paclitaxel	10
Inhibition Population Study	3/9/2016	A2780	Chemo	12	2	None	None	5 nM	Paclitaxel	10
Inhibition Population Study	3/9/2016	A2780	Chemo	13	2	None	None	5 nM	Paclitaxel	15
Inhibition Population Study	3/9/2016	A2780	Chemo	14	2	None	None	5 nM	Paclitaxel	10
Inhibition Population Study	3/9/2016	A2780	Chemo	15	2	None	None	5 nM	Paclitaxel	20
Inhibition Population Study	3/9/2016	A2780	Chemo	16	2	None	None	5 nM	Paclitaxel	20
Inhibition Population Study	3/9/2016	A2780	Chemo	17	2	None	None	5 nM	Paclitaxel	25
Inhibition Population Study	3/9/2016	A2780	Chemo	18	2	None	None	5 nM	Paclitaxel	15
Inhibition Population Study	3/9/2016	A2780	Chemo	19	2	None	None	5 nM	Paclitaxel	20
Inhibition Population Study	3/9/2016	A2780	Chemo	20	2	None	None	5 nM	Paclitaxel	15
Inhibition Population Study	3/9/2016	A2780	Chemo	21	2	None	None	5 nM	Paclitaxel	20
Inhibition Population Study	3/9/2016	A2780	Chemo	22	2	None	None	5 nM	Paclitaxel	35
Inhibition Population Study	3/9/2016	A2780	Chemo	23	2	None	None	5 nM	Paclitaxel	25
Inhibition Population Study	3/9/2016	A2780	Chemo	24	2	None	None	5 nM	Paclitaxel	10
Inhibition Population Study	3/9/2016	A2780	Chemo	25	2	None	None	5 nM	Paclitaxel	10
Inhibition Population Study	3/9/2016	A2780	Chemo	26	2	None	None	5 nM	Paclitaxel	25
Inhibition Population Study	3/9/2016	A2780	Chemo	27	2	None	None	5 nM	Paclitaxel	40
Inhibition Population Study	3/9/2016	A2780	Chemo	28	2	None	None	5 nM	Paclitaxel	25
Inhibition Population Study	3/9/2016	A2780	Chemo	29	2	None	None	5 nM	Paclitaxel	25
Inhibition Population Study	3/9/2016	A2780	Chemo	30	2	None	None	5 nM	Paclitaxel	10
Inhibition Population Study	3/9/2016	A2780	Combo	1	2	100 uM	Valproic Acid	5 nM	Paclitaxel	5
Inhibition Population Study	3/9/2016	A2780	Combo	2	2	100 uM	Valproic Acid	5 nM	Paclitaxel	15
Inhibition Population Study	3/9/2016	A2780	Combo	3	2	100 uM	Valproic Acid	5 nM	Paclitaxel	5
Inhibition Population Study	3/9/2016	A2780	Combo	4	2	100 uM	Valproic Acid	5 nM	Paclitaxel	10
Inhibition Population Study	3/9/2016	A2780	Combo	5	2	100 uM	Valproic Acid	5 nM	Paclitaxel	25
Inhibition Population Study	3/9/2016	A2780	Combo	6	2	100 uM	Valproic Acid	5 nM	Paclitaxel	30
Inhibition Population Study	3/9/2016	A2780	Combo	7	2	100 uM	Valproic Acid	5 nM	Paclitaxel	45
Inhibition Population Study	3/9/2016	A2780	Combo	8	2	100 uM	Valproic Acid	5 nM	Paclitaxel	25
Inhibition Population Study	3/9/2016	A2780	Combo	9	2	100 uM	Valproic Acid	5 nM	Paclitaxel	0
Inhibition Population Study	3/9/2016	A2780	Combo	10	2	100 uM	Valproic Acid	5 nM	Paclitaxel	15
Inhibition Population Study	3/9/2016	A2780	Combo	11	2	100 uM	Valproic Acid	5 nM	Paclitaxel	25
Inhibition Population Study	3/9/2016	A2780	Combo	12	2	100 uM	Valproic Acid	5 nM	Paclitaxel	45
Inhibition Population Study	3/9/2016	A2780	Combo	13	2	100 uM	Valproic Acid	5 nM	Paclitaxel	55
Inhibition Population Study	3/9/2016	A2780	Combo	14	2	100 uM	Valproic Acid	5 nM	Paclitaxel	30
Inhibition Population Study	3/9/2016	A2780	Combo	15	2	100 uM	Valproic Acid	5 nM	Paclitaxel	60
Inhibition Population Study	3/9/2016	A2780	Combo	16	2	100 uM	Valproic Acid	5 nM	Paclitaxel	70
Inhibition Population Study	3/9/2016	A2780	Combo	17	2	100 uM	Valproic Acid	5 nM	Paclitaxel	80
Inhibition Population Study	3/9/2016	A2780	Combo	18	2	100 uM	Valproic Acid	5 nM	Paclitaxel	60
Inhibition Population Study	3/9/2016	A2780	Combo	19	2	100 uM	Valproic Acid	5 nM	Paclitaxel	90
Inhibition Population Study	3/9/2016	A2780	Combo	20	2	100 uM	Valproic Acid	5 nM	Paclitaxel	30
Inhibition Population Study	3/9/2016	A2780	Combo	21	2	100 uM	Valproic Acid	5 nM	Paclitaxel	20
Inhibition Population Study	3/9/2016	A2780	Combo	22	2	100 uM	Valproic Acid	5 nM	Paclitaxel	5
Inhibition Population Study	3/9/2016	A2780	Combo	23	2	100 uM	Valproic Acid	5 nM	Paclitaxel	5
Inhibition Population Study	3/9/2016	A2780	Combo	24	2	100 uM	Valproic Acid	5 nM	Paclitaxel	15
Inhibition Population Study	3/9/2016	A2780	Combo	25	2	100 uM	Valproic Acid	5 nM	Paclitaxel	5
Inhibition Population Study	3/9/2016	A2780	Combo	26	2	100 uM	Valproic Acid	5 nM	Paclitaxel	35
Inhibition Population Study	3/9/2016	A2780	Combo	27	2	100 uM	Valproic Acid	5 nM	Paclitaxel	10
Inhibition Population Study	3/9/2016	A2780	Combo	28	2	100 uM	Valproic Acid	5 nM	Paclitaxel	5
Inhibition Population Study	3/9/2016	A2780	Combo	29	2	100 uM	Valproic Acid	5 nM	Paclitaxel	0
Inhibition Population Study	3/9/2016	A2780	Combo	30	2	100 uM	Valproic Acid	5 nM	Paclitaxel	10
Inhibition Population Study	3/9/2016	A2780	Combo	1	2	75 uM	Celecoxib	5 nM	Paclitaxel	5
Inhibition Population Study	3/9/2016	A2780	Combo	2	2	75 uM	Celecoxib	5 nM	Paclitaxel	10
Inhibition Population Study	3/9/2016	A2780	Combo	3	2	75 uM	Celecoxib	5 nM	Paclitaxel	20
Inhibition Population Study	3/9/2016	A2780	Combo	4	2	75 uM	Celecoxib	5 nM	Paclitaxel	10
Inhibition Population Study	3/9/2016	A2780	Combo	5	2	75 uM	Celecoxib	5 nM	Paclitaxel	10
Inhibition Population Study	3/9/2016	A2780	Combo	6	2	75 uM	Celecoxib	5 nM	Paclitaxel	5
Inhibition Population Study	3/9/2016	A2780	Combo	7	2	75 uM	Celecoxib	5 nM	Paclitaxel	40
Inhibition Population Study	3/9/2016	A2780	Combo	8	2	75 uM	Celecoxib	5 nM	Paclitaxel	25
Inhibition Population Study	3/9/2016	A2780	Combo	9	2	75 uM	Celecoxib	5 nM	Paclitaxel	5
Inhibition Population Study	3/9/2016	A2780	Combo	10	2	75 uM	Celecoxib	5 nM	Paclitaxel	5
Inhibition Population Study	3/9/2016	A2780	Combo	11	2	75 uM	Celecoxib	5 nM	Paclitaxel	5
Inhibition Population Study	3/9/2016	A2780	Combo	12	2	75 uM	Celecoxib	5 nM	Paclitaxel	5
Inhibition Population Study	3/9/2016	A2780	Combo	13	2	75 uM	Celecoxib	5 nM	Paclitaxel	0
Inhibition Population Study	3/9/2016	A2780	Combo	14	2	75 uM	Celecoxib	5 nM	Paclitaxel	5
Inhibition Population Study	3/9/2016	A2780	Combo	15	2	75 uM	Celecoxib	5 nM	Paclitaxel	10
Inhibition Population Study	3/9/2016	A2780	Combo	16	2	75 uM	Celecoxib	5 nM	Paclitaxel	10
Inhibition Population Study	3/9/2016	A2780	Combo	17	2	75 uM	Celecoxib	5 nM	Paclitaxel	10
Inhibition Population Study	3/9/2016	A2780	Combo	18	2	75 uM	Celecoxib	5 nM	Paclitaxel	5
Inhibition Population Study	3/9/2016	A2780	Combo	19	2	75 uM	Celecoxib	5 nM	Paclitaxel	0
Inhibition Population Study	3/9/2016	A2780	Combo	20	2	75 uM	Celecoxib	5 nM	Paclitaxel	0
Inhibition Population Study	3/9/2016	A2780	Combo	21	2	75 uM	Celecoxib	5 nM	Paclitaxel	10
Inhibition Population Study	3/9/2016	A2780	Combo	22	2	75 uM	Celecoxib	5 nM	Paclitaxel	5
Inhibition Population Study	3/9/2016	A2780	Combo	23	2	75 uM	Celecoxib	5 nM	Paclitaxel	15
Inhibition Population Study	3/9/2016	A2780	Combo	24	2	75 uM	Celecoxib	5 nM	Paclitaxel	5
Inhibition Population Study	3/9/2016	A2780	Combo	25	2	75 uM	Celecoxib	5 nM	Paclitaxel	5
Inhibition Population Study	3/9/2016	A2780	Combo	26	2	75 uM	Celecoxib	5 nM	Paclitaxel	15
Inhibition Population Study	3/9/2016	A2780	Combo	27	2	75 uM	Celecoxib	5 nM	Paclitaxel	15
Inhibition Population Study	3/9/2016	A2780	Combo	28	2	75 uM	Celecoxib	5 nM	Paclitaxel	10
Inhibition Population Study	3/9/2016	A2780	Combo	29	2	75 uM	Celecoxib	5 nM	Paclitaxel	5
Inhibition Population Study	3/9/2016	A2780	Combo	30	2	75 uM	Celecoxib	5 nM	Paclitaxel	10
Inhibition Population Study	3/9/2016	A2780	Combo	1	2	150 nM	Digoxin	5 nM	Paclitaxel	0
Inhibition Population Study	3/9/2016	A2780	Combo	2	2	150 nM	Digoxin	5 nM	Paclitaxel	5
Inhibition Population Study	3/9/2016	A2780	Combo	3	2	150 nM	Digoxin	5 nM	Paclitaxel	0
Inhibition Population Study	3/9/2016	A2780	Combo	4	2	150 nM	Digoxin	5 nM	Paclitaxel	0
Inhibition Population Study	3/9/2016	A2780	Combo	5	2	150 nM	Digoxin	5 nM	Paclitaxel	5
Inhibition Population Study	3/9/2016	A2780	Combo	6	2	150 nM	Digoxin	5 nM	Paclitaxel	5
Inhibition Population Study	3/9/2016	A2780	Combo	7	2	150 nM	Digoxin	5 nM	Paclitaxel	5
Inhibition Population Study	3/9/2016	A2780	Combo	8	2	150 nM	Digoxin	5 nM	Paclitaxel	5
Inhibition Population Study	3/9/2016	A2780	Combo	9	2	150 nM	Digoxin	5 nM	Paclitaxel	10
Inhibition Population Study	3/9/2016	A2780	Combo	10	2	150 nM	Digoxin	5 nM	Paclitaxel	0
Inhibition Population Study	3/9/2016	A2780	Combo	11	2	150 nM	Digoxin	5 nM	Paclitaxel	5
Inhibition Population Study	3/9/2016	A2780	Combo	12	2	150 nM	Digoxin	5 nM	Paclitaxel	5
Inhibition Population Study	3/9/2016	A2780	Combo	13	2	150 nM	Digoxin	5 nM	Paclitaxel	5
Inhibition Population Study	3/9/2016	A2780	Combo	14	2	150 nM	Digoxin	5 nM	Paclitaxel	0
Inhibition Population Study	3/9/2016	A2780	Combo	15	2	150 nM	Digoxin	5 nM	Paclitaxel	0
Inhibition Population Study	3/9/2016	A2780	Combo	16	2	150 nM	Digoxin	5 nM	Paclitaxel	5
Inhibition Population Study	3/9/2016	A2780	Combo	17	2	150 nM	Digoxin	5 nM	Paclitaxel	0
Inhibition Population Study	3/9/2016	A2780	Combo	18	2	150 nM	Digoxin	5 nM	Paclitaxel	0
Inhibition Population Study	3/9/2016	A2780	Combo	19	2	150 nM	Digoxin	5 nM	Paclitaxel	0
Inhibition Population Study	3/9/2016	A2780	Combo	20	2	150 nM	Digoxin	5 nM	Paclitaxel	0
Inhibition Population Study	3/9/2016	A2780	Combo	21	2	150 nM	Digoxin	5 nM	Paclitaxel	5
Inhibition Population Study	3/9/2016	A2780	Combo	22	2	150 nM	Digoxin	5 nM	Paclitaxel	0
Inhibition Population Study	3/9/2016	A2780	Combo	23	2	150 nM	Digoxin	5 nM	Paclitaxel	0
Inhibition Population Study	3/9/2016	A2780	Combo	24	2	150 nM	Digoxin	5 nM	Paclitaxel	5
Inhibition Population Study	3/9/2016	A2780	Combo	25	2	150 nM	Digoxin	5 nM	Paclitaxel	5
Inhibition Population Study	3/9/2016	A2780	Combo	26	2	150 nM	Digoxin	5 nM	Paclitaxel	5
Inhibition Population Study	3/9/2016	A2780	Combo	27	2	150 nM	Digoxin	5 nM	Paclitaxel	0
Inhibition Population Study	3/9/2016	A2780	Combo	28	2	150 nM	Digoxin	5 nM	Paclitaxel	0
Inhibition Population Study	3/9/2016	A2780	Combo	29	2	150 nM	Digoxin	5 nM	Paclitaxel	5
Inhibition Population Study	3/9/2016	A2780	Combo	30	2	150 nM	Digoxin	5 nM	Paclitaxel	0
Inhibition Population Study	3/9/2016	A2780.m248	Control	1	2	None	None	None	None	25
Inhibition Population Study	3/9/2016	A2780.m248	Control	2	2	None	None	None	None	75
Inhibition Population Study	3/9/2016	A2780.m248	Control	3	2	None	None	None	None	60
Inhibition Population Study	3/9/2016	A2780.m248	Control	4	2	None	None	None	None	75
Inhibition Population Study	3/9/2016	A2780.m248	Control	5	2	None	None	None	None	55
Inhibition Population Study	3/9/2016	A2780.m248	Control	6	2	None	None	None	None	95
Inhibition Population Study	3/9/2016	A2780.m248	Control	7	2	None	None	None	None	45
Inhibition Population Study	3/9/2016	A2780.m248	Control	8	2	None	None	None	None	55
Inhibition Population Study	3/9/2016	A2780.m248	Control	9	2	None	None	None	None	90
Inhibition Population Study	3/9/2016	A2780.m248	Control	10	2	None	None	None	None	90
Inhibition Population Study	3/9/2016	A2780.m248	Control	11	2	None	None	None	None	95
Inhibition Population Study	3/9/2016	A2780.m248	Control	12	2	None	None	None	None	95
Inhibition Population Study	3/9/2016	A2780.m248	Control	13	2	None	None	None	None	60
Inhibition Population Study	3/9/2016	A2780.m248	Control	14	2	None	None	None	None	95
Inhibition Population Study	3/9/2016	A2780.m248	Control	15	2	None	None	None	None	45
Inhibition Population Study	3/9/2016	A2780.m248	Control	16	2	None	None	None	None	15
Inhibition Population Study	3/9/2016	A2780.m248	Control	17	2	None	None	None	None	30
Inhibition Population Study	3/9/2016	A2780.m248	Control	18	2	None	None	None	None	50
Inhibition Population Study	3/9/2016	A2780.m248	Control	19	2	None	None	None	None	85
Inhibition Population Study	3/9/2016	A2780.m248	Control	20	2	None	None	None	None	85
Inhibition Population Study	3/9/2016	A2780.m248	Chemo	1	2	None	None	5 nM	Paclitaxel	15
Inhibition Population Study	3/9/2016	A2780.m248	Chemo	2	2	None	None	5 nM	Paclitaxel	10
Inhibition Population Study	3/9/2016	A2780.m248	Chemo	3	2	None	None	5 nM	Paclitaxel	5
Inhibition Population Study	3/9/2016	A2780.m248	Chemo	4	2	None	None	5 nM	Paclitaxel	20
Inhibition Population Study	3/9/2016	A2780.m248	Chemo	5	2	None	None	5 nM	Paclitaxel	5
Inhibition Population Study	3/9/2016	A2780.m248	Chemo	6	2	None	None	5 nM	Paclitaxel	5
Inhibition Population Study	3/9/2016	A2780.m248	Chemo	7	2	None	None	5 nM	Paclitaxel	30
Inhibition Population Study	3/9/2016	A2780.m248	Chemo	8	2	None	None	5 nM	Paclitaxel	5
Inhibition Population Study	3/9/2016	A2780.m248	Chemo	9	2	None	None	5 nM	Paclitaxel	2
Inhibition Population Study	3/9/2016	A2780.m248	Chemo	10	2	None	None	5 nM	Paclitaxel	5
Inhibition Population Study	3/9/2016	A2780.m248	Chemo	11	2	None	None	5 nM	Paclitaxel	50
Inhibition Population Study	3/9/2016	A2780.m248	Chemo	12	2	None	None	5 nM	Paclitaxel	50
Inhibition Population Study	3/9/2016	A2780.m248	Chemo	13	2	None	None	5 nM	Paclitaxel	15
Inhibition Population Study	3/9/2016	A2780.m248	Chemo	14	2	None	None	5 nM	Paclitaxel	35
Inhibition Population Study	3/9/2016	A2780.m248	Chemo	15	2	None	None	5 nM	Paclitaxel	20
Inhibition Population Study	3/9/2016	A2780.m248	Chemo	16	2	None	None	5 nM	Paclitaxel	35
Inhibition Population Study	3/9/2016	A2780.m248	Chemo	17	2	None	None	5 nM	Paclitaxel	45
Inhibition Population Study	3/9/2016	A2780.m248	Chemo	18	2	None	None	5 nM	Paclitaxel	45
Inhibition Population Study	3/9/2016	A2780.m248	Chemo	19	2	None	None	5 nM	Paclitaxel	55
Inhibition Population Study	3/9/2016	A2780.m248	Chemo	20	2	None	None	5 nM	Paclitaxel	65
Inhibition Population Study	3/9/2016	A2780.m248	Combo	1	2	100 uM	Valproic Acid	5 nM	Paclitaxel	25
Inhibition Population Study	3/9/2016	A2780.m248	Combo	2	2	100 uM	Valproic Acid	5 nM	Paclitaxel	5
Inhibition Population Study	3/9/2016	A2780.m248	Combo	3	2	100 uM	Valproic Acid	5 nM	Paclitaxel	60
Inhibition Population Study	3/9/2016	A2780.m248	Combo	4	2	100 uM	Valproic Acid	5 nM	Paclitaxel	20
Inhibition Population Study	3/9/2016	A2780.m248	Combo	5	2	100 uM	Valproic Acid	5 nM	Paclitaxel	10
Inhibition Population Study	3/9/2016	A2780.m248	Combo	6	2	100 uM	Valproic Acid	5 nM	Paclitaxel	0
Inhibition Population Study	3/9/2016	A2780.m248	Combo	7	2	100 uM	Valproic Acid	5 nM	Paclitaxel	5
Inhibition Population Study	3/9/2016	A2780.m248	Combo	8	2	100 uM	Valproic Acid	5 nM	Paclitaxel	5
Inhibition Population Study	3/9/2016	A2780.m248	Combo	9	2	100 uM	Valproic Acid	5 nM	Paclitaxel	30
Inhibition Population Study	3/9/2016	A2780.m248	Combo	10	2	100 uM	Valproic Acid	5 nM	Paclitaxel	5
Inhibition Population Study	3/9/2016	A2780.m248	Combo	11	2	100 uM	Valproic Acid	5 nM	Paclitaxel	5
Inhibition Population Study	3/9/2016	A2780.m248	Combo	12	2	100 uM	Valproic Acid	5 nM	Paclitaxel	20
Inhibition Population Study	3/9/2016	A2780.m248	Combo	13	2	100 uM	Valproic Acid	5 nM	Paclitaxel	10
Inhibition Population Study	3/9/2016	A2780.m248	Combo	14	2	100 uM	Valproic Acid	5 nM	Paclitaxel	10
Inhibition Population Study	3/9/2016	A2780.m248	Combo	15	2	100 uM	Valproic Acid	5 nM	Paclitaxel	15
Inhibition Population Study	3/9/2016	A2780.m248	Combo	16	2	100 uM	Valproic Acid	5 nM	Paclitaxel	35
Inhibition Population Study	3/9/2016	A2780.m248	Combo	17	2	100 uM	Valproic Acid	5 nM	Paclitaxel	10
Inhibition Population Study	3/9/2016	A2780.m248	Combo	18	2	100 uM	Valproic Acid	5 nM	Paclitaxel	5
Inhibition Population Study	3/9/2016	A2780.m248	Combo	19	2	100 uM	Valproic Acid	5 nM	Paclitaxel	5
Inhibition Population Study	3/9/2016	A2780.m248	Combo	20	2	100 uM	Valproic Acid	5 nM	Paclitaxel	5
Inhibition Population Study	3/9/2016	A2780.m248	Combo	21	2	100 uM	Valproic Acid	5 nM	Paclitaxel	20
Inhibition Population Study	3/9/2016	A2780.m248	Combo	22	2	100 uM	Valproic Acid	5 nM	Paclitaxel	30
Inhibition Population Study	3/9/2016	A2780.m248	Combo	23	2	100 uM	Valproic Acid	5 nM	Paclitaxel	20
Inhibition Population Study	3/9/2016	A2780.m248	Combo	24	2	100 uM	Valproic Acid	5 nM	Paclitaxel	10
Inhibition Population Study	3/9/2016	A2780.m248	Combo	25	2	100 uM	Valproic Acid	5 nM	Paclitaxel	10
Inhibition Population Study	3/9/2016	A2780.m248	Combo	26	2	100 uM	Valproic Acid	5 nM	Paclitaxel	0
Inhibition Population Study	3/9/2016	A2780.m248	Combo	27	2	100 uM	Valproic Acid	5 nM	Paclitaxel	5
Inhibition Population Study	3/9/2016	A2780.m248	Combo	28	2	100 uM	Valproic Acid	5 nM	Paclitaxel	25
Inhibition Population Study	3/9/2016	A2780.m248	Combo	29	2	100 uM	Valproic Acid	5 nM	Paclitaxel	15
Inhibition Population Study	3/9/2016	A2780.m248	Combo	30	2	100 uM	Valproic Acid	5 nM	Paclitaxel	5
Inhibition Population Study	3/9/2016	A2780.m248	Combo	1	2	75 uM	Celecoxib	5 nM	Paclitaxel	5
Inhibition Population Study	3/9/2016	A2780.m248	Combo	2	2	75 uM	Celecoxib	5 nM	Paclitaxel	0
Inhibition Population Study	3/9/2016	A2780.m248	Combo	3	2	75 uM	Celecoxib	5 nM	Paclitaxel	0
Inhibition Population Study	3/9/2016	A2780.m248	Combo	4	2	75 uM	Celecoxib	5 nM	Paclitaxel	0
Inhibition Population Study	3/9/2016	A2780.m248	Combo	5	2	75 uM	Celecoxib	5 nM	Paclitaxel	0
Inhibition Population Study	3/9/2016	A2780.m248	Combo	6	2	75 uM	Celecoxib	5 nM	Paclitaxel	0
Inhibition Population Study	3/9/2016	A2780.m248	Combo	7	2	75 uM	Celecoxib	5 nM	Paclitaxel	0
Inhibition Population Study	3/9/2016	A2780.m248	Combo	8	2	75 uM	Celecoxib	5 nM	Paclitaxel	0
Inhibition Population Study	3/9/2016	A2780.m248	Combo	9	2	75 uM	Celecoxib	5 nM	Paclitaxel	5
Inhibition Population Study	3/9/2016	A2780.m248	Combo	10	2	75 uM	Celecoxib	5 nM	Paclitaxel	5
Inhibition Population Study	3/9/2016	A2780.m248	Combo	11	2	75 uM	Celecoxib	5 nM	Paclitaxel	5
Inhibition Population Study	3/9/2016	A2780.m248	Combo	12	2	75 uM	Celecoxib	5 nM	Paclitaxel	5
Inhibition Population Study	3/9/2016	A2780.m248	Combo	13	2	75 uM	Celecoxib	5 nM	Paclitaxel	5
Inhibition Population Study	3/9/2016	A2780.m248	Combo	14	2	75 uM	Celecoxib	5 nM	Paclitaxel	0
Inhibition Population Study	3/9/2016	A2780.m248	Combo	15	2	75 uM	Celecoxib	5 nM	Paclitaxel	25
Inhibition Population Study	3/9/2016	A2780.m248	Combo	16	2	75 uM	Celecoxib	5 nM	Paclitaxel	0
Inhibition Population Study	3/9/2016	A2780.m248	Combo	17	2	75 uM	Celecoxib	5 nM	Paclitaxel	0
Inhibition Population Study	3/9/2016	A2780.m248	Combo	18	2	75 uM	Celecoxib	5 nM	Paclitaxel	5
Inhibition Population Study	3/9/2016	A2780.m248	Combo	19	2	75 uM	Celecoxib	5 nM	Paclitaxel	0
Inhibition Population Study	3/9/2016	A2780.m248	Combo	20	2	75 uM	Celecoxib	5 nM	Paclitaxel	5
Inhibition Population Study	3/9/2016	A2780.m248	Combo	1	2	150 nM	Digoxin	5 nM	Paclitaxel	5
Inhibition Population Study	3/9/2016	A2780.m248	Combo	2	2	150 nM	Digoxin	5 nM	Paclitaxel	10
Inhibition Population Study	3/9/2016	A2780.m248	Combo	3	2	150 nM	Digoxin	5 nM	Paclitaxel	0
Inhibition Population Study	3/9/2016	A2780.m248	Combo	4	2	150 nM	Digoxin	5 nM	Paclitaxel	5
Inhibition Population Study	3/9/2016	A2780.m248	Combo	5	2	150 nM	Digoxin	5 nM	Paclitaxel	0
Inhibition Population Study	3/9/2016	A2780.m248	Combo	6	2	150 nM	Digoxin	5 nM	Paclitaxel	0
Inhibition Population Study	3/9/2016	A2780.m248	Combo	7	2	150 nM	Digoxin	5 nM	Paclitaxel	5
Inhibition Population Study	3/9/2016	A2780.m248	Combo	8	2	150 nM	Digoxin	5 nM	Paclitaxel	0
Inhibition Population Study	3/9/2016	A2780.m248	Combo	9	2	150 nM	Digoxin	5 nM	Paclitaxel	5
Inhibition Population Study	3/9/2016	A2780.m248	Combo	10	2	150 nM	Digoxin	5 nM	Paclitaxel	0
Inhibition Population Study	3/9/2016	A2780.m248	Combo	11	2	150 nM	Digoxin	5 nM	Paclitaxel	0
Inhibition Population Study	3/9/2016	A2780.m248	Combo	12	2	150 nM	Digoxin	5 nM	Paclitaxel	0
Inhibition Population Study	3/9/2016	A2780.m248	Combo	13	2	150 nM	Digoxin	5 nM	Paclitaxel	0
Inhibition Population Study	3/9/2016	A2780.m248	Combo	14	2	150 nM	Digoxin	5 nM	Paclitaxel	5
Inhibition Population Study	3/9/2016	A2780.m248	Combo	15	2	150 nM	Digoxin	5 nM	Paclitaxel	5
Inhibition Population Study	3/9/2016	A2780.m248	Combo	16	2	150 nM	Digoxin	5 nM	Paclitaxel	5
Inhibition Population Study	3/9/2016	A2780.m248	Combo	17	2	150 nM	Digoxin	5 nM	Paclitaxel	5
Inhibition Population Study	3/9/2016	A2780.m248	Combo	18	2	150 nM	Digoxin	5 nM	Paclitaxel	0
Inhibition Population Study	3/9/2016	A2780.m248	Combo	19	2	150 nM	Digoxin	5 nM	Paclitaxel	5
Inhibition Population Study	3/9/2016	A2780.m248	Combo	20	2	150 nM	Digoxin	5 nM	Paclitaxel	0
Inhibition Population Study	3/9/2016	A2780.m248	Combo	21	2	150 nM	Digoxin	5 nM	Paclitaxel	5
Inhibition Population Study	3/9/2016	A2780.m248	Combo	22	2	150 nM	Digoxin	5 nM	Paclitaxel	15
Inhibition Population Study	3/9/2016	A2780.m248	Combo	23	2	150 nM	Digoxin	5 nM	Paclitaxel	10
Inhibition Population Study	3/9/2016	A2780.m248	Combo	24	2	150 nM	Digoxin	5 nM	Paclitaxel	5
Inhibition Population Study	3/9/2016	A2780.m248	Combo	25	2	150 nM	Digoxin	5 nM	Paclitaxel	0
Inhibition Population Study	3/9/2016	A2780.m248	Combo	26	2	150 nM	Digoxin	5 nM	Paclitaxel	0
Inhibition Population Study	3/9/2016	A2780.m248	Combo	27	2	150 nM	Digoxin	5 nM	Paclitaxel	0
Inhibition Population Study	3/9/2016	A2780.m248	Combo	28	2	150 nM	Digoxin	5 nM	Paclitaxel	0
Inhibition Population Study	3/9/2016	A2780.m248	Combo	29	2	150 nM	Digoxin	5 nM	Paclitaxel	5
Inhibition Population Study	3/9/2016	A2780.m248	Combo	30	2	150 nM	Digoxin	5 nM	Paclitaxel	5
Inhibition Population Study	3/16/2016	A2780.m248	Control	1	2	None	None	None	None	75
Inhibition Population Study	3/16/2016	A2780.m248	Control	2	2	None	None	None	None	75
Inhibition Population Study	3/16/2016	A2780.m248	Control	3	2	None	None	None	None	20
Inhibition Population Study	3/16/2016	A2780.m248	Control	4	2	None	None	None	None	35
Inhibition Population Study	3/16/2016	A2780.m248	Control	5	2	None	None	None	None	25
Inhibition Population Study	3/16/2016	A2780.m248	Control	6	2	None	None	None	None	60
Inhibition Population Study	3/16/2016	A2780.m248	Control	7	2	None	None	None	None	70
Inhibition Population Study	3/16/2016	A2780.m248	Control	8	2	None	None	None	None	70
Inhibition Population Study	3/16/2016	A2780.m248	Control	9	2	None	None	None	None	80
Inhibition Population Study	3/16/2016	A2780.m248	Control	10	2	None	None	None	None	95
Inhibition Population Study	3/16/2016	A2780.m248	Combo	1	2	100 u M	Sulindac	5 nM	Paclitaxel	95
Inhibition Population Study	3/16/2016	A2780.m248	Combo	2	2	100 u M	Sulindac	5 nM	Paclitaxel	50
Inhibition Population Study	3/16/2016	A2780.m248	Combo	3	2	100 u M	Sulindac	5 nM	Paclitaxel	95
Inhibition Population Study	3/16/2016	A2780.m248	Combo	4	2	100 u M	Sulindac	5 nM	Paclitaxel	75
Inhibition Population Study	3/16/2016	A2780.m248	Combo	5	2	100 u M	Sulindac	5 nM	Paclitaxel	95
Inhibition Population Study	3/16/2016	A2780.m248	Combo	6	2	100 u M	Sulindac	5 nM	Paclitaxel	70
Inhibition Population Study	3/16/2016	A2780.m248	Combo	7	2	100 u M	Sulindac	5 nM	Paclitaxel	45
Inhibition Population Study	3/16/2016	A2780.m248	Combo	8	2	100 u M	Sulindac	5 nM	Paclitaxel	40
Inhibition Population Study	3/16/2016	A2780.m248	Combo	9	2	100 u M	Sulindac	5 nM	Paclitaxel	50
Inhibition Population Study	3/16/2016	A2780.m248	Combo	10	2	100 u M	Sulindac	5 nM	Paclitaxel	80
Inhibition Population Study	3/16/2016	A2780.m248	Combo	11	2	100 u M	Sulindac	5 nM	Paclitaxel	95
Inhibition Population Study	3/16/2016	A2780.m248	Combo	12	2	100 u M	Sulindac	5 nM	Paclitaxel	50
Inhibition Population Study	3/16/2016	A2780.m248	Combo	13	2	100 u M	Sulindac	5 nM	Paclitaxel	40
Inhibition Population Study	3/16/2016	A2780.m248	Combo	14	2	100 u M	Sulindac	5 nM	Paclitaxel	50
Inhibition Population Study	3/16/2016	A2780.m248	Combo	15	2	100 u M	Sulindac	5 nM	Paclitaxel	90
Inhibition Population Study	3/16/2016	A2780.m248	Combo	16	2	100 u M	Sulindac	5 nM	Paclitaxel	25
Inhibition Population Study	3/16/2016	A2780.m248	Combo	17	2	100 u M	Sulindac	5 nM	Paclitaxel	50
Inhibition Population Study	3/16/2016	A2780.m248	Combo	18	2	100 u M	Sulindac	5 nM	Paclitaxel	30
Inhibition Population Study	3/16/2016	A2780.m248	Combo	19	2	100 u M	Sulindac	5 nM	Paclitaxel	25
Inhibition Population Study	3/16/2016	A2780.m248	Combo	20	2	100 u M	Sulindac	5 nM	Paclitaxel	25
Inhibition Population Study	3/16/2016	A2780.m248	Combo	21	2	100 u M	Sulindac	5 nM	Paclitaxel	65
Inhibition Population Study	3/16/2016	A2780.m248	Combo	22	2	100 u M	Sulindac	5 nM	Paclitaxel	55
Inhibition Population Study	3/16/2016	A2780.m248	Combo	23	2	100 u M	Sulindac	5 nM	Paclitaxel	55
Inhibition Population Study	3/16/2016	A2780.m248	Combo	24	2	100 u M	Sulindac	5 nM	Paclitaxel	35
Inhibition Population Study	3/16/2016	A2780.m248	Combo	25	2	100 u M	Sulindac	5 nM	Paclitaxel	15
Inhibition Population Study	3/16/2016	A2780.m248	Combo	26	2	100 u M	Sulindac	5 nM	Paclitaxel	35
Inhibition Population Study	3/16/2016	A2780.m248	Combo	27	2	100 u M	Sulindac	5 nM	Paclitaxel	20
Inhibition Population Study	3/16/2016	A2780.m248	Combo	28	2	100 u M	Sulindac	5 nM	Paclitaxel	15
Inhibition Population Study	3/16/2016	A2780.m248	Combo	29	2	100 u M	Sulindac	5 nM	Paclitaxel	60
Inhibition Population Study	3/16/2016	A2780.m248	Combo	30	2	100 u M	Sulindac	5 nM	Paclitaxel	30
Inhibition Population Study	7/29/2016	HCT116	Control	1	2	None	None	None	None	95
Inhibition Population Study	7/29/2016	HCT116	Control	2	2	None	None	None	None	90
Inhibition Population Study	7/29/2016	HCT116	Control	3	2	None	None	None	None	100
Inhibition Population Study	7/29/2016	HCT116	Control	4	2	None	None	None	None	65
Inhibition Population Study	7/29/2016	HCT116	Control	5	2	None	None	None	None	90
Inhibition Population Study	7/29/2016	HCT116	Control	6	2	None	None	None	None	75
Inhibition Population Study	7/29/2016	HCT116	Control	7	2	None	None	None	None	55
Inhibition Population Study	7/29/2016	HCT116	Control	8	2	None	None	None	None	75
Inhibition Population Study	7/29/2016	HCT116	Control	9	2	None	None	None	None	95
Inhibition Population Study	7/29/2016	HCT116	Control	10	2	None	None	None	None	95
Inhibition Population Study	7/29/2016	HCT116	Control	11	2	None	None	None	None	60
Inhibition Population Study	7/29/2016	HCT116	Control	12	2	None	None	None	None	85
Inhibition Population Study	7/29/2016	HCT116	Control	13	2	None	None	None	None	40
Inhibition Population Study	7/29/2016	HCT116	Control	14	2	None	None	None	None	70
Inhibition Population Study	7/29/2016	HCT116	Control	15	2	None	None	None	None	80
Inhibition Population Study	7/29/2016	HCT116	Control	16	2	None	None	None	None	100
Inhibition Population Study	7/29/2016	HCT116	Control	17	2	None	None	None	None	50
Inhibition Population Study	7/29/2016	HCT116	Control	18	2	None	None	None	None	100
Inhibition Population Study	7/29/2016	HCT116	Control	19	2	None	None	None	None	95
Inhibition Population Study	7/29/2016	HCT116	Control	20	2	None	None	None	None	50
Inhibition Population Study	7/29/2016	HCT116	Chemo	1	2	None	None	15 uM	Oxaliplatin	50
Inhibition Population Study	7/29/2016	HCT116	Chemo	2	2	None	None	15 uM	Oxaliplatin	20
Inhibition Population Study	7/29/2016	HCT116	Chemo	3	2	None	None	15 uM	Oxaliplatin	40
Inhibition Population Study	7/29/2016	HCT116	Chemo	4	2	None	None	15 uM	Oxaliplatin	40
Inhibition Population Study	7/29/2016	HCT116	Chemo	5	2	None	None	15 uM	Oxaliplatin	50
Inhibition Population Study	7/29/2016	HCT116	Chemo	6	2	None	None	15 uM	Oxaliplatin	75
Inhibition Population Study	7/29/2016	HCT116	Chemo	7	2	None	None	15 uM	Oxaliplatin	40
Inhibition Population Study	7/29/2016	HCT116	Chemo	8	2	None	None	15 uM	Oxaliplatin	50
Inhibition Population Study	7/29/2016	HCT116	Chemo	9	2	None	None	15 uM	Oxaliplatin	20
Inhibition Population Study	7/29/2016	HCT116	Chemo	10	2	None	None	15 uM	Oxaliplatin	70
Inhibition Population Study	7/29/2016	HCT116	Chemo	11	2	None	None	15 uM	Oxaliplatin	5
Inhibition Population Study	7/29/2016	HCT116	Chemo	12	2	None	None	15 uM	Oxaliplatin	10
Inhibition Population Study	7/29/2016	HCT116	Chemo	13	2	None	None	15 uM	Oxaliplatin	10
Inhibition Population Study	7/29/2016	HCT116	Chemo	14	2	None	None	15 uM	Oxaliplatin	15
Inhibition Population Study	7/29/2016	HCT116	Chemo	15	2	None	None	15 uM	Oxaliplatin	0
Inhibition Population Study	7/29/2016	HCT116	Chemo	16	2	None	None	15 uM	Oxaliplatin	20
Inhibition Population Study	7/29/2016	HCT116	Chemo	17	2	None	None	15 uM	Oxaliplatin	15
Inhibition Population Study	7/29/2016	HCT116	Chemo	18	2	None	None	15 uM	Oxaliplatin	25
Inhibition Population Study	7/29/2016	HCT116	Chemo	19	2	None	None	15 uM	Oxaliplatin	15
Inhibition Population Study	7/29/2016	HCT116	Chemo	20	2	None	None	15 uM	Oxaliplatin	10
Inhibition Population Study	7/29/2016	HCT116	Chemo	1	2	1 mM	Aspirin	15 uM	Oxaliplatin	20
Inhibition Population Study	7/29/2016	HCT116	Chemo	2	2	1 mM	Aspirin	15 uM	Oxaliplatin	15
Inhibition Population Study	7/29/2016	HCT116	Chemo	3	2	1 mM	Aspirin	15 uM	Oxaliplatin	10
Inhibition Population Study	7/29/2016	HCT116	Chemo	4	2	1 mM	Aspirin	15 uM	Oxaliplatin	25
Inhibition Population Study	7/29/2016	HCT116	Chemo	5	2	1 mM	Aspirin	15 uM	Oxaliplatin	5
Inhibition Population Study	7/29/2016	HCT116	Chemo	6	2	1 mM	Aspirin	15 uM	Oxaliplatin	10
Inhibition Population Study	7/29/2016	HCT116	Chemo	7	2	1 mM	Aspirin	15 uM	Oxaliplatin	50
Inhibition Population Study	7/29/2016	HCT116	Chemo	8	2	1 mM	Aspirin	15 uM	Oxaliplatin	30
Inhibition Population Study	7/29/2016	HCT116	Chemo	9	2	1 mM	Aspirin	15 uM	Oxaliplatin	10
Inhibition Population Study	7/29/2016	HCT116	Chemo	10	2	1 mM	Aspirin	15 uM	Oxaliplatin	25
Inhibition Population Study	7/29/2016	HCT116	Chemo	11	2	1 mM	Aspirin	15 uM	Oxaliplatin	30
Inhibition Population Study	7/29/2016	HCT116	Chemo	12	2	1 mM	Aspirin	15 uM	Oxaliplatin	35
Inhibition Population Study	7/29/2016	HCT116	Chemo	13	2	1 mM	Aspirin	15 uM	Oxaliplatin	10
Inhibition Population Study	7/29/2016	HCT116	Chemo	14	2	1 mM	Aspirin	15 uM	Oxaliplatin	50
Inhibition Population Study	7/29/2016	HCT116	Chemo	15	2	1 mM	Aspirin	15 uM	Oxaliplatin	40
Inhibition Population Study	7/29/2016	HCT116	Chemo	16	2	1 mM	Aspirin	15 uM	Oxaliplatin	30
Inhibition Population Study	7/29/2016	HCT116	Chemo	17	2	1 mM	Aspirin	15 uM	Oxaliplatin	0
Inhibition Population Study	7/29/2016	HCT116	Chemo	18	2	1 mM	Aspirin	15 uM	Oxaliplatin	5
Inhibition Population Study	7/29/2016	HCT116	Chemo	19	2	1 mM	Aspirin	15 uM	Oxaliplatin	55
Inhibition Population Study	7/29/2016	HCT116	Chemo	20	2	1 mM	Aspirin	15 uM	Oxaliplatin	55
Inhibition Population Study	7/29/2016	HCT116	Chemo	1	2	75 uM	Celecoxib	15 uM	Oxaliplatin	5
Inhibition Population Study	7/29/2016	HCT116	Chemo	2	2	75 uM	Celecoxib	15 uM	Oxaliplatin	5
Inhibition Population Study	7/29/2016	HCT116	Chemo	3	2	75 uM	Celecoxib	15 uM	Oxaliplatin	5
Inhibition Population Study	7/29/2016	HCT116	Chemo	4	2	75 uM	Celecoxib	15 uM	Oxaliplatin	10
Inhibition Population Study	7/29/2016	HCT116	Chemo	5	2	75 uM	Celecoxib	15 uM	Oxaliplatin	5
Inhibition Population Study	7/29/2016	HCT116	Chemo	6	2	75 uM	Celecoxib	15 uM	Oxaliplatin	10
Inhibition Population Study	7/29/2016	HCT116	Chemo	7	2	75 uM	Celecoxib	15 uM	Oxaliplatin	5
Inhibition Population Study	7/29/2016	HCT116	Chemo	8	2	75 uM	Celecoxib	15 uM	Oxaliplatin	5
Inhibition Population Study	7/29/2016	HCT116	Chemo	9	2	75 uM	Celecoxib	15 uM	Oxaliplatin	15
Inhibition Population Study	7/29/2016	HCT116	Chemo	10	2	75 uM	Celecoxib	15 uM	Oxaliplatin	5
Inhibition Population Study	7/29/2016	HCT116	Chemo	11	2	75 uM	Celecoxib	15 uM	Oxaliplatin	5
Inhibition Population Study	7/29/2016	HCT116	Chemo	12	2	75 uM	Celecoxib	15 uM	Oxaliplatin	0
Inhibition Population Study	7/29/2016	HCT116	Chemo	13	2	75 uM	Celecoxib	15 uM	Oxaliplatin	0
Inhibition Population Study	7/29/2016	HCT116	Chemo	14	2	75 uM	Celecoxib	15 uM	Oxaliplatin	0
Inhibition Population Study	7/29/2016	HCT116	Chemo	15	2	75 uM	Celecoxib	15 uM	Oxaliplatin	5
Inhibition Population Study	7/29/2016	HCT116	Chemo	16	2	75 uM	Celecoxib	15 uM	Oxaliplatin	0
Inhibition Population Study	7/29/2016	HCT116	Chemo	17	2	75 uM	Celecoxib	15 uM	Oxaliplatin	0
Inhibition Population Study	7/29/2016	HCT116	Chemo	18	2	75 uM	Celecoxib	15 uM	Oxaliplatin	5
Inhibition Population Study	7/29/2016	HCT116	Chemo	19	2	75 uM	Celecoxib	15 uM	Oxaliplatin	0
Inhibition Population Study	7/29/2016	HCT116	Chemo	20	2	75 uM	Celecoxib	15 uM	Oxaliplatin	0
Inhibition Population Study	4/20/2016	MES-SA	Control	1	2	None	None	None	None	20
Inhibition Population Study	4/20/2016	MES-SA	Control	2	2	None	None	None	None	10
Inhibition Population Study	4/20/2016	MES-SA	Control	3	2	None	None	None	None	45
Inhibition Population Study	4/20/2016	MES-SA	Control	4	2	None	None	None	None	30
Inhibition Population Study	4/20/2016	MES-SA	Control	5	2	None	None	None	None	10
Inhibition Population Study	4/20/2016	MES-SA	Control	6	2	None	None	None	None	50
Inhibition Population Study	4/20/2016	MES-SA	Control	7	2	None	None	None	None	20
Inhibition Population Study	4/20/2016	MES-SA	Control	8	2	None	None	None	None	50
Inhibition Population Study	4/20/2016	MES-SA	Control	9	2	None	None	None	None	20
Inhibition Population Study	4/20/2016	MES-SA	Control	10	2	None	None	None	None	100
Inhibition Population Study	4/20/2016	MES-SA	Control	11	2	None	None	None	None	80
Inhibition Population Study	4/20/2016	MES-SA	Control	12	2	None	None	None	None	100
Inhibition Population Study	4/20/2016	MES-SA	Control	13	2	None	None	None	None	100
Inhibition Population Study	4/20/2016	MES-SA	Control	14	2	None	None	None	None	15
Inhibition Population Study	4/20/2016	MES-SA	Control	15	2	None	None	None	None	85
Inhibition Population Study	4/20/2016	MES-SA	Chemo	1	2	None	None	5 nM	Docetaxel	45
Inhibition Population Study	4/20/2016	MES-SA	Chemo	2	2	None	None	5 nM	Docetaxel	35
Inhibition Population Study	4/20/2016	MES-SA	Chemo	3	2	None	None	5 nM	Docetaxel	50
Inhibition Population Study	4/20/2016	MES-SA	Chemo	4	2	None	None	5 nM	Docetaxel	45
Inhibition Population Study	4/20/2016	MES-SA	Chemo	5	2	None	None	5 nM	Docetaxel	50
Inhibition Population Study	4/20/2016	MES-SA	Chemo	6	2	None	None	5 nM	Docetaxel	20
Inhibition Population Study	4/20/2016	MES-SA	Chemo	7	2	None	None	5 nM	Docetaxel	5
Inhibition Population Study	4/20/2016	MES-SA	Chemo	8	2	None	None	5 nM	Docetaxel	20
Inhibition Population Study	4/20/2016	MES-SA	Chemo	9	2	None	None	5 nM	Docetaxel	15
Inhibition Population Study	4/20/2016	MES-SA	Chemo	10	2	None	None	5 nM	Docetaxel	5
Inhibition Population Study	4/20/2016	MES-SA	Chemo	11	2	None	None	5 nM	Docetaxel	10
Inhibition Population Study	4/20/2016	MES-SA	Chemo	12	2	None	None	5 nM	Docetaxel	25
Inhibition Population Study	4/20/2016	MES-SA	Chemo	13	2	None	None	5 nM	Docetaxel	30
Inhibition Population Study	4/20/2016	MES-SA	Chemo	14	2	None	None	5 nM	Docetaxel	70
Inhibition Population Study	4/20/2016	MES-SA	Chemo	15	2	None	None	5 nM	Docetaxel	50
Inhibition Population Study	4/20/2016	MES-SA	Combo	1	2	150 nM	Digoxin	5 nM	Docetaxel	5
Inhibition Population Study	4/20/2016	MES-SA	Combo	2	2	150 nM	Digoxin	5 nM	Docetaxel	5
Inhibition Population Study	4/20/2016	MES-SA	Combo	3	2	150 nM	Digoxin	5 nM	Docetaxel	5
Inhibition Population Study	4/20/2016	MES-SA	Combo	4	2	150 nM	Digoxin	5 nM	Docetaxel	5
Inhibition Population Study	4/20/2016	MES-SA	Combo	5	2	150 nM	Digoxin	5 nM	Docetaxel	15
Inhibition Population Study	4/20/2016	MES-SA	Combo	6	2	150 nM	Digoxin	5 nM	Docetaxel	5
Inhibition Population Study	4/20/2016	MES-SA	Combo	7	2	150 nM	Digoxin	5 nM	Docetaxel	10
Inhibition Population Study	4/20/2016	MES-SA	Combo	8	2	150 nM	Digoxin	5 nM	Docetaxel	5
Inhibition Population Study	4/20/2016	MES-SA	Combo	9	2	150 nM	Digoxin	5 nM	Docetaxel	15
Inhibition Population Study	4/20/2016	MES-SA	Combo	10	2	150 nM	Digoxin	5 nM	Docetaxel	5
Inhibition Population Study	4/20/2016	MES-SA	Combo	11	2	150 nM	Digoxin	5 nM	Docetaxel	5
Inhibition Population Study	4/20/2016	MES-SA	Combo	12	2	150 nM	Digoxin	5 nM	Docetaxel	5
Inhibition Population Study	4/20/2016	MES-SA	Combo	13	2	150 nM	Digoxin	5 nM	Docetaxel	20
Inhibition Population Study	4/20/2016	MES-SA	Combo	14	2	150 nM	Digoxin	5 nM	Docetaxel	20
Inhibition Population Study	4/20/2016	MES-SA	Combo	15	2	150 nM	Digoxin	5 nM	Docetaxel	5
Inhibition Population Study	4/20/2016	MES-SA	Combo	1	2	75 uM	Celecoxib	5 nM	Docetaxel	5
Inhibition Population Study	4/20/2016	MES-SA	Combo	2	2	75 uM	Celecoxib	5 nM	Docetaxel	5
Inhibition Population Study	4/20/2016	MES-SA	Combo	3	2	75 uM	Celecoxib	5 nM	Docetaxel	5
Inhibition Population Study	4/20/2016	MES-SA	Combo	4	2	75 uM	Celecoxib	5 nM	Docetaxel	0
Inhibition Population Study	4/20/2016	MES-SA	Combo	5	2	75 uM	Celecoxib	5 nM	Docetaxel	5
Inhibition Population Study	4/20/2016	MES-SA	Combo	6	2	75 uM	Celecoxib	5 nM	Docetaxel	0
Inhibition Population Study	4/20/2016	MES-SA	Combo	7	2	75 uM	Celecoxib	5 nM	Docetaxel	5
Inhibition Population Study	4/20/2016	MES-SA	Combo	8	2	75 uM	Celecoxib	5 nM	Docetaxel	0
Inhibition Population Study	4/20/2016	MES-SA	Combo	9	2	75 uM	Celecoxib	5 nM	Docetaxel	0
Inhibition Population Study	4/20/2016	MES-SA	Combo	10	2	75 uM	Celecoxib	5 nM	Docetaxel	0
Inhibition Population Study	4/20/2016	MES-SA	Combo	11	2	75 uM	Celecoxib	5 nM	Docetaxel	0
Inhibition Population Study	4/20/2016	MES-SA	Combo	12	2	75 uM	Celecoxib	5 nM	Docetaxel	5
Inhibition Population Study	4/20/2016	MES-SA	Combo	13	2	75 uM	Celecoxib	5 nM	Docetaxel	0
Inhibition Population Study	4/20/2016	MES-SA	Combo	14	2	75 uM	Celecoxib	5 nM	Docetaxel	0
Inhibition Population Study	4/20/2016	MES-SA	Combo	15	2	75 uM	Celecoxib	5 nM	Docetaxel	0
Inhibition Population Study	4/20/2016	MES-SA/MX2	Control	1	2	None	None	None	None	60
Inhibition Population Study	4/20/2016	MES-SA/MX2	Control	2	2	None	None	None	None	85
Inhibition Population Study	4/20/2016	MES-SA/MX2	Control	3	2	None	None	None	None	25
Inhibition Population Study	4/20/2016	MES-SA/MX2	Control	4	2	None	None	None	None	45
Inhibition Population Study	4/20/2016	MES-SA/MX2	Control	5	2	None	None	None	None	20
Inhibition Population Study	4/20/2016	MES-SA/MX2	Control	6	2	None	None	None	None	75
Inhibition Population Study	4/20/2016	MES-SA/MX2	Control	7	2	None	None	None	None	50
Inhibition Population Study	4/20/2016	MES-SA/MX2	Control	8	2	None	None	None	None	20
Inhibition Population Study	4/20/2016	MES-SA/MX2	Control	9	2	None	None	None	None	85
Inhibition Population Study	4/20/2016	MES-SA/MX2	Control	10	2	None	None	None	None	50
Inhibition Population Study	4/20/2016	MES-SA/MX2	Control	11	2	None	None	None	None	25
Inhibition Population Study	4/20/2016	MES-SA/MX2	Control	12	2	None	None	None	None	60
Inhibition Population Study	4/20/2016	MES-SA/MX2	Control	13	2	None	None	None	None	50
Inhibition Population Study	4/20/2016	MES-SA/MX2	Control	14	2	None	None	None	None	10
Inhibition Population Study	4/20/2016	MES-SA/MX2	Control	15	2	None	None	None	None	45
Inhibition Population Study	4/20/2016	MES-SA/MX2	Chemo	1	2	None	None	5 nM	Docetaxel	5
Inhibition Population Study	4/20/2016	MES-SA/MX2	Chemo	2	2	None	None	5 nM	Docetaxel	5
Inhibition Population Study	4/20/2016	MES-SA/MX2	Chemo	3	2	None	None	5 nM	Docetaxel	10
Inhibition Population Study	4/20/2016	MES-SA/MX2	Chemo	4	2	None	None	5 nM	Docetaxel	10
Inhibition Population Study	4/20/2016	MES-SA/MX2	Chemo	5	2	None	None	5 nM	Docetaxel	10
Inhibition Population Study	4/20/2016	MES-SA/MX2	Chemo	6	2	None	None	5 nM	Docetaxel	25
Inhibition Population Study	4/20/2016	MES-SA/MX2	Chemo	7	2	None	None	5 nM	Docetaxel	5
Inhibition Population Study	4/20/2016	MES-SA/MX2	Chemo	8	2	None	None	5 nM	Docetaxel	10
Inhibition Population Study	4/20/2016	MES-SA/MX2	Chemo	9	2	None	None	5 nM	Docetaxel	5
Inhibition Population Study	4/20/2016	MES-SA/MX2	Chemo	10	2	None	None	5 nM	Docetaxel	10
Inhibition Population Study	4/20/2016	MES-SA/MX2	Chemo	11	2	None	None	5 nM	Docetaxel	20
Inhibition Population Study	4/20/2016	MES-SA/MX2	Chemo	12	2	None	None	5 nM	Docetaxel	10
Inhibition Population Study	4/20/2016	MES-SA/MX2	Chemo	13	2	None	None	5 nM	Docetaxel	20
Inhibition Population Study	4/20/2016	MES-SA/MX2	Chemo	14	2	None	None	5 nM	Docetaxel	25
Inhibition Population Study	4/20/2016	MES-SA/MX2	Chemo	15	2	None	None	5 nM	Docetaxel	0
Inhibition Population Study	4/20/2016	MES-SA/MX2	Combo	1	2	150 nM	Digoxin	5 nM	Docetaxel	0
Inhibition Population Study	4/20/2016	MES-SA/MX2	Combo	2	2	150 nM	Digoxin	5 nM	Docetaxel	15
Inhibition Population Study	4/20/2016	MES-SA/MX2	Combo	3	2	150 nM	Digoxin	5 nM	Docetaxel	5
Inhibition Population Study	4/20/2016	MES-SA/MX2	Combo	4	2	150 nM	Digoxin	5 nM	Docetaxel	5
Inhibition Population Study	4/20/2016	MES-SA/MX2	Combo	5	2	150 nM	Digoxin	5 nM	Docetaxel	5
Inhibition Population Study	4/20/2016	MES-SA/MX2	Combo	6	2	150 nM	Digoxin	5 nM	Docetaxel	0
Inhibition Population Study	4/20/2016	MES-SA/MX2	Combo	7	2	150 nM	Digoxin	5 nM	Docetaxel	5
Inhibition Population Study	4/20/2016	MES-SA/MX2	Combo	8	2	150 nM	Digoxin	5 nM	Docetaxel	10
Inhibition Population Study	4/20/2016	MES-SA/MX2	Combo	9	2	150 nM	Digoxin	5 nM	Docetaxel	0
Inhibition Population Study	4/20/2016	MES-SA/MX2	Combo	10	2	150 nM	Digoxin	5 nM	Docetaxel	0
Inhibition Population Study	4/20/2016	MES-SA/MX2	Combo	11	2	150 nM	Digoxin	5 nM	Docetaxel	5
Inhibition Population Study	4/20/2016	MES-SA/MX2	Combo	12	2	150 nM	Digoxin	5 nM	Docetaxel	10
Inhibition Population Study	4/20/2016	MES-SA/MX2	Combo	13	2	150 nM	Digoxin	5 nM	Docetaxel	0
Inhibition Population Study	4/20/2016	MES-SA/MX2	Combo	14	2	150 nM	Digoxin	5 nM	Docetaxel	25
Inhibition Population Study	4/20/2016	MES-SA/MX2	Combo	15	2	150 nM	Digoxin	5 nM	Docetaxel	5
Inhibition Population Study	4/20/2016	MES-SA/MX2	Combo	1	2	75 uM	Celecoxib	5 nM	Docetaxel	5
Inhibition Population Study	4/20/2016	MES-SA/MX2	Combo	2	2	75 uM	Celecoxib	5 nM	Docetaxel	0
Inhibition Population Study	4/20/2016	MES-SA/MX2	Combo	3	2	75 uM	Celecoxib	5 nM	Docetaxel	5
Inhibition Population Study	4/20/2016	MES-SA/MX2	Combo	4	2	75 uM	Celecoxib	5 nM	Docetaxel	5
Inhibition Population Study	4/20/2016	MES-SA/MX2	Combo	5	2	75 uM	Celecoxib	5 nM	Docetaxel	0
Inhibition Population Study	4/20/2016	MES-SA/MX2	Combo	6	2	75 uM	Celecoxib	5 nM	Docetaxel	0
Inhibition Population Study	4/20/2016	MES-SA/MX2	Combo	7	2	75 uM	Celecoxib	5 nM	Docetaxel	5
Inhibition Population Study	4/20/2016	MES-SA/MX2	Combo	8	2	75 uM	Celecoxib	5 nM	Docetaxel	0
Inhibition Population Study	4/20/2016	MES-SA/MX2	Combo	9	2	75 uM	Celecoxib	5 nM	Docetaxel	0
Inhibition Population Study	4/20/2016	MES-SA/MX2	Combo	10	2	75 uM	Celecoxib	5 nM	Docetaxel	5
Inhibition Population Study	4/20/2016	MES-SA/MX2	Combo	11	2	75 uM	Celecoxib	5 nM	Docetaxel	0
Inhibition Population Study	4/20/2016	MES-SA/MX2	Combo	12	2	75 uM	Celecoxib	5 nM	Docetaxel	0
Inhibition Population Study	4/20/2016	MES-SA/MX2	Combo	13	2	75 uM	Celecoxib	5 nM	Docetaxel	0
Inhibition Population Study	4/20/2016	MES-SA/MX2	Combo	14	2	75 uM	Celecoxib	5 nM	Docetaxel	0
Inhibition Population Study	4/20/2016	MES-SA/MX2	Combo	15	2	75 uM	Celecoxib	5 nM	Docetaxel	5
Theta versus Theta	4/27/2016	A2780	Control	1	2	None	None	None	None	95
Theta versus Theta	4/27/2016	A2780	Control	2	2	None	None	None	None	100
Theta versus Theta	4/27/2016	A2780	Control	3	2	None	None	None	None	100
Theta versus Theta	4/27/2016	A2780	Control	4	2	None	None	None	None	100
Theta versus Theta	4/27/2016	A2780	Control	5	2	None	None	None	None	90
Theta versus Theta	4/27/2016	A2780	Control	6	2	None	None	None	None	100
Theta versus Theta	4/27/2016	A2780	Control	7	2	None	None	None	None	100
Theta versus Theta	4/27/2016	A2780	Control	8	2	None	None	None	None	100
Theta versus Theta	4/27/2016	A2780	Control	9	2	None	None	None	None	100
Theta versus Theta	4/27/2016	A2780	Control	10	2	None	None	None	None	100
Theta versus Theta	4/27/2016	A2780	Control	11	2	None	None	None	None	60
Theta versus Theta	4/27/2016	A2780	Control	12	2	None	None	None	None	55
Theta versus Theta	4/27/2016	A2780	Control	13	2	None	None	None	None	80
Theta versus Theta	4/27/2016	A2780	Control	14	2	None	None	None	None	90
Theta versus Theta	4/27/2016	A2780	Control	15	2	None	None	None	None	90
Theta versus Theta	4/27/2016	A2780	Control	16	2	None	None	None	None	85
Theta versus Theta	4/27/2016	A2780	Control	17	2	None	None	None	None	95
Theta versus Theta	4/27/2016	A2780	Control	18	2	None	None	None	None	95
Theta versus Theta	4/27/2016	A2780	Control	19	2	None	None	None	None	95
Theta versus Theta	4/27/2016	A2780	Control	20	2	None	None	None	None	60
Theta versus Theta	4/27/2016	A2780	Control	21	2	None	None	None	None	75
Theta versus Theta	4/27/2016	A2780	Control	22	2	None	None	None	None	45
Theta versus Theta	4/27/2016	A2780	Control	23	2	None	None	None	None	65
Theta versus Theta	4/27/2016	A2780	Control	24	2	None	None	None	None	55
Theta versus Theta	4/27/2016	A2780	Control	25	2	None	None	None	None	40
Theta versus Theta	4/27/2016	A2780	Control	26	2	None	None	None	None	40
Theta versus Theta	4/27/2016	A2780	Control	27	2	None	None	None	None	70
Theta versus Theta	4/27/2016	A2780	Control	28	2	None	None	None	None	85
Theta versus Theta	4/27/2016	A2780	Control	29	2	None	None	None	None	90
Theta versus Theta	4/27/2016	A2780	Control	30	2	None	None	None	None	50
Theta versus Theta	4/27/2016	A2780	Chemo	1	2	None	None	5:00 PM	Paclitaxel	90
Theta versus Theta	4/27/2016	A2780	Chemo	2	2	None	None	5:00 PM	Paclitaxel	75
Theta versus Theta	4/27/2016	A2780	Chemo	3	2	None	None	5:00 PM	Paclitaxel	80
Theta versus Theta	4/27/2016	A2780	Chemo	4	2	None	None	5:00 PM	Paclitaxel	95
Theta versus Theta	4/27/2016	A2780	Chemo	5	2	None	None	5:00 PM	Paclitaxel	50
Theta versus Theta	4/27/2016	A2780	Chemo	6	2	None	None	5:00 PM	Paclitaxel	60
Theta versus Theta	4/27/2016	A2780	Chemo	7	2	None	None	5:00 PM	Paclitaxel	75
Theta versus Theta	4/27/2016	A2780	Chemo	8	2	None	None	5:00 PM	Paclitaxel	90
Theta versus Theta	4/27/2016	A2780	Chemo	9	2	None	None	5:00 PM	Paclitaxel	50
Theta versus Theta	4/27/2016	A2780	Chemo	10	2	None	None	5:00 PM	Paclitaxel	90
Theta versus Theta	4/27/2016	A2780	Chemo	11	2	None	None	5:00 PM	Paclitaxel	75
Theta versus Theta	4/27/2016	A2780	Chemo	12	2	None	None	5:00 PM	Paclitaxel	65
Theta versus Theta	4/27/2016	A2780	Chemo	13	2	None	None	5:00 PM	Paclitaxel	75
Theta versus Theta	4/27/2016	A2780	Chemo	14	2	None	None	5:00 PM	Paclitaxel	80
Theta versus Theta	4/27/2016	A2780	Chemo	15	2	None	None	5:00 PM	Paclitaxel	85
Theta versus Theta	4/27/2016	A2780	Chemo	16	2	None	None	5:00 PM	Paclitaxel	75
Theta versus Theta	4/27/2016	A2780	Chemo	17	2	None	None	5:00 PM	Paclitaxel	90
Theta versus Theta	4/27/2016	A2780	Chemo	18	2	None	None	5:00 PM	Paclitaxel	85
Theta versus Theta	4/27/2016	A2780	Chemo	19	2	None	None	5:00 PM	Paclitaxel	75
Theta versus Theta	4/27/2016	A2780	Chemo	20	2	None	None	5:00 PM	Paclitaxel	65
Theta versus Theta	4/27/2016	A2780	Chemo	21	2	None	None	5:00 PM	Paclitaxel	25
Theta versus Theta	4/27/2016	A2780	Chemo	22	2	None	None	5:00 PM	Paclitaxel	50
Theta versus Theta	4/27/2016	A2780	Chemo	23	2	None	None	5:00 PM	Paclitaxel	65
Theta versus Theta	4/27/2016	A2780	Chemo	24	2	None	None	5:00 PM	Paclitaxel	55
Theta versus Theta	4/27/2016	A2780	Chemo	25	2	None	None	5:00 PM	Paclitaxel	80
Theta versus Theta	4/27/2016	A2780	Chemo	26	2	None	None	5:00 PM	Paclitaxel	95
Theta versus Theta	4/27/2016	A2780	Chemo	27	2	None	None	5:00 PM	Paclitaxel	80
Theta versus Theta	4/27/2016	A2780	Chemo	28	2	None	None	5:00 PM	Paclitaxel	90
Theta versus Theta	4/27/2016	A2780	Chemo	29	2	None	None	5:00 PM	Paclitaxel	90
Theta versus Theta	4/27/2016	A2780	Chemo	30	2	None	None	5:00 PM	Paclitaxel	50
Theta versus Theta	4/27/2016	A2780	Combo	1	2	75 uM	Celecoxib	5:00 PM	Paclitaxel	20
Theta versus Theta	4/27/2016	A2780	Combo	2	2	75 uM	Celecoxib	5:00 PM	Paclitaxel	30
Theta versus Theta	4/27/2016	A2780	Combo	3	2	75 uM	Celecoxib	5:00 PM	Paclitaxel	40
Theta versus Theta	4/27/2016	A2780	Combo	4	2	75 uM	Celecoxib	5:00 PM	Paclitaxel	5
Theta versus Theta	4/27/2016	A2780	Combo	5	2	75 uM	Celecoxib	5:00 PM	Paclitaxel	0
Theta versus Theta	4/27/2016	A2780	Combo	6	2	75 uM	Celecoxib	5:00 PM	Paclitaxel	10
Theta versus Theta	4/27/2016	A2780	Combo	7	2	75 uM	Celecoxib	5:00 PM	Paclitaxel	15
Theta versus Theta	4/27/2016	A2780	Combo	8	2	75 uM	Celecoxib	5:00 PM	Paclitaxel	10
Theta versus Theta	4/27/2016	A2780	Combo	9	2	75 uM	Celecoxib	5:00 PM	Paclitaxel	5
Theta versus Theta	4/27/2016	A2780	Combo	10	2	75 uM	Celecoxib	5:00 PM	Paclitaxel	10
Theta versus Theta	4/27/2016	A2780	Combo	11	2	75 uM	Celecoxib	5:00 PM	Paclitaxel	5
Theta versus Theta	4/27/2016	A2780	Combo	12	2	75 uM	Celecoxib	5:00 PM	Paclitaxel	5
Theta versus Theta	4/27/2016	A2780	Combo	13	2	75 uM	Celecoxib	5:00 PM	Paclitaxel	5
Theta versus Theta	4/27/2016	A2780	Combo	14	2	75 uM	Celecoxib	5:00 PM	Paclitaxel	10
Theta versus Theta	4/27/2016	A2780	Combo	15	2	75 uM	Celecoxib	5:00 PM	Paclitaxel	10
Theta versus Theta	4/27/2016	A2780	Combo	16	2	75 uM	Celecoxib	5:00 PM	Paclitaxel	20
Theta versus Theta	4/27/2016	A2780	Combo	17	2	75 uM	Celecoxib	5:00 PM	Paclitaxel	20
Theta versus Theta	4/27/2016	A2780	Combo	18	2	75 uM	Celecoxib	5:00 PM	Paclitaxel	10
Theta versus Theta	4/27/2016	A2780	Combo	19	2	75 uM	Celecoxib	5:00 PM	Paclitaxel	25
Theta versus Theta	4/27/2016	A2780	Combo	20	2	75 uM	Celecoxib	5:00 PM	Paclitaxel	25
Theta versus Theta	4/27/2016	A2780	Combo	21	2	75 uM	Celecoxib	5:00 PM	Paclitaxel	5
Theta versus Theta	4/27/2016	A2780	Combo	22	2	75 uM	Celecoxib	5:00 PM	Paclitaxel	5
Theta versus Theta	4/27/2016	A2780	Combo	23	2	75 uM	Celecoxib	5:00 PM	Paclitaxel	5
Theta versus Theta	4/27/2016	A2780	Combo	24	2	75 uM	Celecoxib	5:00 PM	Paclitaxel	10
Theta versus Theta	4/27/2016	A2780	Combo	25	2	75 uM	Celecoxib	5:00 PM	Paclitaxel	5
Theta versus Theta	4/27/2016	A2780	Combo	26	2	75 uM	Celecoxib	5:00 PM	Paclitaxel	25
Theta versus Theta	4/27/2016	A2780	Combo	27	2	75 uM	Celecoxib	5:00 PM	Paclitaxel	20
Theta versus Theta	4/27/2016	A2780	Combo	28	2	75 uM	Celecoxib	5:00 PM	Paclitaxel	5
Theta versus Theta	4/27/2016	A2780	Combo	29	2	75 uM	Celecoxib	5:00 PM	Paclitaxel	5
Theta versus Theta	4/27/2016	A2780	Combo	30	2	75 uM	Celecoxib	5:00 PM	Paclitaxel	10
Theta versus Theta	4/27/2016	A2780	Chemo	1	2	None	None	5 nM	Paclitaxel	80
Theta versus Theta	4/27/2016	A2780	Chemo	2	2	None	None	5 nM	Paclitaxel	75
Theta versus Theta	4/27/2016	A2780	Chemo	3	2	None	None	5 nM	Paclitaxel	50
Theta versus Theta	4/27/2016	A2780	Chemo	4	2	None	None	5 nM	Paclitaxel	65
Theta versus Theta	4/27/2016	A2780	Chemo	5	2	None	None	5 nM	Paclitaxel	70
Theta versus Theta	4/27/2016	A2780	Chemo	6	2	None	None	5 nM	Paclitaxel	80
Theta versus Theta	4/27/2016	A2780	Chemo	7	2	None	None	5 nM	Paclitaxel	75
Theta versus Theta	4/27/2016	A2780	Chemo	8	2	None	None	5 nM	Paclitaxel	30
Theta versus Theta	4/27/2016	A2780	Chemo	9	2	None	None	5 nM	Paclitaxel	70
Theta versus Theta	4/27/2016	A2780	Chemo	10	2	None	None	5 nM	Paclitaxel	75
Theta versus Theta	4/27/2016	A2780	Chemo	11	2	None	None	5 nM	Paclitaxel	10
Theta versus Theta	4/27/2016	A2780	Chemo	12	2	None	None	5 nM	Paclitaxel	10
Theta versus Theta	4/27/2016	A2780	Chemo	13	2	None	None	5 nM	Paclitaxel	15
Theta versus Theta	4/27/2016	A2780	Chemo	14	2	None	None	5 nM	Paclitaxel	10
Theta versus Theta	4/27/2016	A2780	Chemo	15	2	None	None	5 nM	Paclitaxel	20
Theta versus Theta	4/27/2016	A2780	Chemo	16	2	None	None	5 nM	Paclitaxel	20
Theta versus Theta	4/27/2016	A2780	Chemo	17	2	None	None	5 nM	Paclitaxel	25
Theta versus Theta	4/27/2016	A2780	Chemo	18	2	None	None	5 nM	Paclitaxel	15
Theta versus Theta	4/27/2016	A2780	Chemo	19	2	None	None	5 nM	Paclitaxel	20
Theta versus Theta	4/27/2016	A2780	Chemo	20	2	None	None	5 nM	Paclitaxel	15
Theta versus Theta	4/27/2016	A2780	Chemo	21	2	None	None	5 nM	Paclitaxel	20
Theta versus Theta	4/27/2016	A2780	Chemo	22	2	None	None	5 nM	Paclitaxel	35
Theta versus Theta	4/27/2016	A2780	Chemo	23	2	None	None	5 nM	Paclitaxel	25
Theta versus Theta	4/27/2016	A2780	Chemo	24	2	None	None	5 nM	Paclitaxel	10
Theta versus Theta	4/27/2016	A2780	Chemo	25	2	None	None	5 nM	Paclitaxel	10
Theta versus Theta	4/27/2016	A2780	Chemo	26	2	None	None	5 nM	Paclitaxel	25
Theta versus Theta	4/27/2016	A2780	Chemo	27	2	None	None	5 nM	Paclitaxel	40
Theta versus Theta	4/27/2016	A2780	Chemo	28	2	None	None	5 nM	Paclitaxel	25
Theta versus Theta	4/27/2016	A2780	Chemo	29	2	None	None	5 nM	Paclitaxel	25
Theta versus Theta	4/27/2016	A2780	Chemo	30	2	None	None	5 nM	Paclitaxel	10
Theta versus Theta	4/27/2016	A2780	Combo	1	2	75 uM	Celecoxib	5 nM	Paclitaxel	5
Theta versus Theta	4/27/2016	A2780	Combo	2	2	75 uM	Celecoxib	5 nM	Paclitaxel	10
Theta versus Theta	4/27/2016	A2780	Combo	3	2	75 uM	Celecoxib	5 nM	Paclitaxel	20
Theta versus Theta	4/27/2016	A2780	Combo	4	2	75 uM	Celecoxib	5 nM	Paclitaxel	10
Theta versus Theta	4/27/2016	A2780	Combo	5	2	75 uM	Celecoxib	5 nM	Paclitaxel	10
Theta versus Theta	4/27/2016	A2780	Combo	6	2	75 uM	Celecoxib	5 nM	Paclitaxel	5
Theta versus Theta	4/27/2016	A2780	Combo	7	2	75 uM	Celecoxib	5 nM	Paclitaxel	40
Theta versus Theta	4/27/2016	A2780	Combo	8	2	75 uM	Celecoxib	5 nM	Paclitaxel	25
Theta versus Theta	4/27/2016	A2780	Combo	9	2	75 uM	Celecoxib	5 nM	Paclitaxel	5
Theta versus Theta	4/27/2016	A2780	Combo	10	2	75 uM	Celecoxib	5 nM	Paclitaxel	5
Theta versus Theta	4/27/2016	A2780	Combo	11	2	75 uM	Celecoxib	5 nM	Paclitaxel	5
Theta versus Theta	4/27/2016	A2780	Combo	12	2	75 uM	Celecoxib	5 nM	Paclitaxel	5
Theta versus Theta	4/27/2016	A2780	Combo	13	2	75 uM	Celecoxib	5 nM	Paclitaxel	0
Theta versus Theta	4/27/2016	A2780	Combo	14	2	75 uM	Celecoxib	5 nM	Paclitaxel	5
Theta versus Theta	4/27/2016	A2780	Combo	15	2	75 uM	Celecoxib	5 nM	Paclitaxel	10
Theta versus Theta	4/27/2016	A2780	Combo	16	2	75 uM	Celecoxib	5 nM	Paclitaxel	10
Theta versus Theta	4/27/2016	A2780	Combo	17	2	75 uM	Celecoxib	5 nM	Paclitaxel	10
Theta versus Theta	4/27/2016	A2780	Combo	18	2	75 uM	Celecoxib	5 nM	Paclitaxel	5
Theta versus Theta	4/27/2016	A2780	Combo	19	2	75 uM	Celecoxib	5 nM	Paclitaxel	0
Theta versus Theta	4/27/2016	A2780	Combo	20	2	75 uM	Celecoxib	5 nM	Paclitaxel	0
Theta versus Theta	4/27/2016	A2780	Combo	21	2	75 uM	Celecoxib	5 nM	Paclitaxel	10
Theta versus Theta	4/27/2016	A2780	Combo	22	2	75 uM	Celecoxib	5 nM	Paclitaxel	5
Theta versus Theta	4/27/2016	A2780	Combo	23	2	75 uM	Celecoxib	5 nM	Paclitaxel	15
Theta versus Theta	4/27/2016	A2780	Combo	24	2	75 uM	Celecoxib	5 nM	Paclitaxel	5
Theta versus Theta	4/27/2016	A2780	Combo	25	2	75 uM	Celecoxib	5 nM	Paclitaxel	5
Theta versus Theta	4/27/2016	A2780	Combo	26	2	75 uM	Celecoxib	5 nM	Paclitaxel	15
Theta versus Theta	4/27/2016	A2780	Combo	27	2	75 uM	Celecoxib	5 nM	Paclitaxel	15
Theta versus Theta	4/27/2016	A2780	Combo	28	2	75 uM	Celecoxib	5 nM	Paclitaxel	10
Theta versus Theta	4/27/2016	A2780	Combo	29	2	75 uM	Celecoxib	5 nM	Paclitaxel	5
Theta versus Theta	4/27/2016	A2780	Combo	30	2	75 uM	Celecoxib	5 nM	Paclitaxel	10
Theta versus Theta	4/27/2016	A2780	Chemo	1	2	None	None	5 uM	Paclitaxel	20
Theta versus Theta	4/27/2016	A2780	Chemo	2	2	None	None	5 uM	Paclitaxel	50
Theta versus Theta	4/27/2016	A2780	Chemo	3	2	None	None	5 uM	Paclitaxel	5
Theta versus Theta	4/27/2016	A2780	Chemo	4	2	None	None	5 uM	Paclitaxel	5
Theta versus Theta	4/27/2016	A2780	Chemo	5	2	None	None	5 uM	Paclitaxel	5
Theta versus Theta	4/27/2016	A2780	Chemo	6	2	None	None	5 uM	Paclitaxel	15
Theta versus Theta	4/27/2016	A2780	Chemo	7	2	None	None	5 uM	Paclitaxel	15
Theta versus Theta	4/27/2016	A2780	Chemo	8	2	None	None	5 uM	Paclitaxel	10
Theta versus Theta	4/27/2016	A2780	Chemo	9	2	None	None	5 uM	Paclitaxel	20
Theta versus Theta	4/27/2016	A2780	Chemo	10	2	None	None	5 uM	Paclitaxel	20
Theta versus Theta	4/27/2016	A2780	Chemo	11	2	None	None	5 uM	Paclitaxel	10
Theta versus Theta	4/27/2016	A2780	Chemo	12	2	None	None	5 uM	Paclitaxel	5
Theta versus Theta	4/27/2016	A2780	Chemo	13	2	None	None	5 uM	Paclitaxel	0
Theta versus Theta	4/27/2016	A2780	Chemo	14	2	None	None	5 uM	Paclitaxel	0
Theta versus Theta	4/27/2016	A2780	Chemo	15	2	None	None	5 uM	Paclitaxel	0
Theta versus Theta	4/27/2016	A2780	Chemo	16	2	None	None	5 uM	Paclitaxel	5
Theta versus Theta	4/27/2016	A2780	Chemo	17	2	None	None	5 uM	Paclitaxel	0
Theta versus Theta	4/27/2016	A2780	Chemo	18	2	None	None	5 uM	Paclitaxel	5
Theta versus Theta	4/27/2016	A2780	Chemo	19	2	None	None	5 uM	Paclitaxel	5
Theta versus Theta	4/27/2016	A2780	Chemo	20	2	None	None	5 uM	Paclitaxel	5
Theta versus Theta	4/27/2016	A2780	Combo	1	2	75 uM	Celecoxib	5 uM	Paclitaxel	0
Theta versus Theta	4/27/2016	A2780	Combo	2	2	75 uM	Celecoxib	5 uM	Paclitaxel	0
Theta versus Theta	4/27/2016	A2780	Combo	3	2	75 uM	Celecoxib	5 uM	Paclitaxel	0
Theta versus Theta	4/27/2016	A2780	Combo	4	2	75 uM	Celecoxib	5 uM	Paclitaxel	0
Theta versus Theta	4/27/2016	A2780	Combo	5	2	75 uM	Celecoxib	5 uM	Paclitaxel	0
Theta versus Theta	4/27/2016	A2780	Combo	6	2	75 uM	Celecoxib	5 uM	Paclitaxel	0
Theta versus Theta	4/27/2016	A2780	Combo	7	2	75 uM	Celecoxib	5 uM	Paclitaxel	0
Theta versus Theta	4/27/2016	A2780	Combo	8	2	75 uM	Celecoxib	5 uM	Paclitaxel	10
Theta versus Theta	4/27/2016	A2780	Combo	9	2	75 uM	Celecoxib	5 uM	Paclitaxel	5
Theta versus Theta	4/27/2016	A2780	Combo	10	2	75 uM	Celecoxib	5 uM	Paclitaxel	5
Theta versus Theta	4/27/2016	A2780	Combo	11	2	75 uM	Celecoxib	5 uM	Paclitaxel	5
Theta versus Theta	4/27/2016	A2780	Combo	12	2	75 uM	Celecoxib	5 uM	Paclitaxel	5
Theta versus Theta	4/27/2016	A2780	Combo	13	2	75 uM	Celecoxib	5 uM	Paclitaxel	0
Theta versus Theta	4/27/2016	A2780	Combo	14	2	75 uM	Celecoxib	5 uM	Paclitaxel	0
Theta versus Theta	4/27/2016	A2780	Combo	15	2	75 uM	Celecoxib	5 uM	Paclitaxel	5
Theta versus Theta	4/27/2016	A2780	Combo	16	2	75 uM	Celecoxib	5 uM	Paclitaxel	0
Theta versus Theta	4/27/2016	A2780	Combo	17	2	75 uM	Celecoxib	5 uM	Paclitaxel	0
Theta versus Theta	4/27/2016	A2780	Combo	18	2	75 uM	Celecoxib	5 uM	Paclitaxel	0
Theta versus Theta	4/27/2016	A2780	Combo	19	2	75 uM	Celecoxib	5 uM	Paclitaxel	0
Theta versus Theta	4/27/2016	A2780	Combo	20	2	75 uM	Celecoxib	5 uM	Paclitaxel	10
Theta versus Theta	6/25/2018	A2780	Control	1	1	None	None	None	None	16.37830826
Theta versus Theta	6/26/2018	A2780	Control	1	2	None	None	None	None	28.95758488
Theta versus Theta	6/27/2018	A2780	Control	1	3	None	None	None	None	58.56677469
Theta versus Theta	6/28/2018	A2780	Control	1	4	None	None	None	None	79.08877636
Theta versus Theta	6/29/2018	A2780	Control	1	5	None	None	None	None	67.26577289
Theta versus Theta	6/30/2018	A2780	Control	1	6	None	None	None	None	85.75352623
Theta versus Theta	7/1/2018	A2780	Control	1	7	None	None	None	None	80.10655993
Theta versus Theta	7/2/2018	A2780	Control	1	8	None	None	None	None	82.89059671
Theta versus Theta	7/3/2018	A2780	Control	1	9	None	None	None	None	75.20403614
Theta versus Theta	6/25/2018	A2780	Control	2	1	None	None	None	None	23.47767747
Theta versus Theta	6/26/2018	A2780	Control	2	2	None	None	None	None	41.18379951
Theta versus Theta	6/27/2018	A2780	Control	2	3	None	None	None	None	76.44599537
Theta versus Theta	6/28/2018	A2780	Control	2	4	None	None	None	None	86.76400077
Theta versus Theta	6/29/2018	A2780	Control	2	5	None	None	None	None	87.03655736
Theta versus Theta	6/30/2018	A2780	Control	2	6	None	None	None	None	90.34724666
Theta versus Theta	7/1/2018	A2780	Control	2	7	None	None	None	None	92.67567773
Theta versus Theta	7/2/2018	A2780	Control	2	8	None	None	None	None	78.81103331
Theta versus Theta	7/3/2018	A2780	Control	2	9	None	None	None	None	78.60579733
Theta versus Theta	6/25/2018	A2780	Control	3	1	None	None	None	None	37.56906379
Theta versus Theta	6/26/2018	A2780	Control	3	2	None	None	None	None	67.47155543
Theta versus Theta	6/27/2018	A2780	Control	3	3	None	None	None	None	81.81910751
Theta versus Theta	6/28/2018	A2780	Control	3	4	None	None	None	None	89.43633166
Theta versus Theta	6/29/2018	A2780	Control	3	5	None	None	None	None	90.51355646
Theta versus Theta	6/30/2018	A2780	Control	3	6	None	None	None	None	86.25702418
Theta versus Theta	7/1/2018	A2780	Control	3	7	None	None	None	None	89.77126286
Theta versus Theta	7/2/2018	A2780	Control	3	8	None	None	None	None	73.64456662
Theta versus Theta	7/3/2018	A2780	Control	3	9	None	None	None	None	85.56503408
Theta versus Theta	6/25/2018	A2780	TPR	4	1	75 uM	Celecoxib	None	None	15.6939249
Theta versus Theta	6/26/2018	A2780	TPR	4	2	75 uM	Celecoxib	None	None	20.96310507
Theta versus Theta	6/27/2018	A2780	TPR	4	3	75 uM	Celecoxib	None	None	28.03397312
Theta versus Theta	6/28/2018	A2780	TPR	4	4	None	None	None	None	26.40737526
Theta versus Theta	6/29/2018	A2780	TPR	4	5	None	None	None	None	43.10764146
Theta versus Theta	6/30/2018	A2780	TPR	4	6	None	None	None	None	78.49487654
Theta versus Theta	7/1/2018	A2780	TPR	4	7	None	None	None	None	79.26125579
Theta versus Theta	7/2/2018	A2780	TPR	4	8	None	None	None	None	80.7738143
Theta versus Theta	7/3/2018	A2780	TPR	4	9	None	None	None	None	75.2863053
Theta versus Theta	6/25/2018	A2780	TPR	5	1	75 uM	Celecoxib	None	None	22.3451331
Theta versus Theta	6/26/2018	A2780	TPR	5	2	75 uM	Celecoxib	None	None	28.81401685
Theta versus Theta	6/27/2018	A2780	TPR	5	3	75 uM	Celecoxib	None	None	29.92311021
Theta versus Theta	6/28/2018	A2780	TPR	5	4	None	None	None	None	34.37630851
Theta versus Theta	6/29/2018	A2780	TPR	5	5	None	None	None	None	59.75640561
Theta versus Theta	6/30/2018	A2780	TPR	5	6	None	None	None	None	81.10994856
Theta versus Theta	7/1/2018	A2780	TPR	5	7	None	None	None	None	71.18200167
Theta versus Theta	7/2/2018	A2780	TPR	5	8	None	None	None	None	70.55636831
Theta versus Theta	7/3/2018	A2780	TPR	5	9	None	None	None	None	86.053125
Theta versus Theta	6/25/2018	A2780	TPR	6	1	75 uM	Celecoxib	None	None	37.24899434
Theta versus Theta	6/26/2018	A2780	TPR	6	2	75 uM	Celecoxib	None	None	43.65161265
Theta versus Theta	6/27/2018	A2780	TPR	6	3	75 uM	Celecoxib	None	None	45.52949653
Theta versus Theta	6/28/2018	A2780	TPR	6	4	None	None	None	None	43.96945216
Theta versus Theta	6/29/2018	A2780	TPR	6	5	None	None	None	None	61.69613297
Theta versus Theta	6/30/2018	A2780	TPR	6	6	None	None	None	None	75.81632652
Theta versus Theta	7/1/2018	A2780	TPR	6	7	None	None	None	None	84.38075617
Theta versus Theta	7/2/2018	A2780	TPR	6	8	None	None	None	None	75.15384195
Theta versus Theta	7/3/2018	A2780	TPR	6	9	None	None	None	None	85.42605388
Theta versus Theta	6/25/2018	A2780	Chemo	7	1	None	None	5 nM	Paclitaxel	16.7560751
Theta versus Theta	6/26/2018	A2780	Chemo	7	2	None	None	5 nM	Paclitaxel	22.53054977
Theta versus Theta	6/27/2018	A2780	Chemo	7	3	None	None	5 nM	Paclitaxel	19.95661844
Theta versus Theta	6/28/2018	A2780	Chemo	7	4	None	None	None	None	16.48889789
Theta versus Theta	6/29/2018	A2780	Chemo	7	5	None	None	None	None	29.86177533
Theta versus Theta	6/30/2018	A2780	Chemo	7	6	None	None	None	None	38.50043917
Theta versus Theta	7/1/2018	A2780	Chemo	7	7	None	None	None	None	70.6596412
Theta versus Theta	7/2/2018	A2780	Chemo	7	8	None	None	None	None	86.49595293
Theta versus Theta	7/3/2018	A2780	Chemo	7	9	None	None	None	None	84.27656057
Theta versus Theta	6/25/2018	A2780	Chemo	8	1	None	None	5 nM	Paclitaxel	23.92814493
Theta versus Theta	6/26/2018	A2780	Chemo	8	2	None	None	5 nM	Paclitaxel	34.07470872
Theta versus Theta	6/27/2018	A2780	Chemo	8	3	None	None	5 nM	Paclitaxel	33.22262989
Theta versus Theta	6/28/2018	A2780	Chemo	8	4	None	None	None	None	27.11480453
Theta versus Theta	6/29/2018	A2780	Chemo	8	5	None	None	None	None	25.52203254
Theta versus Theta	6/30/2018	A2780	Chemo	8	6	None	None	None	None	23.93712256
Theta versus Theta	7/1/2018	A2780	Chemo	8	7	None	None	None	None	23.03534015
Theta versus Theta	7/2/2018	A2780	Chemo	8	8	None	None	None	None	30.60498714
Theta versus Theta	7/3/2018	A2780	Chemo	8	9	None	None	None	None	39.28308513
Theta versus Theta	6/25/2018	A2780	Chemo	9	1	None	None	5 nM	Paclitaxel	38.57481224
Theta versus Theta	6/26/2018	A2780	Chemo	9	2	None	None	5 nM	Paclitaxel	54.61533179
Theta versus Theta	6/27/2018	A2780	Chemo	9	3	None	None	5 nM	Paclitaxel	74.78509516
Theta versus Theta	6/28/2018	A2780	Chemo	9	4	None	None	None	None	82.17944766
Theta versus Theta	6/29/2018	A2780	Chemo	9	5	None	None	None	None	87.7671695
Theta versus Theta	6/30/2018	A2780	Chemo	9	6	None	None	None	None	86.73088349
Theta versus Theta	7/1/2018	A2780	Chemo	9	7	None	None	None	None	75.73413837
Theta versus Theta	7/2/2018	A2780	Chemo	9	8	None	None	None	None	91.34178434
Theta versus Theta	7/3/2018	A2780	Chemo	9	9	None	None	None	None	88.1751749
Theta versus Theta	6/25/2018	A2780	Combo	10	1	75 uM	Celecoxib	5 nM	Paclitaxel	16.59728781
Theta versus Theta	6/26/2018	A2780	Combo	10	2	75 uM	Celecoxib	5 nM	Paclitaxel	12.48072917
Theta versus Theta	6/27/2018	A2780	Combo	10	3	75 uM	Celecoxib	5 nM	Paclitaxel	10.41945988
Theta versus Theta	6/28/2018	A2780	Combo	10	4	None	None	None	None	31.48093557
Theta versus Theta	6/29/2018	A2780	Combo	10	5	None	None	None	None	96.19643133
Theta versus Theta	6/30/2018	A2780	Combo	10	6	None	None	None	None	96.31466821
Theta versus Theta	7/1/2018	A2780	Combo	10	7	None	None	None	None	91.95466242
Theta versus Theta	7/2/2018	A2780	Combo	10	8	None	None	None	None	49.45813079
Theta versus Theta	7/3/2018	A2780	Combo	10	9	None	None	None	None	24.75858282
Theta versus Theta	6/25/2018	A2780	Combo	11	1	75 uM	Celecoxib	5 nM	Paclitaxel	23.48641332
Theta versus Theta	6/26/2018	A2780	Combo	11	2	75 uM	Celecoxib	5 nM	Paclitaxel	18.3701061
Theta versus Theta	6/27/2018	A2780	Combo	11	3	75 uM	Celecoxib	5 nM	Paclitaxel	10.12216435
Theta versus Theta	6/28/2018	A2780	Combo	11	4	None	None	None	None	16.34685635
Theta versus Theta	6/29/2018	A2780	Combo	11	5	None	None	None	None	96.16284336
Theta versus Theta	6/30/2018	A2780	Combo	11	6	None	None	None	None	93.00964635
Theta versus Theta	7/1/2018	A2780	Combo	11	7	None	None	None	None	66.93072467
Theta versus Theta	7/2/2018	A2780	Combo	11	8	None	None	None	None	22.76704025
Theta versus Theta	7/3/2018	A2780	Combo	11	9	None	None	None	None	33.17813336
Theta versus Theta	6/25/2018	A2780	Combo	12	1	75 uM	Celecoxib	5 nM	Paclitaxel	37.97860082
Theta versus Theta	6/26/2018	A2780	Combo	12	2	75 uM	Celecoxib	5 nM	Paclitaxel	38.60274177
Theta versus Theta	6/27/2018	A2780	Combo	12	3	75 uM	Celecoxib	5 nM	Paclitaxel	24.51132073
Theta versus Theta	6/28/2018	A2780	Combo	12	4	None	None	None	None	13.87889853
Theta versus Theta	6/29/2018	A2780	Combo	12	5	None	None	None	None	22.17579604
Theta versus Theta	6/30/2018	A2780	Combo	12	6	None	None	None	None	22.21623457
Theta versus Theta	7/1/2018	A2780	Combo	12	7	None	None	None	None	27.13408629
Theta versus Theta	7/2/2018	A2780	Combo	12	8	None	None	None	None	42.30599987
Theta versus Theta	7/3/2018	A2780	Combo	12	9	None	None	None	None	60.91036716
Theta versus Theta	6/25/2018	A2780	Control	13	0	None	None	None	None	17.03728202
Theta versus Theta	6/26/2018	A2780	Control	13	1	None	None	None	None	29.36444959
Theta versus Theta	6/27/2018	A2780	Control	13	2	None	None	None	None	50.32014982
Theta versus Theta	6/28/2018	A2780	Control	13	3	None	None	None	None	48.35330183
Theta versus Theta	6/29/2018	A2780	Control	13	4	None	None	None	None	48.10731417
Theta versus Theta	6/30/2018	A2780	Control	13	5	None	None	None	None	84.85592914
Theta versus Theta	7/1/2018	A2780	Control	13	6	None	None	None	None	79.11195087
Theta versus Theta	7/2/2018	A2780	Control	13	7	None	None	None	None	76.28746978
Theta versus Theta	7/3/2018	A2780	Control	13	8	None	None	None	None	74.77009902
Theta versus Theta	6/25/2018	A2780	Control	14	0	None	None	None	None	25.74328125
Theta versus Theta	6/26/2018	A2780	Control	14	1	None	None	None	None	39.64099344
Theta versus Theta	6/27/2018	A2780	Control	14	2	None	None	None	None	75.44401749
Theta versus Theta	6/28/2018	A2780	Control	14	3	None	None	None	None	80.99037359
Theta versus Theta	6/29/2018	A2780	Control	14	4	None	None	None	None	80.02087384
Theta versus Theta	6/30/2018	A2780	Control	14	5	None	None	None	None	88.65728781
Theta versus Theta	7/1/2018	A2780	Control	14	6	None	None	None	None	90.11973508
Theta versus Theta	7/2/2018	A2780	Control	14	7	None	None	None	None	73.19219522
Theta versus Theta	7/3/2018	A2780	Control	14	8	None	None	None	None	83.01896669
Theta versus Theta	6/25/2018	A2780	Control	15	0	None	None	None	None	40.35088477
Theta versus Theta	6/26/2018	A2780	Control	15	1	None	None	None	None	57.6058777
Theta versus Theta	6/27/2018	A2780	Control	15	2	None	None	None	None	85.36252958
Theta versus Theta	6/28/2018	A2780	Control	15	3	None	None	None	None	87.03063465
Theta versus Theta	6/29/2018	A2780	Control	15	4	None	None	None	None	86.2750733
Theta versus Theta	6/30/2018	A2780	Control	15	5	None	None	None	None	89.16620692
Theta versus Theta	7/1/2018	A2780	Control	15	6	None	None	None	None	77.57285494
Theta versus Theta	7/2/2018	A2780	Control	15	7	None	None	None	None	68.50537551
Theta versus Theta	7/3/2018	A2780	Control	15	8	None	None	None	None	84.59853009
Theta versus Theta	6/25/2018	A2780	TPR	16	0	75 uM	Celecoxib	None	None	15.05088735
Theta versus Theta	6/26/2018	A2780	TPR	16	1	75 uM	Celecoxib	None	None	29.60790188
Theta versus Theta	6/27/2018	A2780	TPR	16	2	75 uM	Celecoxib	None	None	34.32076775
Theta versus Theta	6/28/2018	A2780	TPR	16	3	None	None	None	None	40.43198945
Theta versus Theta	6/29/2018	A2780	TPR	16	4	None	None	None	None	46.98568801
Theta versus Theta	6/30/2018	A2780	TPR	16	5	None	None	None	None	67.2980054
Theta versus Theta	7/1/2018	A2780	TPR	16	6	None	None	None	None	71.44808192
Theta versus Theta	7/2/2018	A2780	TPR	16	7	None	None	None	None	83.26073495
Theta versus Theta	7/3/2018	A2780	TPR	16	8	None	None	None	None	88.04407279
Theta versus Theta	6/25/2018	A2780	TPR	17	0	75 uM	Celecoxib	None	None	23.33367091
Theta versus Theta	6/26/2018	A2780	TPR	17	1	75 uM	Celecoxib	None	None	37.68747235
Theta versus Theta	6/27/2018	A2780	TPR	17	2	75 uM	Celecoxib	None	None	43.8378948
Theta versus Theta	6/28/2018	A2780	TPR	17	3	None	None	None	None	44.81219586
Theta versus Theta	6/29/2018	A2780	TPR	17	4	None	None	None	None	49.75210005
Theta versus Theta	6/30/2018	A2780	TPR	17	5	None	None	None	None	68.15952482
Theta versus Theta	7/1/2018	A2780	TPR	17	6	None	None	None	None	87.80540766
Theta versus Theta	7/2/2018	A2780	TPR	17	7	None	None	None	None	85.7279276
Theta versus Theta	7/3/2018	A2780	TPR	17	8	None	None	None	None	92.51867155
Theta versus Theta	6/25/2018	A2780	TPR	18	0	75 uM	Celecoxib	None	None	38.72420332
Theta versus Theta	6/26/2018	A2780	TPR	18	1	75 uM	Celecoxib	None	None	61.37840535
Theta versus Theta	6/27/2018	A2780	TPR	18	2	75 uM	Celecoxib	None	None	79.5921232
Theta versus Theta	6/28/2018	A2780	TPR	18	3	None	None	None	None	77.5374492
Theta versus Theta	6/29/2018	A2780	TPR	18	4	None	None	None	None	40.86554591
Theta versus Theta	6/30/2018	A2780	TPR	18	5	None	None	None	None	66.47962641
Theta versus Theta	7/1/2018	A2780	TPR	18	6	None	None	None	None	85.80178884
Theta versus Theta	7/2/2018	A2780	TPR	18	7	None	None	None	None	81.00719329
Theta versus Theta	7/3/2018	A2780	TPR	18	8	None	None	None	None	87.88210134
Theta versus Theta	6/25/2018	A2780	Chemo	19	0	None	None	5 nM	Paclitaxel	16.03557163
Theta versus Theta	6/26/2018	A2780	Chemo	19	1	None	None	5 nM	Paclitaxel	28.72004308
Theta versus Theta	6/27/2018	A2780	Chemo	19	2	None	None	5 nM	Paclitaxel	44.7070216
Theta versus Theta	6/28/2018	A2780	Chemo	19	3	None	None	None	None	55.8452019
Theta versus Theta	6/29/2018	A2780	Chemo	19	4	None	None	None	None	72.98740419
Theta versus Theta	6/30/2018	A2780	Chemo	19	5	None	None	None	None	83.91266525
Theta versus Theta	7/1/2018	A2780	Chemo	19	6	None	None	None	None	74.5118017
Theta versus Theta	7/2/2018	A2780	Chemo	19	7	None	None	None	None	84.27945666
Theta versus Theta	7/3/2018	A2780	Chemo	19	8	None	None	None	None	82.10085648
Theta versus Theta	6/25/2018	A2780	Chemo	20	0	None	None	5 nM	Paclitaxel	23.96385995
Theta versus Theta	6/26/2018	A2780	Chemo	20	1	None	None	5 nM	Paclitaxel	40.42810314
Theta versus Theta	6/27/2018	A2780	Chemo	20	2	None	None	5 nM	Paclitaxel	67.32725694
Theta versus Theta	6/28/2018	A2780	Chemo	20	3	None	None	None	None	78.98921168
Theta versus Theta	6/29/2018	A2780	Chemo	20	4	None	None	None	None	90.48500064
Theta versus Theta	6/30/2018	A2780	Chemo	20	5	None	None	None	None	83.54132009
Theta versus Theta	7/1/2018	A2780	Chemo	20	6	None	None	None	None	59.09021798
Theta versus Theta	7/2/2018	A2780	Chemo	20	7	None	None	None	None	70.26351209
Theta versus Theta	7/3/2018	A2780	Chemo	20	8	None	None	None	None	72.18511317
Theta versus Theta	6/25/2018	A2780	Chemo	21	0	None	None	5 nM	Paclitaxel	32.8368017
Theta versus Theta	6/26/2018	A2780	Chemo	21	1	None	None	5 nM	Paclitaxel	57.37233346
Theta versus Theta	6/27/2018	A2780	Chemo	21	2	None	None	5 nM	Paclitaxel	77.26570345
Theta versus Theta	6/28/2018	A2780	Chemo	21	3	None	None	None	None	85.01178369
Theta versus Theta	6/29/2018	A2780	Chemo	21	4	None	None	None	None	93.54595293
Theta versus Theta	6/30/2018	A2780	Chemo	21	5	None	None	None	None	88.04220936
Theta versus Theta	7/1/2018	A2780	Chemo	21	6	None	None	None	None	71.18265947
Theta versus Theta	7/2/2018	A2780	Chemo	21	7	None	None	None	None	76.08021669
Theta versus Theta	7/3/2018	A2780	Chemo	21	8	None	None	None	None	78.1332356
Theta versus Theta	6/25/2018	A2780	Combo	22	0	75 uM	Celecoxib	5 nM	Paclitaxel	16.23075167
Theta versus Theta	6/26/2018	A2780	Combo	22	1	75 uM	Celecoxib	5 nM	Paclitaxel	27.82390818
Theta versus Theta	6/27/2018	A2780	Combo	22	2	75 uM	Celecoxib	5 nM	Paclitaxel	27.96907022
Theta versus Theta	6/28/2018	A2780	Combo	22	3	None	None	None	None	23.09289159
Theta versus Theta	6/29/2018	A2780	Combo	22	4	None	None	None	None	22.97552598
Theta versus Theta	6/30/2018	A2780	Combo	22	5	None	None	None	None	26.75291217
Theta versus Theta	7/1/2018	A2780	Combo	22	6	None	None	None	None	24.97336098
Theta versus Theta	7/2/2018	A2780	Combo	22	7	None	None	None	None	25.96805684
Theta versus Theta	7/3/2018	A2780	Combo	22	8	None	None	None	None	36.21261703
Theta versus Theta	6/25/2018	A2780	Combo	23	0	75 uM	Celecoxib	5 nM	Paclitaxel	22.77568158
Theta versus Theta	6/26/2018	A2780	Combo	23	1	75 uM	Celecoxib	5 nM	Paclitaxel	38.60976466
Theta versus Theta	6/27/2018	A2780	Combo	23	2	75 uM	Celecoxib	5 nM	Paclitaxel	42.25027906
Theta versus Theta	6/28/2018	A2780	Combo	23	3	None	None	None	None	34.32863812
Theta versus Theta	6/29/2018	A2780	Combo	23	4	None	None	None	None	24.33376222
Theta versus Theta	6/30/2018	A2780	Combo	23	5	None	None	None	None	31.71262731
Theta versus Theta	7/1/2018	A2780	Combo	23	6	None	None	None	None	24.94203897
Theta versus Theta	7/2/2018	A2780	Combo	23	7	None	None	None	None	28.43370692
Theta versus Theta	7/3/2018	A2780	Combo	23	8	None	None	None	None	38.36031057
Theta versus Theta	6/25/2018	A2780	Combo	24	0	75 uM	Celecoxib	5 nM	Paclitaxel	40.42625386
Theta versus Theta	6/26/2018	A2780	Combo	24	1	75 uM	Celecoxib	5 nM	Paclitaxel	63.91310892
Theta versus Theta	6/27/2018	A2780	Combo	24	2	75 uM	Celecoxib	5 nM	Paclitaxel	80.34297711
Theta versus Theta	6/28/2018	A2780	Combo	24	3	None	None	None	None	59.23491127
Theta versus Theta	6/29/2018	A2780	Combo	24	4	None	None	None	None	30.38065972
Theta versus Theta	6/30/2018	A2780	Combo	24	5	None	None	None	None	27.66092593
Theta versus Theta	7/1/2018	A2780	Combo	24	6	None	None	None	None	27.51212834
Theta versus Theta	7/2/2018	A2780	Combo	24	7	None	None	None	None	32.64609954
Theta versus Theta	7/3/2018	A2780	Combo	24	8	None	None	None	None	42.63139596
