# Supplementary material for: Leveraging chromatin packing domains to target chemoevasion in vivo
Source: Proc Natl Acad Sci U S A. 2025 Jul 22;122(30):e2425319122. doi: 10.1073/pnas.2425319122 (PMC12318189; doi:10.1073/pnas.2425319122)
Supplement: Supplementary file 4 — Dataset S03 (CSV) [file pnas.2425319122.sd03.csv]

Group	Tumor	Day	Volume
Celecoxib Vehicle	1	0	121.022001
Celecoxib Vehicle	1	3	103.901755
Celecoxib Vehicle	1	7	110.206984
Celecoxib Vehicle	1	10	125.5954005
Celecoxib Vehicle	1	14	210.236544
Celecoxib Vehicle	1	17	215.984407
Celecoxib Vehicle	1	21	168.5654175
Celecoxib Vehicle	1	24	186.958854
Celecoxib Vehicle	1	28	277.1884375
Celecoxib Vehicle	2	0	122.8388485
Celecoxib Vehicle	2	3	176.692941
Celecoxib Vehicle	2	7	201.5479125
Celecoxib Vehicle	2	10	200.153308
Celecoxib Vehicle	2	14	214.11432
Celecoxib Vehicle	2	17	216.655511
Celecoxib Vehicle	2	21	240.7808835
Celecoxib Vehicle	2	24	319.722991
Celecoxib Vehicle	2	28	388.152754
Celecoxib Vehicle	3	0	209.542719
Celecoxib Vehicle	3	3	245.5596685
Celecoxib Vehicle	3	7	269.972028
Celecoxib Vehicle	3	10	282.4097885
Celecoxib Vehicle	3	14	353.6
Celecoxib Vehicle	3	17	411.041329
Celecoxib Vehicle	3	21	451.517337
Celecoxib Vehicle	3	24	556.759008
Celecoxib Vehicle	3	28	717.690004
Celecoxib Vehicle	4	0	123.963536
Celecoxib Vehicle	4	3	143.160066
Celecoxib Vehicle	4	7	143.054912
Celecoxib Vehicle	4	10	147.033
Celecoxib Vehicle	4	14	147.2949555
Celecoxib Vehicle	4	17	155.0893905
Celecoxib Vehicle	4	21	222.674525
Celecoxib Vehicle	4	24	217.1405
Celecoxib Vehicle	4	28	254.286864
Celecoxib Vehicle	5	0	117.975
Celecoxib Vehicle	5	3	153.6779385
Celecoxib Vehicle	5	7	210.083733
Celecoxib Vehicle	5	10	230.878674
Celecoxib Vehicle	5	14	327.583926
Celecoxib Vehicle	5	17	349.5009375
Celecoxib Vehicle	5	21	326.4409125
Celecoxib Vehicle	5	24	285.3396
Celecoxib Vehicle	5	28	335.276424
Paclitaxel Vehicle	1	0	119.5134165
Paclitaxel Vehicle	1	3	156.373256
Paclitaxel Vehicle	1	7	198.9575585
Paclitaxel Vehicle	1	10	205.43715
Paclitaxel Vehicle	1	14	205.176936
Paclitaxel Vehicle	1	17	218.9191455
Paclitaxel Vehicle	1	21	240.317064
Paclitaxel Vehicle	1	24	182.832192
Paclitaxel Vehicle	1	28	230.28
Paclitaxel Vehicle	2	0	129.074088
Paclitaxel Vehicle	2	3	158.488825
Paclitaxel Vehicle	2	7	193.8287505
Paclitaxel Vehicle	2	10	218.666235
Paclitaxel Vehicle	2	14	248.620625
Paclitaxel Vehicle	2	17	273.1677975
Paclitaxel Vehicle	2	21	276.768
Paclitaxel Vehicle	2	24	424.1660225
Paclitaxel Vehicle	2	28	240.9
Paclitaxel Vehicle	3	0	197.1054
Paclitaxel Vehicle	3	3	245.512388
Paclitaxel Vehicle	3	7	338.7654
Paclitaxel Vehicle	3	10	347.3414
Paclitaxel Vehicle	3	14	520.3102625
Paclitaxel Vehicle	3	17	583.658344
Paclitaxel Vehicle	3	21	632.5632
Paclitaxel Vehicle	3	24	768.4374375
Paclitaxel Vehicle	3	28	906.01
Paclitaxel Vehicle	4	0	101.232496
Paclitaxel Vehicle	4	3	131.69156
Paclitaxel Vehicle	4	7	134.8579485
Paclitaxel Vehicle	4	10	148.02
Paclitaxel Vehicle	4	14	145.41
Paclitaxel Vehicle	4	17	163.15
Paclitaxel Vehicle	4	21	238.11
Paclitaxel Vehicle	4	24	207.39
Paclitaxel Vehicle	4	28	242.6
Paclitaxel Vehicle	5	0	185.2115625
Paclitaxel Vehicle	5	3	165.484557
Paclitaxel Vehicle	5	7	240.903826
Paclitaxel Vehicle	5	10	253.23
Paclitaxel Vehicle	5	14	250.03
Paclitaxel Vehicle	5	17	263.78
Paclitaxel Vehicle	5	21	285.09
Paclitaxel Vehicle	5	24	253.66
Paclitaxel Vehicle	5	28	291.25
Celecoxib	1	0	112.329494
Celecoxib	1	3	126.781551
Celecoxib	1	7	112.73715
Celecoxib	1	10	136.334016
Celecoxib	1	14	158.3104
Celecoxib	1	17	147.541314
Celecoxib	1	21	149.929588
Celecoxib	1	24	224.1790625
Celecoxib	1	28	147.84525
Celecoxib	2	0	134.4866985
Celecoxib	2	3	149.456997
Celecoxib	2	7	146.849472
Celecoxib	2	10	163.24601
Celecoxib	2	14	203.746617
Celecoxib	2	17	206.045
Celecoxib	2	21	211.7356885
Celecoxib	2	24	291.6076545
Celecoxib	2	28	303.4196425
Celecoxib	3	0	183.339288
Celecoxib	3	3	182.689002
Celecoxib	3	7	204.0602625
Celecoxib	3	10	300.557754
Celecoxib	3	14	264.748638
Celecoxib	3	17	354.2303345
Celecoxib	3	21	382.3603875
Celecoxib	3	24	298.339848
Celecoxib	3	28	418.903744
Celecoxib	4	0	117.875952
Celecoxib	4	3	119.5632
Celecoxib	4	7	95.552448
Celecoxib	4	10	107.820075
Celecoxib	4	14	110.27295
Celecoxib	4	17	119.0221175
Celecoxib	4	21	135.989726
Celecoxib	4	24	130.9836195
Celecoxib	4	28	156.7422
Celecoxib	5	0	94.107648
Celecoxib	5	3	145.989472
Celecoxib	5	7	135.010134
Celecoxib	5	10	127.503953
Celecoxib	5	14	121.4869
Celecoxib	5	17	122.786928
Celecoxib	5	21	132.50105
Celecoxib	5	24	128.9492155
Celecoxib	5	28	127.529586
Paclitaxel	1	0	98.555682
Paclitaxel	1	3	69.11641
Paclitaxel	1	7	81.87372
Paclitaxel	1	10	73.262475
Paclitaxel	1	14	99.6460875
Paclitaxel	1	17	115.005176
Paclitaxel	1	21	113.639424
Paclitaxel	1	24	157.7397745
Paclitaxel	1	28	169.77
Paclitaxel	2	0	140.825776
Paclitaxel	2	3	127.726632
Paclitaxel	2	7	113.886558
Paclitaxel	2	10	103.845574
Paclitaxel	2	14	160.989408
Paclitaxel	2	17	165.7904835
Paclitaxel	2	21	169.892136
Paclitaxel	2	24	222.747408
Paclitaxel	2	28	239.67
Paclitaxel	3	0	173.150304
Paclitaxel	3	3	237.531528
Paclitaxel	3	7	278.999442
Paclitaxel	3	10	348.79572
Paclitaxel	3	14	419.17095
Paclitaxel	3	17	619.1985395
Paclitaxel	3	21	704.353725
Paclitaxel	3	24	730.914576
Paclitaxel	3	28	681.07
Paclitaxel	4	0	159.8248
Paclitaxel	4	3	178.149888
Paclitaxel	4	7	193.419988
Paclitaxel	4	10	201.556836
Paclitaxel	4	14	137.420783
Paclitaxel	4	17	131.09
Paclitaxel	4	21	152.15
Paclitaxel	4	24	155.39
Paclitaxel	4	28	163.82
Celecoxib + Paclitaxel	1	0	94.937632
Celecoxib + Paclitaxel	1	3	87.1189865
Celecoxib + Paclitaxel	1	7	89.595144
Celecoxib + Paclitaxel	1	10	84.54272
Celecoxib + Paclitaxel	1	14	76.757841
Celecoxib + Paclitaxel	1	17	73.6409745
Celecoxib + Paclitaxel	1	21	100.763208
Celecoxib + Paclitaxel	1	24	83.832828
Celecoxib + Paclitaxel	1	28	99.9541125
Celecoxib + Paclitaxel	2	0	96.329835
Celecoxib + Paclitaxel	2	3	86.2363
Celecoxib + Paclitaxel	2	7	78.70952
Celecoxib + Paclitaxel	2	10	73.285182
Celecoxib + Paclitaxel	2	14	74.9672315
Celecoxib + Paclitaxel	2	17	87.706292
Celecoxib + Paclitaxel	2	21	77.194854
Celecoxib + Paclitaxel	2	24	82.1916
Celecoxib + Paclitaxel	2	28	70.46935
Celecoxib + Paclitaxel	3	0	150.78125
Celecoxib + Paclitaxel	3	3	126
Celecoxib + Paclitaxel	3	7	130.54784
Celecoxib + Paclitaxel	3	10	82.514236
Celecoxib + Paclitaxel	3	14	93.510914
Celecoxib + Paclitaxel	3	17	126.478996
Celecoxib + Paclitaxel	3	21	127.6675785
Celecoxib + Paclitaxel	3	24	218.208817
Celecoxib + Paclitaxel	3	28	210.72096
Celecoxib + Paclitaxel	4	0	155.733368
Celecoxib + Paclitaxel	4	3	157.8812
Celecoxib + Paclitaxel	4	7	210.2859295
Celecoxib + Paclitaxel	4	10	167.409208
Celecoxib + Paclitaxel	4	14	152.542302
Celecoxib + Paclitaxel	4	17	174.386196
Celecoxib + Paclitaxel	4	21	195.481384
Celecoxib + Paclitaxel	4	24	206.4067335
Celecoxib + Paclitaxel	4	28	221.360425
