# Supplementary material for: Leveraging chromatin packing domains to target chemoevasion in vivo
Source: Proc Natl Acad Sci U S A. 2025 Jul 22;122(30):e2425319122. doi: 10.1073/pnas.2425319122 (PMC12318189; doi:10.1073/pnas.2425319122)
Supplement: Supplementary file 5 — Dataset S04 (CSV) [file pnas.2425319122.sd04.csv]

Experiment	Date	Group	Hour	Cluster	Nucleus	TPR Dose	TPR	Chemo Dose	Chemo	RMS	Sigma	D_n
TPR Population Study	04/18/2017	Control	0	None	None	None	None	None	None	0.048	0.144	2.55144637783532
TPR Population Study	04/18/2017	Control	0	None	None	None	None	None	None	0.0401	0.1203	2.40956751099202
TPR Population Study	04/18/2017	Control	0	None	None	None	None	None	None	0.0479	0.1437	2.54986681564161
TPR Population Study	04/18/2017	Control	0	None	None	None	None	None	None	0.0452	0.1356	2.50531329756104
TPR Population Study	04/18/2017	Control	0	None	None	None	None	None	None	0.0465	0.1395	2.52723457685987
TPR Population Study	04/18/2017	Control	0	None	None	None	None	None	None	0.0421	0.1263	2.44908787316789
TPR Population Study	04/18/2017	Control	0	None	None	None	None	None	None	0.0496	0.1488	2.57607552299228
TPR Population Study	04/18/2017	Control	0	None	None	None	None	None	None	0.0476	0.1428	2.54509897469629
TPR Population Study	04/18/2017	Control	0	None	None	None	None	None	None	0.0537	0.1611	2.63399137893517
TPR Population Study	04/18/2017	Control	0	None	None	None	None	None	None	0.0348	0.1044	2.29093930885457
TPR Population Study	04/18/2017	Control	0	None	None	None	None	None	None	0.0253	0.0759	2.02591952880755
TPR Population Study	04/18/2017	Control	0	None	None	None	None	None	None	0.043	0.129	2.46602676424759
TPR Population Study	04/18/2017	Control	0	None	None	None	None	None	None	0.0543	0.1629	2.64189902901556
TPR Population Study	04/18/2017	Control	0	None	None	None	None	None	None	0.0486	0.1458	2.56082306873572
TPR Population Study	04/18/2017	Control	0	None	None	None	None	None	None	0.0419	0.1257	2.44525379471329
TPR Population Study	04/18/2017	Control	0	None	None	None	None	None	None	0.0418	0.1254	2.44332710978983
TPR Population Study	04/18/2017	Control	0	None	None	None	None	None	None	0.0545	0.1635	2.64450596291518
TPR Population Study	04/18/2017	Control	0	None	None	None	None	None	None	0.0481	0.1443	2.55302111393063
TPR Population Study	04/18/2017	Control	0	None	None	None	None	None	None	0.0596	0.1788	2.70646515354606
TPR Population Study	04/18/2017	Control	0	None	None	None	None	None	None	0.0459	0.1377	2.51722916167662
TPR Population Study	04/18/2017	Control	0	None	None	None	None	None	None	0.0557	0.1671	2.65985339288092
TPR Population Study	04/18/2017	Control	0	None	None	None	None	None	None	0.0469	0.1407	2.53380127377073
TPR Population Study	04/18/2017	Control	0	None	None	None	None	None	None	0.0419	0.1257	2.44525379471329
TPR Population Study	04/18/2017	Control	0	None	None	None	None	None	None	0.0611	0.1833	2.7231368338012
TPR Population Study	04/18/2017	Control	0	None	None	None	None	None	None	0.0422	0.1266	2.45099530644123
TPR Population Study	04/18/2017	Control	0	None	None	None	None	None	None	0.0342	0.1026	2.27614950622869
TPR Population Study	04/18/2017	Control	0	None	None	None	None	None	None	0.0462	0.1386	2.52225545277109
TPR Population Study	04/18/2017	Control	0	None	None	None	None	None	None	0.0428	0.1284	2.46230663836019
TPR Population Study	04/18/2017	Control	0	None	None	None	None	None	None	0.026	0.078	2.0473351885776
TPR Population Study	04/18/2017	Control	0	None	None	None	None	None	None	0.046	0.138	2.51890987918582
TPR Population Study	04/18/2017	Control	0	None	None	None	None	None	None	0.0495	0.1485	2.57457100597209
TPR Population Study	04/18/2017	Control	0	None	None	None	None	None	None	0.0355	0.1065	2.30783397607888
TPR Population Study	04/18/2017	Control	0	None	None	None	None	None	None	0.0483	0.1449	2.55615618477217
TPR Population Study	04/18/2017	Control	0	None	None	None	None	None	None	0.0537	0.1611	2.63399137893517
TPR Population Study	04/18/2017	Control	0	None	None	None	None	None	None	0.0345	0.1035	2.28358043698536
TPR Population Study	04/18/2017	Control	0	None	None	None	None	None	None	0.0513	0.1539	2.60096657036593
TPR Population Study	04/18/2017	Control	0	None	None	None	None	None	None	0.04	0.12	2.40752110938739
TPR Population Study	04/18/2017	Control	0	None	None	None	None	None	None	0.0352	0.1056	2.30064038494942
TPR Population Study	04/18/2017	Control	0	None	None	None	None	None	None	0.0557	0.1671	2.65985339288092
TPR Population Study	04/18/2017	Control	0	None	None	None	None	None	None	0.0292	0.0876	2.14205956425244
TPR Population Study	04/18/2017	Control	0	None	None	None	None	None	None	0.064	0.192	2.75347713751304
TPR Population Study	04/18/2017	Control	0	None	None	None	None	None	None	0.0514	0.1542	2.60239042470786
TPR Population Study	04/18/2017	Control	0	None	None	None	None	None	None	0.0415	0.1245	2.43750822793317
TPR Population Study	04/18/2017	TPR	0.5	None	None	75 uM	Celecoxib	None	None	0.0548	0.1644	2.64838973330557
TPR Population Study	04/18/2017	TPR	0.5	None	None	75 uM	Celecoxib	None	None	0.0623	0.1869	2.73599222784623
TPR Population Study	04/18/2017	TPR	0.5	None	None	75 uM	Celecoxib	None	None	0.0568	0.1704	2.67349393294162
TPR Population Study	04/18/2017	TPR	0.5	None	None	75 uM	Celecoxib	None	None	0.0451	0.1353	2.50358909757801
TPR Population Study	04/18/2017	TPR	0.5	None	None	75 uM	Celecoxib	None	None	0.0352	0.1056	2.30064038494942
TPR Population Study	04/18/2017	TPR	0.5	None	None	75 uM	Celecoxib	None	None	0.0357	0.1071	2.31259086366522
TPR Population Study	04/18/2017	TPR	0.5	None	None	75 uM	Celecoxib	None	None	0.0514	0.1542	2.60239042470786
TPR Population Study	04/18/2017	TPR	0.5	None	None	75 uM	Celecoxib	None	None	0.0422	0.1266	2.45099530644123
TPR Population Study	04/18/2017	TPR	0.5	None	None	75 uM	Celecoxib	None	None	0.0467	0.1401	2.53052814585034
TPR Population Study	04/18/2017	TPR	0.5	None	None	75 uM	Celecoxib	None	None	0.0554	0.1662	2.65606304127688
TPR Population Study	04/18/2017	TPR	0.5	None	None	75 uM	Celecoxib	None	None	0.0463	0.1389	2.52392036510874
TPR Population Study	04/18/2017	TPR	0.5	None	None	75 uM	Celecoxib	None	None	0.0328	0.0984	2.24052123704347
TPR Population Study	04/18/2017	TPR	0.5	None	None	75 uM	Celecoxib	None	None	0.0558	0.1674	2.66111007605655
TPR Population Study	04/18/2017	TPR	0.5	None	None	75 uM	Celecoxib	None	None	0.0483	0.1449	2.55615618477217
TPR Population Study	04/18/2017	TPR	0.5	None	None	75 uM	Celecoxib	None	None	0.056	0.168	2.6636133681554
TPR Population Study	04/18/2017	TPR	0.5	None	None	75 uM	Celecoxib	None	None	0.0434	0.1302	2.47339023129033
TPR Population Study	04/18/2017	TPR	0.5	None	None	75 uM	Celecoxib	None	None	0.0536	0.1608	2.63266056078388
TPR Population Study	04/18/2017	TPR	0.5	None	None	75 uM	Celecoxib	None	None	0.046	0.138	2.51890987918582
TPR Population Study	05/17/2017	Control	0	None	None	None	None	None	None	0.0298	0.0894	2.15912023052989
TPR Population Study	05/17/2017	Control	0	None	None	None	None	None	None	0.0486	0.1458	2.56082306873572
TPR Population Study	05/17/2017	Control	0	None	None	None	None	None	None	0.0474	0.1422	2.54189591516869
TPR Population Study	05/17/2017	Control	0	None	None	None	None	None	None	0.0437	0.1311	2.47884586766171
TPR Population Study	05/17/2017	Control	0	None	None	None	None	None	None	0.0467	0.1401	2.53052814585034
TPR Population Study	05/17/2017	Control	0	None	None	None	None	None	None	0.0468	0.1404	2.53216725266601
TPR Population Study	05/17/2017	Control	0	None	None	None	None	None	None	0.0431	0.1293	2.46787736766063
TPR Population Study	05/17/2017	Control	0	None	None	None	None	None	None	0.0425	0.1275	2.456679415847
TPR Population Study	05/17/2017	Control	0	None	None	None	None	None	None	0.0437	0.1311	2.47884586766171
TPR Population Study	05/17/2017	Control	0	None	None	None	None	None	None	0.0465	0.1395	2.52723457685987
TPR Population Study	05/17/2017	Control	0	None	None	None	None	None	None	0.0375	0.1125	2.35402520979677
TPR Population Study	05/17/2017	Control	0	None	None	None	None	None	None	0.0429	0.1287	2.464169824652
TPR Population Study	05/17/2017	Control	0	None	None	None	None	None	None	0.0429	0.1287	2.464169824652
TPR Population Study	05/17/2017	Control	0	None	None	None	None	None	None	0.0472	0.1416	2.53867305982637
TPR Population Study	05/17/2017	Control	0	None	None	None	None	None	None	0.0447	0.1341	2.49663607214883
TPR Population Study	05/17/2017	Control	0	None	None	None	None	None	None	0.0382	0.1146	2.36947312297414
TPR Population Study	05/17/2017	Control	0	None	None	None	None	None	None	0.0486	0.1458	2.56082306873572
TPR Population Study	05/17/2017	Control	0	None	None	None	None	None	None	0.0508	0.1524	2.59377952762997
TPR Population Study	05/17/2017	Control	0	None	None	None	None	None	None	0.0418	0.1254	2.44332710978983
TPR Population Study	05/17/2017	Control	0	None	None	None	None	None	None	0.0458	0.1374	2.51554311842307
TPR Population Study	05/17/2017	Control	0	None	None	None	None	None	None	0.046	0.138	2.51890987918582
TPR Population Study	05/17/2017	Control	0	None	None	None	None	None	None	0.0376	0.1128	2.35625516542054
TPR Population Study	05/17/2017	Control	0	None	None	None	None	None	None	0.0459	0.1377	2.51722916167662
TPR Population Study	05/17/2017	Control	0	None	None	None	None	None	None	0.0403	0.1209	2.41363974009151
TPR Population Study	05/17/2017	Control	0	None	None	None	None	None	None	0.0485	0.1455	2.55927217918815
TPR Population Study	05/17/2017	Control	0	None	None	None	None	None	None	0.0473	0.1419	2.54028697279523
TPR Population Study	05/17/2017	Control	0	None	None	None	None	None	None	0.0414	0.1242	2.43555558860874
TPR Population Study	05/17/2017	Control	0	None	None	None	None	None	None	0.0437	0.1311	2.47884586766171
TPR Population Study	05/17/2017	Control	0	None	None	None	None	None	None	0.042	0.126	2.4471740425058
TPR Population Study	05/17/2017	Control	0	None	None	None	None	None	None	0.0388	0.1164	2.38241693257147
TPR Population Study	05/17/2017	Control	0	None	None	None	None	None	None	0.0415	0.1245	2.43750822793317
TPR Population Study	05/17/2017	Control	0	None	None	None	None	None	None	0.0525	0.1575	2.61776959838473
TPR Population Study	05/17/2017	Control	0	None	None	None	None	None	None	0.0348	0.1044	2.29093930885457
TPR Population Study	05/17/2017	Control	0	None	None	None	None	None	None	0.037	0.111	2.34276245516433
TPR Population Study	05/17/2017	Control	0	None	None	None	None	None	None	0.0482	0.1446	2.5545910432376
TPR Population Study	05/17/2017	Control	0	None	None	None	None	None	None	0.0399	0.1197	2.40546781053386
TPR Population Study	05/17/2017	Control	0	None	None	None	None	None	None	0.0335	0.1005	2.25852750301715
TPR Population Study	05/17/2017	Control	0	None	None	None	None	None	None	0.0339	0.1017	2.26864560485158
TPR Population Study	05/17/2017	Control	0	None	None	None	None	None	None	0.0471	0.1413	2.53705415411708
TPR Population Study	05/17/2017	Control	0	None	None	None	None	None	None	0.0378	0.1134	2.36069226344786
TPR Population Study	05/17/2017	Control	0	None	None	None	None	None	None	0.0438	0.1314	2.4806519542569
TPR Population Study	05/17/2017	Control	0	None	None	None	None	None	None	0.0458	0.1374	2.51554311842307
TPR Population Study	05/17/2017	Control	0	None	None	None	None	None	None	0.0533	0.1599	2.62864559601665
TPR Population Study	05/17/2017	Control	0	None	None	None	None	None	None	0.0426	0.1278	2.45856145243915
TPR Population Study	05/17/2017	Control	0	None	None	None	None	None	None	0.0437	0.1311	2.47884586766171
TPR Population Study	05/17/2017	Control	0	None	None	None	None	None	None	0.0389	0.1167	2.3845483198728
TPR Population Study	05/17/2017	Control	0	None	None	None	None	None	None	0.0377	0.1131	2.35847759929168
TPR Population Study	05/17/2017	Control	0	None	None	None	None	None	None	0.0383	0.1149	2.37164916824663
TPR Population Study	05/17/2017	Control	0	None	None	None	None	None	None	0.048	0.144	2.55144637783532
TPR Population Study	05/17/2017	TPR	0.5	None	None	75 uM	Celecoxib	None	None	0.0392	0.1176	2.39089892603299
TPR Population Study	05/17/2017	TPR	0.5	None	None	75 uM	Celecoxib	None	None	0.0405	0.1215	2.41768472549306
TPR Population Study	05/17/2017	TPR	0.5	None	None	75 uM	Celecoxib	None	None	0.0392	0.1176	2.39089892603299
TPR Population Study	05/17/2017	TPR	0.5	None	None	75 uM	Celecoxib	None	None	0.0355	0.1065	2.30783397607888
TPR Population Study	05/17/2017	TPR	0.5	None	None	75 uM	Celecoxib	None	None	0.0406	0.1218	2.41969706980958
TPR Population Study	05/17/2017	TPR	0.5	None	None	75 uM	Celecoxib	None	None	0.0423	0.1269	2.45289636182713
TPR Population Study	05/17/2017	TPR	0.5	None	None	75 uM	Celecoxib	None	None	0.0444	0.1332	2.49136119447764
TPR Population Study	05/17/2017	TPR	0.5	None	None	75 uM	Celecoxib	None	None	0.0475	0.1425	2.54349990868598
TPR Population Study	05/17/2017	TPR	0.5	None	None	75 uM	Celecoxib	None	None	0.0423	0.1269	2.45289636182713
TPR Population Study	05/17/2017	TPR	0.5	None	None	75 uM	Celecoxib	None	None	0.0434	0.1302	2.47339023129033
TPR Population Study	05/17/2017	TPR	0.5	None	None	75 uM	Celecoxib	None	None	0.0506	0.1518	2.59087320059318
TPR Population Study	05/17/2017	TPR	0.5	None	None	75 uM	Celecoxib	None	None	0.0488	0.1464	2.56391072229131
TPR Population Study	05/17/2017	TPR	0.5	None	None	75 uM	Celecoxib	None	None	0.0534	0.1602	2.6299876925139
TPR Population Study	05/17/2017	TPR	0.5	None	None	75 uM	Celecoxib	None	None	0.0422	0.1266	2.45099530644123
TPR Population Study	05/17/2017	TPR	0.5	None	None	75 uM	Celecoxib	None	None	0.052	0.156	2.61084213199673
TPR Population Study	05/17/2017	TPR	0.5	None	None	75 uM	Celecoxib	None	None	0.0449	0.1347	2.50012390402701
TPR Population Study	05/17/2017	TPR	0.5	None	None	75 uM	Celecoxib	None	None	0.042	0.126	2.4471740425058
TPR Population Study	05/17/2017	TPR	0.5	None	None	75 uM	Celecoxib	None	None	0.0482	0.1446	2.5545910432376
TPR Population Study	05/17/2017	TPR	0.5	None	None	75 uM	Celecoxib	None	None	0.046	0.138	2.51890987918582
TPR Population Study	05/17/2017	TPR	0.5	None	None	75 uM	Celecoxib	None	None	0.0427	0.1281	2.46043718709243
TPR Population Study	05/17/2017	TPR	0.5	None	None	75 uM	Celecoxib	None	None	0.0385	0.1155	2.3759786217341
TPR Population Study	05/17/2017	TPR	0.5	None	None	75 uM	Celecoxib	None	None	0.037	0.111	2.34276245516433
TPR Population Study	05/17/2017	TPR	0.5	None	None	75 uM	Celecoxib	None	None	0.0469	0.1407	2.53380127377073
TPR Population Study	07/31/2017	Control	0	None	None	None	None	None	None	0.055	0.165	2.6509613578904
TPR Population Study	07/31/2017	Control	0	None	None	None	None	None	None	0.0566	0.1698	2.67104350490077
TPR Population Study	07/31/2017	Control	0	None	None	None	None	None	None	0.0481	0.1443	2.55302111393063
TPR Population Study	07/31/2017	Control	0	None	None	None	None	None	None	0.0477	0.1431	2.54669313417395
TPR Population Study	07/31/2017	Control	0	None	None	None	None	None	None	0.0454	0.1362	2.50874508095615
TPR Population Study	07/31/2017	Control	0	None	None	None	None	None	None	0.0382	0.1146	2.36947312297414
TPR Population Study	07/31/2017	Control	0	None	None	None	None	None	None	0.0482	0.1446	2.5545910432376
TPR Population Study	07/31/2017	Control	0	None	None	None	None	None	None	0.0575	0.1725	2.68196851336365
TPR Population Study	07/31/2017	Control	0	None	None	None	None	None	None	0.0537	0.1611	2.63399137893517
TPR Population Study	07/31/2017	Control	0	None	None	None	None	None	None	0.0611	0.1833	2.7231368338012
TPR Population Study	07/31/2017	Control	0	None	None	None	None	None	None	0.0604	0.1812	2.71544085234142
TPR Population Study	07/31/2017	Control	0	None	None	None	None	None	None	0.0498	0.1494	2.57907093339523
TPR Population Study	07/31/2017	Control	0	None	None	None	None	None	None	0.0517	0.1551	2.60663563243935
TPR Population Study	07/31/2017	Control	0	None	None	None	None	None	None	0.0553	0.1659	2.65479277876458
TPR Population Study	07/31/2017	Control	0	None	None	None	None	None	None	0.0559	0.1677	2.66236339701698
TPR Population Study	07/31/2017	Control	0	None	None	None	None	None	None	0.0467	0.1401	2.53052814585034
TPR Population Study	07/31/2017	Control	0	None	None	None	None	None	None	0.0514	0.1542	2.60239042470786
TPR Population Study	07/31/2017	Control	0	None	None	None	None	None	None	0.0619	0.1857	2.73175414189146
TPR Population Study	07/31/2017	Control	0	None	None	None	None	None	None	0.0527	0.1581	2.62051217771737
TPR Population Study	07/31/2017	Control	0	None	None	None	None	None	None	0.0559	0.1677	2.66236339701698
TPR Population Study	07/31/2017	Control	0	None	None	None	None	None	None	0.0516	0.1548	2.60522491538145
TPR Population Study	07/31/2017	Control	0	None	None	None	None	None	None	0.0472	0.1416	2.53867305982637
TPR Population Study	07/31/2017	Control	0	None	None	None	None	None	None	0.0548	0.1644	2.64838973330557
TPR Population Study	07/31/2017	Control	0	None	None	None	None	None	None	0.039	0.117	2.38667242074978
TPR Population Study	07/31/2017	Control	0	None	None	None	None	None	None	0.0548	0.1644	2.64838973330557
TPR Population Study	07/31/2017	Control	0	None	None	None	None	None	None	0.0511	0.1533	2.59810543328717
TPR Population Study	07/31/2017	Control	0	None	None	None	None	None	None	0.0489	0.1467	2.56544752150135
TPR Population Study	07/31/2017	Control	0	None	None	None	None	None	None	0.0369	0.1107	2.34048724769485
TPR Population Study	07/31/2017	Control	0	None	None	None	None	None	None	0.0536	0.1608	2.63266056078388
TPR Population Study	07/31/2017	Control	0	None	None	None	None	None	None	0.0491	0.1473	2.5685071511317
TPR Population Study	07/31/2017	Control	0	None	None	None	None	None	None	0.0523	0.1569	2.61501091303568
TPR Population Study	07/31/2017	Control	0	None	None	None	None	None	None	0.0629	0.1887	2.74226189789827
TPR Population Study	07/31/2017	Control	0	None	None	None	None	None	None	0.0522	0.1566	2.61362545253863
TPR Population Study	07/31/2017	Control	0	None	None	None	None	None	None	0.0426	0.1278	2.45856145243915
TPR Population Study	07/31/2017	Control	0	None	None	None	None	None	None	0.0601	0.1803	2.71209762770805
TPR Population Study	07/31/2017	Control	0	None	None	None	None	None	None	0.04	0.12	2.40752110938739
TPR Population Study	07/31/2017	Control	0	None	None	None	None	None	None	0.0525	0.1575	2.61776959838473
TPR Population Study	07/31/2017	Control	0	None	None	None	None	None	None	0.0602	0.1806	2.7132150471843
TPR Population Study	07/31/2017	Control	0	None	None	None	None	None	None	0.0553	0.1659	2.65479277876458
TPR Population Study	07/31/2017	Control	0	None	None	None	None	None	None	0.0529	0.1587	2.62323888902429
TPR Population Study	07/31/2017	Control	0	None	None	None	None	None	None	0.0452	0.1356	2.50531329756104
TPR Population Study	07/31/2017	Control	0	None	None	None	None	None	None	0.045	0.135	2.5018593118381
TPR Population Study	07/31/2017	Control	0	None	None	None	None	None	None	0.0523	0.1569	2.61501091303568
TPR Population Study	07/31/2017	Control	0	None	None	None	None	None	None	0.0496	0.1488	2.57607552299228
TPR Population Study	07/31/2017	Control	0	None	None	None	None	None	None	0.0536	0.1608	2.63266056078388
TPR Population Study	07/31/2017	Control	0	None	None	None	None	None	None	0.0505	0.1515	2.58941345304343
TPR Population Study	07/31/2017	Control	0	None	None	None	None	None	None	0.0556	0.1668	2.65859333477734
TPR Population Study	07/31/2017	Control	0	None	None	None	None	None	None	0.0502	0.1506	2.58500769751175
TPR Population Study	07/31/2017	Control	0	None	None	None	None	None	None	0.0439	0.1317	2.48245189859698
TPR Population Study	07/31/2017	Control	0	None	None	None	None	None	None	0.0539	0.1617	2.6366418945407
TPR Population Study	07/31/2017	Control	0	None	None	None	None	None	None	0.0478	0.1434	2.54828240773304
TPR Population Study	07/31/2017	Control	0	None	None	None	None	None	None	0.0496	0.1488	2.57607552299228
TPR Population Study	07/31/2017	Control	0	None	None	None	None	None	None	0.0471	0.1413	2.53705415411708
TPR Population Study	07/31/2017	Control	0	None	None	None	None	None	None	0.0391	0.1173	2.38878927622123
TPR Population Study	07/31/2017	Control	0	None	None	None	None	None	None	0.0403	0.1209	2.41363974009151
TPR Population Study	07/31/2017	Control	0	None	None	None	None	None	None	0.0437	0.1311	2.47884586766171
TPR Population Study	07/31/2017	Control	0	None	None	None	None	None	None	0.0435	0.1305	2.47521505996836
TPR Population Study	07/31/2017	Control	0	None	None	None	None	None	None	0.0556	0.1668	2.65859333477734
TPR Population Study	07/31/2017	Control	0	None	None	None	None	None	None	0.0539	0.1617	2.6366418945407
TPR Population Study	07/31/2017	Control	0	None	None	None	None	None	None	0.0521	0.1563	2.61223587009188
TPR Population Study	07/31/2017	Control	0	None	None	None	None	None	None	0.0529	0.1587	2.62323888902429
TPR Population Study	07/31/2017	Control	0	None	None	None	None	None	None	0.0582	0.1746	2.69028685782985
TPR Population Study	07/31/2017	Control	0	None	None	None	None	None	None	0.0465	0.1395	2.52723457685987
TPR Population Study	07/31/2017	Control	0	None	None	None	None	None	None	0.0524	0.1572	2.61639228435847
TPR Population Study	07/31/2017	Control	0	None	None	None	None	None	None	0.0557	0.1671	2.65985339288092
TPR Population Study	07/31/2017	Control	0	None	None	None	None	None	None	0.0459	0.1377	2.51722916167662
TPR Population Study	07/31/2017	Control	0	None	None	None	None	None	None	0.0437	0.1311	2.47884586766171
TPR Population Study	07/31/2017	TPR	0.5	None	None	100 nM	Digoxin	None	None	0.0642	0.1926	2.75547742323424
TPR Population Study	07/31/2017	TPR	0.5	None	None	100 nM	Digoxin	None	None	0.0522	0.1566	2.61362545253863
TPR Population Study	07/31/2017	TPR	0.5	None	None	100 nM	Digoxin	None	None	0.0479	0.1437	2.54986681564161
TPR Population Study	07/31/2017	TPR	0.5	None	None	100 nM	Digoxin	None	None	0.0626	0.1878	2.73914013916028
TPR Population Study	07/31/2017	TPR	0.5	None	None	100 nM	Digoxin	None	None	0.0527	0.1581	2.62051217771737
TPR Population Study	07/31/2017	TPR	0.5	None	None	100 nM	Digoxin	None	None	0.0592	0.1776	2.70190439601239
TPR Population Study	07/31/2017	TPR	0.5	None	None	100 nM	Digoxin	None	None	0.0608	0.1824	2.71985646699968
TPR Population Study	07/31/2017	TPR	0.5	None	None	100 nM	Digoxin	None	None	0.0551	0.1653	2.65224195173121
TPR Population Study	07/31/2017	TPR	0.5	None	None	100 nM	Digoxin	None	None	0.0502	0.1506	2.58500769751175
TPR Population Study	07/31/2017	TPR	0.5	None	None	100 nM	Digoxin	None	None	0.0597	0.1791	2.70759771638073
TPR Population Study	07/31/2017	TPR	0.5	None	None	100 nM	Digoxin	None	None	0.0585	0.1755	2.69380470967742
TPR Population Study	07/31/2017	TPR	0.5	None	None	100 nM	Digoxin	None	None	0.0503	0.1509	2.58648071636145
TPR Population Study	07/31/2017	TPR	0.5	None	None	100 nM	Digoxin	None	None	0.0538	0.1614	2.63531848297125
TPR Population Study	07/31/2017	TPR	0.5	None	None	100 nM	Digoxin	None	None	0.0565	0.1695	2.66981338912719
TPR Population Study	07/31/2017	TPR	0.5	None	None	100 nM	Digoxin	None	None	0.0685	0.2055	2.79585083104944
TPR Population Study	07/31/2017	TPR	0.5	None	None	100 nM	Digoxin	None	None	0.0656	0.1968	2.7691628033031
TPR Population Study	07/31/2017	TPR	0.5	None	None	100 nM	Digoxin	None	None	0.0632	0.1896	2.74535723441369
TPR Population Study	07/31/2017	TPR	0.5	None	None	100 nM	Digoxin	None	None	0.0462	0.1386	2.52225545277109
TPR Population Study	07/31/2017	TPR	0.5	None	None	100 nM	Digoxin	None	None	0.0498	0.1494	2.57907093339523
TPR Population Study	07/31/2017	TPR	0.5	None	None	100 nM	Digoxin	None	None	0.0487	0.1461	2.56236924386497
TPR Population Study	07/31/2017	TPR	0.5	None	None	100 nM	Digoxin	None	None	0.054	0.162	2.63796163470753
TPR Population Study	07/31/2017	TPR	0.5	None	None	100 nM	Digoxin	None	None	0.0437	0.1311	2.47884586766171
TPR Population Study	07/31/2017	TPR	0.5	None	None	100 nM	Digoxin	None	None	0.052	0.156	2.61084213199673
TPR Population Study	07/31/2017	TPR	0.5	None	None	100 nM	Digoxin	None	None	0.0545	0.1635	2.64450596291518
TPR Population Study	07/31/2017	TPR	0.5	None	None	100 nM	Digoxin	None	None	0.0592	0.1776	2.70190439601239
TPR Population Study	07/31/2017	TPR	0.5	None	None	100 nM	Digoxin	None	None	0.0555	0.1665	2.65732988870344
TPR Population Study	07/31/2017	TPR	0.5	None	None	100 nM	Digoxin	None	None	0.0541	0.1623	2.63927772396807
TPR Population Study	07/31/2017	TPR	0.5	None	None	100 nM	Digoxin	None	None	0.0399	0.1197	2.40546781053386
TPR Population Study	07/31/2017	TPR	0.5	None	None	100 nM	Digoxin	None	None	0.047	0.141	2.53543023310045
TPR Population Study	07/31/2017	TPR	0.5	None	None	100 nM	Digoxin	None	None	0.0545	0.1635	2.64450596291518
TPR Population Study	07/31/2017	TPR	0.5	None	None	100 nM	Digoxin	None	None	0.0589	0.1767	2.69845163348409
TPR Population Study	07/31/2017	TPR	0.5	None	None	25 nM	EGCG	None	None	0.0543	0.1629	2.64189902901556
TPR Population Study	07/31/2017	TPR	0.5	None	None	25 nM	EGCG	None	None	0.0568	0.1704	2.67349393294162
TPR Population Study	07/31/2017	TPR	0.5	None	None	25 nM	EGCG	None	None	0.0567	0.1701	2.67227034944942
TPR Population Study	07/31/2017	TPR	0.5	None	None	25 nM	EGCG	None	None	0.0538	0.1614	2.63531848297125
TPR Population Study	07/31/2017	TPR	0.5	None	None	25 nM	EGCG	None	None	0.0603	0.1809	2.71432945370651
TPR Population Study	07/31/2017	TPR	0.5	None	None	25 nM	EGCG	None	None	0.0541	0.1623	2.63927772396807
TPR Population Study	07/31/2017	TPR	0.5	None	None	25 nM	EGCG	None	None	0.0539	0.1617	2.6366418945407
TPR Population Study	07/31/2017	TPR	0.5	None	None	25 nM	EGCG	None	None	0.0634	0.1902	2.74740536666727
TPR Population Study	07/31/2017	TPR	0.5	None	None	25 nM	EGCG	None	None	0.0605	0.1815	2.71654924808725
TPR Population Study	07/31/2017	TPR	0.5	None	None	25 nM	EGCG	None	None	0.0527	0.1581	2.62051217771737
TPR Population Study	07/31/2017	TPR	0.5	None	None	25 nM	EGCG	None	None	0.0521	0.1563	2.61223587009188
TPR Population Study	07/31/2017	TPR	0.5	None	None	25 nM	EGCG	None	None	0.0462	0.1386	2.52225545277109
TPR Population Study	07/31/2017	TPR	0.5	None	None	25 nM	EGCG	None	None	0.0613	0.1839	2.72530888921446
TPR Population Study	07/31/2017	TPR	0.5	None	None	25 nM	EGCG	None	None	0.0464	0.1392	2.52558006427249
TPR Population Study	07/31/2017	TPR	0.5	None	None	25 nM	EGCG	None	None	0.064	0.192	2.75347713751304
TPR Population Study	07/31/2017	TPR	0.5	None	None	25 nM	EGCG	None	None	0.0551	0.1653	2.65224195173121
TPR Population Study	07/31/2017	TPR	0.5	None	None	25 nM	EGCG	None	None	0.0419	0.1257	2.44525379471329
TPR Population Study	07/31/2017	TPR	0.5	None	None	25 nM	EGCG	None	None	0.0533	0.1599	2.62864559601665
TPR Population Study	07/31/2017	TPR	0.5	None	None	25 nM	EGCG	None	None	0.0512	0.1536	2.59953825430915
TPR Population Study	07/31/2017	TPR	0.5	None	None	25 nM	EGCG	None	None	0.0571	0.1713	2.67714521520501
TPR Population Study	07/31/2017	TPR	0.5	None	None	25 nM	EGCG	None	None	0.0612	0.1836	2.72422434404531
TPR Population Study	07/31/2017	TPR	0.5	None	None	25 nM	EGCG	None	None	0.0633	0.1899	2.74638284049766
TPR Population Study	07/31/2017	TPR	0.5	None	None	25 nM	EGCG	None	None	0.0522	0.1566	2.61362545253863
TPR Population Study	07/31/2017	TPR	0.5	None	None	25 nM	EGCG	None	None	0.0479	0.1437	2.54986681564161
TPR Population Study	07/31/2017	TPR	0.5	None	None	25 nM	EGCG	None	None	0.0581	0.1743	2.68910798305916
TPR Population Study	07/31/2017	TPR	0.5	None	None	25 nM	EGCG	None	None	0.0595	0.1785	2.705329545764
TPR Population Study	07/31/2017	TPR	0.5	None	None	25 nM	EGCG	None	None	0.0556	0.1668	2.65859333477734
TPR Population Study	07/31/2017	TPR	0.5	None	None	25 nM	EGCG	None	None	0.0599	0.1797	2.70985372926824
TPR Population Study	07/31/2017	TPR	0.5	None	None	25 nM	EGCG	None	None	0.0462	0.1386	2.52225545277109
TPR Population Study	07/31/2017	TPR	0.5	None	None	25 nM	EGCG	None	None	0.0477	0.1431	2.54669313417395
TPR Population Study	07/31/2017	TPR	0.5	None	None	25 nM	EGCG	None	None	0.0535	0.1605	2.63132600626688
TPR Population Study	07/31/2017	TPR	0.5	None	None	25 nM	EGCG	None	None	0.0426	0.1278	2.45856145243915
TPR Population Study	07/31/2017	TPR	0.5	None	None	25 nM	EGCG	None	None	0.0465	0.1395	2.52723457685987
TPR Population Study	07/31/2017	TPR	0.5	None	None	25 nM	EGCG	None	None	0.0555	0.1665	2.65732988870344
TPR Population Study	07/31/2017	TPR	0.5	None	None	25 nM	EGCG	None	None	0.0461	0.1383	2.52058530006689
TPR Population Study	07/31/2017	TPR	0.5	None	None	25 nM	EGCG	None	None	0.0469	0.1407	2.53380127377073
TPR Population Study	07/31/2017	TPR	0.5	None	None	25 nM	EGCG	None	None	0.0525	0.1575	2.61776959838473
TPR Population Study	07/31/2017	TPR	0.5	None	None	10 uM	Sertraline	None	None	0.0394	0.1182	2.39509676160109
TPR Population Study	07/31/2017	TPR	0.5	None	None	10 uM	Sertraline	None	None	0.0463	0.1389	2.52392036510874
TPR Population Study	07/31/2017	TPR	0.5	None	None	10 uM	Sertraline	None	None	0.0607	0.1821	2.71875705057789
TPR Population Study	07/31/2017	TPR	0.5	None	None	10 uM	Sertraline	None	None	0.0458	0.1374	2.51554311842307
TPR Population Study	07/31/2017	TPR	0.5	None	None	10 uM	Sertraline	None	None	0.0526	0.1578	2.61914288611913
TPR Population Study	07/31/2017	TPR	0.5	None	None	10 uM	Sertraline	None	None	0.0581	0.1743	2.68910798305916
TPR Population Study	07/31/2017	TPR	0.5	None	None	10 uM	Sertraline	None	None	0.0546	0.1638	2.6458040863491
TPR Population Study	07/31/2017	TPR	0.5	None	None	10 uM	Sertraline	None	None	0.0568	0.1704	2.67349393294162
TPR Population Study	07/31/2017	TPR	0.5	None	None	10 uM	Sertraline	None	None	0.0458	0.1374	2.51554311842307
TPR Population Study	07/31/2017	TPR	0.5	None	None	10 uM	Sertraline	None	None	0.0514	0.1542	2.60239042470786
TPR Population Study	07/31/2017	TPR	0.5	None	None	10 uM	Sertraline	None	None	0.0454	0.1362	2.50874508095615
TPR Population Study	07/31/2017	TPR	0.5	None	None	10 uM	Sertraline	None	None	0.049	0.147	2.5669796587624
TPR Population Study	07/31/2017	TPR	0.5	None	None	10 uM	Sertraline	None	None	0.0581	0.1743	2.68910798305916
TPR Population Study	07/31/2017	TPR	0.5	None	None	10 uM	Sertraline	None	None	0.0486	0.1458	2.56082306873572
TPR Population Study	07/31/2017	TPR	0.5	None	None	10 uM	Sertraline	None	None	0.0452	0.1356	2.50531329756104
TPR Population Study	07/31/2017	TPR	0.5	None	None	10 uM	Sertraline	None	None	0.0496	0.1488	2.57607552299228
TPR Population Study	07/31/2017	TPR	0.5	None	None	10 uM	Sertraline	None	None	0.047	0.141	2.53543023310045
TPR Population Study	07/31/2017	TPR	0.5	None	None	10 uM	Sertraline	None	None	0.0564	0.1692	2.66857999171194
TPR Population Study	07/31/2017	TPR	0.5	None	None	10 uM	Sertraline	None	None	0.0476	0.1428	2.54509897469629
TPR Population Study	07/31/2017	TPR	0.5	None	None	10 uM	Sertraline	None	None	0.0381	0.1143	2.36728946395102
TPR Population Study	07/31/2017	TPR	0.5	None	None	10 uM	Sertraline	None	None	0.0537	0.1611	2.63399137893517
TPR Population Study	07/31/2017	TPR	0.5	None	None	10 uM	Sertraline	None	None	0.0566	0.1698	2.67104350490077
TPR Population Study	07/31/2017	TPR	0.5	None	None	10 uM	Sertraline	None	None	0.0511	0.1533	2.59810543328717
TPR Population Study	07/31/2017	TPR	0.5	None	None	10 uM	Sertraline	None	None	0.0566	0.1698	2.67104350490077
TPR Population Study	07/31/2017	TPR	0.5	None	None	10 uM	Sertraline	None	None	0.0452	0.1356	2.50531329756104
TPR Population Study	07/31/2017	TPR	0.5	None	None	10 uM	Sertraline	None	None	0.0475	0.1425	2.54349990868598
TPR Population Study	07/31/2017	TPR	0.5	None	None	10 uM	Sertraline	None	None	0.0535	0.1605	2.63132600626688
TPR Population Study	07/31/2017	TPR	0.5	None	None	10 uM	Sertraline	None	None	0.0488	0.1464	2.56391072229131
TPR Population Study	07/31/2017	TPR	0.5	None	None	10 uM	Sertraline	None	None	0.0477	0.1431	2.54669313417395
TPR Population Study	07/31/2017	TPR	0.5	None	None	10 uM	Sertraline	None	None	0.0479	0.1437	2.54986681564161
TPR Population Study	07/31/2017	TPR	0.5	None	None	10 uM	Sertraline	None	None	0.0579	0.1737	2.68674080386026
TPR Population Study	07/31/2017	TPR	0.5	None	None	10 uM	Sertraline	None	None	0.0475	0.1425	2.54349990868598
TPR Population Study	07/31/2017	TPR	0.5	None	None	10 uM	Sertraline	None	None	0.052	0.156	2.61084213199673
TPR Population Study	07/31/2017	TPR	0.5	None	None	10 uM	Sertraline	None	None	0.0489	0.1467	2.56544752150135
TPR Population Study	07/31/2017	TPR	0.5	None	None	10 uM	Simvastatin	None	None	0.0567	0.1701	2.67227034944942
TPR Population Study	07/31/2017	TPR	0.5	None	None	10 uM	Simvastatin	None	None	0.0504	0.1512	2.58794929656792
TPR Population Study	07/31/2017	TPR	0.5	None	None	10 uM	Simvastatin	None	None	0.0571	0.1713	2.67714521520501
TPR Population Study	07/31/2017	TPR	0.5	None	None	10 uM	Simvastatin	None	None	0.0459	0.1377	2.51722916167662
TPR Population Study	07/31/2017	TPR	0.5	None	None	10 uM	Simvastatin	None	None	0.0526	0.1578	2.61914288611913
TPR Population Study	07/31/2017	TPR	0.5	None	None	10 uM	Simvastatin	None	None	0.0466	0.1398	2.52888392889511
TPR Population Study	07/31/2017	TPR	0.5	None	None	10 uM	Simvastatin	None	None	0.0451	0.1353	2.50358909757801
TPR Population Study	07/31/2017	TPR	0.5	None	None	10 uM	Simvastatin	None	None	0.0452	0.1356	2.50531329756104
TPR Population Study	07/31/2017	TPR	0.5	None	None	10 uM	Simvastatin	None	None	0.0506	0.1518	2.59087320059318
TPR Population Study	07/31/2017	TPR	0.5	None	None	10 uM	Simvastatin	None	None	0.0524	0.1572	2.61639228435847
TPR Population Study	07/31/2017	TPR	0.5	None	None	10 uM	Simvastatin	None	None	0.0546	0.1638	2.6458040863491
TPR Population Study	07/31/2017	TPR	0.5	None	None	10 uM	Simvastatin	None	None	0.0447	0.1341	2.49663607214883
TPR Population Study	07/31/2017	TPR	0.5	None	None	10 uM	Simvastatin	None	None	0.0473	0.1419	2.54028697279523
TPR Population Study	07/31/2017	TPR	0.5	None	None	10 uM	Simvastatin	None	None	0.0434	0.1302	2.47339023129033
TPR Population Study	07/31/2017	TPR	0.5	None	None	10 uM	Simvastatin	None	None	0.0514	0.1542	2.60239042470786
TPR Population Study	07/31/2017	TPR	0.5	None	None	10 uM	Simvastatin	None	None	0.0532	0.1596	2.62729969261008
TPR Population Study	07/31/2017	TPR	0.5	None	None	10 uM	Simvastatin	None	None	0.0514	0.1542	2.60239042470786
TPR Population Study	07/31/2017	TPR	0.5	None	None	10 uM	Simvastatin	None	None	0.0556	0.1668	2.65859333477734
TPR Population Study	07/31/2017	TPR	0.5	None	None	10 uM	Simvastatin	None	None	0.0541	0.1623	2.63927772396807
TPR Population Study	07/31/2017	TPR	0.5	None	None	10 uM	Simvastatin	None	None	0.0397	0.1191	2.40134039851247
TPR Population Study	07/31/2017	TPR	0.5	None	None	10 uM	Simvastatin	None	None	0.0531	0.1593	2.62594995745311
TPR Population Study	07/31/2017	TPR	0.5	None	None	10 uM	Simvastatin	None	None	0.0474	0.1422	2.54189591516869
TPR Population Study	07/31/2017	TPR	0.5	None	None	10 uM	Simvastatin	None	None	0.0511	0.1533	2.59810543328717
TPR Population Study	07/31/2017	TPR	0.5	None	None	10 uM	Simvastatin	None	None	0.0589	0.1767	2.69845163348409
TPR Population Study	07/31/2017	TPR	0.5	None	None	10 uM	Simvastatin	None	None	0.0526	0.1578	2.61914288611913
TPR Population Study	07/31/2017	TPR	0.5	None	None	10 uM	Simvastatin	None	None	0.0602	0.1806	2.7132150471843
TPR Population Study	07/31/2017	TPR	0.5	None	None	10 uM	Simvastatin	None	None	0.0529	0.1587	2.62323888902429
TPR Population Study	07/31/2017	TPR	0.5	None	None	10 uM	Simvastatin	None	None	0.0506	0.1518	2.59087320059318
TPR Population Study	07/31/2017	TPR	0.5	None	None	10 uM	Simvastatin	None	None	0.056	0.168	2.6636133681554
TPR Population Study	07/31/2017	TPR	0.5	None	None	10 uM	Simvastatin	None	None	0.0455	0.1365	2.51045273253315
TPR Population Study	07/31/2017	TPR	0.5	None	None	10 uM	Simvastatin	None	None	0.0452	0.1356	2.50531329756104
TPR Population Study	07/31/2017	TPR	0.5	None	None	10 uM	Simvastatin	None	None	0.0502	0.1506	2.58500769751175
TPR Population Study	07/31/2017	TPR	0.5	None	None	10 uM	Simvastatin	None	None	0.0513	0.1539	2.60096657036593
TPR Population Study	07/31/2017	TPR	0.5	None	None	10 uM	Simvastatin	None	None	0.0442	0.1326	2.48781537274366
TPR Population Study	07/31/2017	TPR	0.5	None	None	10 uM	Simvastatin	None	None	0.0428	0.1284	2.46230663836019
TPR Population Study	07/31/2017	TPR	0.5	None	None	10 uM	Simvastatin	None	None	0.0436	0.1308	2.47703358724337
TPR Population Study	07/31/2017	TPR	0.5	None	None	100 uM	Valproic Acid	None	None	0.0515	0.1545	2.60380985940566
TPR Population Study	07/31/2017	TPR	0.5	None	None	100 uM	Valproic Acid	None	None	0.0543	0.1629	2.64189902901556
TPR Population Study	07/31/2017	TPR	0.5	None	None	100 uM	Valproic Acid	None	None	0.0523	0.1569	2.61501091303568
TPR Population Study	07/31/2017	TPR	0.5	None	None	100 uM	Valproic Acid	None	None	0.052	0.156	2.61084213199673
TPR Population Study	07/31/2017	TPR	0.5	None	None	100 uM	Valproic Acid	None	None	0.0512	0.1536	2.59953825430915
TPR Population Study	07/31/2017	TPR	0.5	None	None	100 uM	Valproic Acid	None	None	0.0586	0.1758	2.694971092761
TPR Population Study	07/31/2017	TPR	0.5	None	None	100 uM	Valproic Acid	None	None	0.0538	0.1614	2.63531848297125
TPR Population Study	07/31/2017	TPR	0.5	None	None	100 uM	Valproic Acid	None	None	0.0529	0.1587	2.62323888902429
TPR Population Study	07/31/2017	TPR	0.5	None	None	100 uM	Valproic Acid	None	None	0.0487	0.1461	2.56236924386497
TPR Population Study	07/31/2017	TPR	0.5	None	None	100 uM	Valproic Acid	None	None	0.053	0.159	2.62459636500882
TPR Population Study	07/31/2017	TPR	0.5	None	None	100 uM	Valproic Acid	None	None	0.0509	0.1527	2.59522609725586
TPR Population Study	07/31/2017	TPR	0.5	None	None	100 uM	Valproic Acid	None	None	0.0483	0.1449	2.55615618477217
TPR Population Study	07/31/2017	TPR	0.5	None	None	100 uM	Valproic Acid	None	None	0.0459	0.1377	2.51722916167662
TPR Population Study	07/31/2017	TPR	0.5	None	None	100 uM	Valproic Acid	None	None	0.045	0.135	2.5018593118381
TPR Population Study	07/31/2017	TPR	0.5	None	None	100 uM	Valproic Acid	None	None	0.0512	0.1536	2.59953825430915
TPR Population Study	07/31/2017	TPR	0.5	None	None	100 uM	Valproic Acid	None	None	0.0548	0.1644	2.64838973330557
TPR Population Study	07/31/2017	TPR	0.5	None	None	100 uM	Valproic Acid	None	None	0.056	0.168	2.6636133681554
TPR Population Study	07/31/2017	TPR	0.5	None	None	100 uM	Valproic Acid	None	None	0.0579	0.1737	2.68674080386026
TPR Population Study	07/31/2017	TPR	0.5	None	None	100 uM	Valproic Acid	None	None	0.0535	0.1605	2.63132600626688
TPR Population Study	07/31/2017	TPR	0.5	None	None	100 uM	Valproic Acid	None	None	0.0544	0.1632	2.64320428310281
TPR Population Study	07/31/2017	TPR	0.5	None	None	100 uM	Valproic Acid	None	None	0.0426	0.1278	2.45856145243915
TPR Population Study	07/31/2017	TPR	0.5	None	None	100 uM	Valproic Acid	None	None	0.0542	0.1626	2.64059018226744
TPR Population Study	07/31/2017	TPR	0.5	None	None	100 uM	Valproic Acid	None	None	0.0517	0.1551	2.60663563243935
TPR Population Study	07/31/2017	TPR	0.5	None	None	100 uM	Valproic Acid	None	None	0.0578	0.1734	2.68555248442724
TPR Population Study	07/31/2017	TPR	0.5	None	None	100 uM	Valproic Acid	None	None	0.0534	0.1602	2.6299876925139
TPR Population Study	07/31/2017	TPR	0.5	None	None	100 uM	Valproic Acid	None	None	0.0542	0.1626	2.64059018226744
TPR Population Study	07/31/2017	TPR	0.5	None	None	100 uM	Valproic Acid	None	None	0.0551	0.1653	2.65224195173121
TPR Population Study	07/31/2017	TPR	0.5	None	None	100 uM	Valproic Acid	None	None	0.0556	0.1668	2.65859333477734
TPR Population Study	07/31/2017	TPR	0.5	None	None	100 uM	Valproic Acid	None	None	0.0522	0.1566	2.61362545253863
TPR Population Study	07/31/2017	TPR	0.5	None	None	100 uM	Valproic Acid	None	None	0.0563	0.1689	2.66734330198205
TPR Population Study	07/31/2017	TPR	0.5	None	None	100 uM	Valproic Acid	None	None	0.0458	0.1374	2.51554311842307
TPR Population Study	07/31/2017	TPR	0.5	None	None	100 uM	Valproic Acid	None	None	0.0485	0.1455	2.55927217918815
TPR Population Study	07/31/2017	TPR	0.5	None	None	100 uM	Valproic Acid	None	None	0.0495	0.1485	2.57457100597209
TPR Population Study	07/31/2017	TPR	0.5	None	None	100 uM	Valproic Acid	None	None	0.0561	0.1683	2.66486000155531
TPR Population Study	07/31/2017	TPR	0.5	None	None	100 uM	Valproic Acid	None	None	0.0558	0.1674	2.66111007605655
TPR Population Study	07/31/2017	TPR	0.5	None	None	100 uM	Valproic Acid	None	None	0.0478	0.1434	2.54828240773304
