# Supplementary material for: Leveraging chromatin packing domains to target chemoevasion in vivo
Source: Proc Natl Acad Sci U S A. 2025 Jul 22;122(30):e2425319122. doi: 10.1073/pnas.2425319122 (PMC12318189; doi:10.1073/pnas.2425319122)
Supplement: Supplementary file 6 — Dataset S05 (CSV) [file pnas.2425319122.sd05.csv]

Experiment	Cell Line	Date	Group	Hour	Cluster	Nucleus	TPR Dose	TPR	Chemo Dose	Chemo	RMS	Sigma	D_n
Chemo Time Course	HCT116	8/8/2017	Control	0	None	None	None	None	None	None	0.0462	0.1386	2.522255453
Chemo Time Course	HCT116	8/8/2017	Control	0	None	None	None	None	None	None	0.0381	0.1143	2.367289464
Chemo Time Course	HCT116	8/8/2017	Control	0	None	None	None	None	None	None	0.0403	0.1209	2.41363974
Chemo Time Course	HCT116	8/8/2017	Control	0	None	None	None	None	None	None	0.046	0.138	2.518909879
Chemo Time Course	HCT116	8/8/2017	Control	0	None	None	None	None	None	None	0.0418	0.1254	2.44332711
Chemo Time Course	HCT116	8/8/2017	Control	0	None	None	None	None	None	None	0.0367	0.1101	2.335914102
Chemo Time Course	HCT116	8/8/2017	Control	0	None	None	None	None	None	None	0.0422	0.1266	2.450995306
Chemo Time Course	HCT116	8/8/2017	Control	0	None	None	None	None	None	None	0.0407	0.1221	2.421702683
Chemo Time Course	HCT116	8/8/2017	Control	0	None	None	None	None	None	None	0.0404	0.1212	2.415665624
Chemo Time Course	HCT116	8/8/2017	Control	0	None	None	None	None	None	None	0.0427	0.1281	2.460437187
Chemo Time Course	HCT116	8/8/2017	Control	0	None	None	None	None	None	None	0.0376	0.1128	2.356255165
Chemo Time Course	HCT116	8/8/2017	Control	0	None	None	None	None	None	None	0.036	0.108	2.319668289
Chemo Time Course	HCT116	8/8/2017	Control	0	None	None	None	None	None	None	0.0496	0.1488	2.576075523
Chemo Time Course	HCT116	8/8/2017	Control	0	None	None	None	None	None	None	0.0504	0.1512	2.587949297
Chemo Time Course	HCT116	8/8/2017	Control	0	None	None	None	None	None	None	0.0479	0.1437	2.549866816
Chemo Time Course	HCT116	8/8/2017	Control	0	None	None	None	None	None	None	0.0508	0.1524	2.593779528
Chemo Time Course	HCT116	8/8/2017	Control	0	None	None	None	None	None	None	0.0473	0.1419	2.540286973
Chemo Time Course	HCT116	8/8/2017	Control	0	None	None	None	None	None	None	0.0462	0.1386	2.522255453
Chemo Time Course	HCT116	8/8/2017	Control	0	None	None	None	None	None	None	0.0375	0.1125	2.35402521
Chemo Time Course	HCT116	8/8/2017	Control	0	None	None	None	None	None	None	0.038	0.114	2.365098138
Chemo Time Course	HCT116	8/8/2017	Control	0	None	None	None	None	None	None	0.0445	0.1335	2.493125292
Chemo Time Course	HCT116	8/8/2017	Control	0	None	None	None	None	None	None	0.0437	0.1311	2.478845868
Chemo Time Course	HCT116	8/8/2017	Control	0	None	None	None	None	None	None	0.0477	0.1431	2.546693134
Chemo Time Course	HCT116	8/8/2017	Control	0	None	None	None	None	None	None	0.0479	0.1437	2.549866816
Chemo Time Course	HCT116	8/8/2017	Control	0	None	None	None	None	None	None	0.0492	0.1476	2.570030015
Chemo Time Course	HCT116	8/8/2017	Control	0	None	None	None	None	None	None	0.0532	0.1596	2.627299693
Chemo Time Course	HCT116	8/8/2017	Control	0	None	None	None	None	None	None	0.0426	0.1278	2.458561452
Chemo Time Course	HCT116	8/8/2017	Control	0	None	None	None	None	None	None	0.0487	0.1461	2.562369244
Chemo Time Course	HCT116	8/8/2017	Control	0	None	None	None	None	None	None	0.0416	0.1248	2.439454347
Chemo Time Course	HCT116	8/8/2017	Control	0	None	None	None	None	None	None	0.041	0.123	2.427679392
Chemo Time Course	HCT116	8/8/2017	Control	0	None	None	None	None	None	None	0.0489	0.1467	2.565447522
Chemo Time Course	HCT116	8/8/2017	Control	0	None	None	None	None	None	None	0.0375	0.1125	2.35402521
Chemo Time Course	HCT116	8/8/2017	Control	0	None	None	None	None	None	None	0.0417	0.1251	2.441393967
Chemo Time Course	HCT116	8/8/2017	Control	0	None	None	None	None	None	None	0.0472	0.1416	2.53867306
Chemo Time Course	HCT116	8/8/2017	Control	0	None	None	None	None	None	None	0.0523	0.1569	2.615010913
Chemo Time Course	HCT116	8/8/2017	Control	0	None	None	None	None	None	None	0.048	0.144	2.551446378
Chemo Time Course	HCT116	8/8/2017	Control	0	None	None	None	None	None	None	0.0421	0.1263	2.449087873
Chemo Time Course	HCT116	8/8/2017	Control	0	None	None	None	None	None	None	0.0471	0.1413	2.537054154
Chemo Time Course	HCT116	8/8/2017	Control	0	None	None	None	None	None	None	0.041	0.123	2.427679392
Chemo Time Course	HCT116	8/8/2017	Control	0	None	None	None	None	None	None	0.0376	0.1128	2.356255165
Chemo Time Course	HCT116	8/8/2017	Control	0	None	None	None	None	None	None	0.0449	0.1347	2.500123904
Chemo Time Course	HCT116	8/8/2017	Control	0	None	None	None	None	None	None	0.0467	0.1401	2.530528146
Chemo Time Course	HCT116	8/8/2017	Control	0	None	None	None	None	None	None	0.0463	0.1389	2.523920365
Chemo Time Course	HCT116	8/8/2017	Control	0	None	None	None	None	None	None	0.04	0.12	2.407521109
Chemo Time Course	HCT116	8/8/2017	Control	0	None	None	None	None	None	None	0.0433	0.1299	2.471559045
Chemo Time Course	HCT116	8/8/2017	Control	0	None	None	None	None	None	None	0.0497	0.1491	2.577575494
Chemo Time Course	HCT116	8/8/2017	Control	0	None	None	None	None	None	None	0.0561	0.1683	2.664860002
Chemo Time Course	HCT116	8/8/2017	Control	0	None	None	None	None	None	None	0.0368	0.1104	2.338204466
Chemo Time Course	HCT116	8/8/2017	Control	0	None	None	None	None	None	None	0.0477	0.1431	2.546693134
Chemo Time Course	HCT116	8/8/2017	Control	0	None	None	None	None	None	None	0.0502	0.1506	2.585007698
Chemo Time Course	HCT116	8/8/2017	Control	0	None	None	None	None	None	None	0.0511	0.1533	2.598105433
Chemo Time Course	HCT116	8/8/2017	Control	0	None	None	None	None	None	None	0.0521	0.1563	2.61223587
Chemo Time Course	HCT116	8/8/2017	Control	0	None	None	None	None	None	None	0.0488	0.1464	2.563910722
Chemo Time Course	HCT116	8/8/2017	Control	0	None	None	None	None	None	None	0.0532	0.1596	2.627299693
Chemo Time Course	HCT116	8/8/2017	Control	0	None	None	None	None	None	None	0.048	0.144	2.551446378
Chemo Time Course	HCT116	8/8/2017	Control	0	None	None	None	None	None	None	0.0402	0.1206	2.411607045
Chemo Time Course	HCT116	8/8/2017	Control	0	None	None	None	None	None	None	0.0409	0.1227	2.42569382
Chemo Time Course	HCT116	8/8/2017	Control	0	None	None	None	None	None	None	0.0459	0.1377	2.517229162
Chemo Time Course	HCT116	8/8/2017	Control	0	None	None	None	None	None	None	0.0313	0.0939	2.200667743
Chemo Time Course	HCT116	8/8/2017	Control	0	None	None	None	None	None	None	0.0385	0.1155	2.375978622
Chemo Time Course	HCT116	8/8/2017	Control	0	None	None	None	None	None	None	0.0425	0.1275	2.456679416
Chemo Time Course	HCT116	8/8/2017	Control	0	None	None	None	None	None	None	0.0473	0.1419	2.540286973
Chemo Time Course	HCT116	8/8/2017	Control	0	None	None	None	None	None	None	0.0535	0.1605	2.631326006
Chemo Time Course	HCT116	8/8/2017	Control	0	None	None	None	None	None	None	0.0537	0.1611	2.633991379
Chemo Time Course	HCT116	8/8/2017	Control	0	None	None	None	None	None	None	0.045	0.135	2.501859312
Chemo Time Course	HCT116	8/8/2017	Control	0	None	None	None	None	None	None	0.0393	0.1179	2.393001409
Chemo Time Course	HCT116	8/8/2017	Control	0	None	None	None	None	None	None	0.0505	0.1515	2.589413453
Chemo Time Course	HCT116	8/8/2017	Control	0	None	None	None	None	None	None	0.0427	0.1281	2.460437187
Chemo Time Course	HCT116	8/8/2017	Control	0	None	None	None	None	None	None	0.0477	0.1431	2.546693134
Chemo Time Course	HCT116	8/8/2017	Control	0	None	None	None	None	None	None	0.0509	0.1527	2.595226097
Chemo Time Course	HCT116	8/8/2017	Control	0	None	None	None	None	None	None	0.0515	0.1545	2.603809859
Chemo Time Course	HCT116	8/8/2017	Control	0	None	None	None	None	None	None	0.0482	0.1446	2.554591043
Chemo Time Course	HCT116	8/8/2017	Control	0	None	None	None	None	None	None	0.045	0.135	2.501859312
Chemo Time Course	HCT116	8/8/2017	Control	0	None	None	None	None	None	None	0.0402	0.1206	2.411607045
Chemo Time Course	HCT116	8/8/2017	Control	0	None	None	None	None	None	None	0.0398	0.1194	2.403407584
Chemo Time Course	HCT116	8/8/2017	Control	0	None	None	None	None	None	None	0.0453	0.1359	2.507031947
Chemo Time Course	HCT116	8/8/2017	Control	0	None	None	None	None	None	None	0.0445	0.1335	2.493125292
Chemo Time Course	HCT116	8/8/2017	Control	0	None	None	None	None	None	None	0.0436	0.1308	2.477033587
Chemo Time Course	HCT116	8/8/2017	Control	0	None	None	None	None	None	None	0.0432	0.1296	2.469721444
Chemo Time Course	HCT116	8/8/2017	Control	0	None	None	None	None	None	None	0.0512	0.1536	2.599538254
Chemo Time Course	HCT116	8/8/2017	Control	0	None	None	None	None	None	None	0.0466	0.1398	2.528883929
Chemo Time Course	HCT116	8/8/2017	Control	0	None	None	None	None	None	None	0.0436	0.1308	2.477033587
Chemo Time Course	HCT116	8/8/2017	Control	0	None	None	None	None	None	None	0.0476	0.1428	2.545098975
Chemo Time Course	HCT116	8/8/2017	Control	0	None	None	None	None	None	None	0.0431	0.1293	2.467877368
Chemo Time Course	HCT116	8/8/2017	Control	0	None	None	None	None	None	None	0.0453	0.1359	2.507031947
Chemo Time Course	HCT116	8/8/2017	Control	0	None	None	None	None	None	None	0.0438	0.1314	2.480651954
Chemo Time Course	HCT116	8/8/2017	Control	0	None	None	None	None	None	None	0.0549	0.1647	2.64967729
Chemo Time Course	HCT116	8/8/2017	Control	0	None	None	None	None	None	None	0.0533	0.1599	2.628645596
Chemo Time Course	HCT116	8/8/2017	Control	0	None	None	None	None	None	None	0.0487	0.1461	2.562369244
Chemo Time Course	HCT116	8/8/2017	Control	0	None	None	None	None	None	None	0.0399	0.1197	2.405467811
Chemo Time Course	HCT116	8/8/2017	Control	0	None	None	None	None	None	None	0.0472	0.1416	2.53867306
Chemo Time Course	HCT116	8/8/2017	Control	0	None	None	None	None	None	None	0.0409	0.1227	2.42569382
Chemo Time Course	HCT116	8/8/2017	Control	0	None	None	None	None	None	None	0.0415	0.1245	2.437508228
Chemo Time Course	HCT116	8/8/2017	Control	0	None	None	None	None	None	None	0.0399	0.1197	2.405467811
Chemo Time Course	HCT116	8/8/2017	Control	0	None	None	None	None	None	None	0.033	0.099	2.245704569
Chemo Time Course	HCT116	8/8/2017	Control	0	None	None	None	None	None	None	0.0363	0.1089	2.326676595
Chemo Time Course	HCT116	8/8/2017	Control	0	None	None	None	None	None	None	0.0329	0.0987	2.24311676
Chemo Time Course	HCT116	8/8/2017	Control	2	None	None	None	None	None	None	0.0451	0.1353	2.503589098
Chemo Time Course	HCT116	8/8/2017	Control	2	None	None	None	None	None	None	0.0405	0.1215	2.417684725
Chemo Time Course	HCT116	8/8/2017	Control	2	None	None	None	None	None	None	0.0446	0.1338	2.494883571
Chemo Time Course	HCT116	8/8/2017	Control	2	None	None	None	None	None	None	0.0417	0.1251	2.441393967
Chemo Time Course	HCT116	8/8/2017	Control	2	None	None	None	None	None	None	0.0506	0.1518	2.590873201
Chemo Time Course	HCT116	8/8/2017	Control	2	None	None	None	None	None	None	0.0436	0.1308	2.477033587
Chemo Time Course	HCT116	8/8/2017	Control	2	None	None	None	None	None	None	0.0565	0.1695	2.669813389
Chemo Time Course	HCT116	8/8/2017	Control	2	None	None	None	None	None	None	0.0408	0.1224	2.423701592
Chemo Time Course	HCT116	8/8/2017	Control	2	None	None	None	None	None	None	0.0498	0.1494	2.579070933
Chemo Time Course	HCT116	8/8/2017	Control	2	None	None	None	None	None	None	0.0465	0.1395	2.527234577
Chemo Time Course	HCT116	8/8/2017	Control	2	None	None	None	None	None	None	0.0462	0.1386	2.522255453
Chemo Time Course	HCT116	8/8/2017	Control	2	None	None	None	None	None	None	0.0508	0.1524	2.593779528
Chemo Time Course	HCT116	8/8/2017	Control	2	None	None	None	None	None	None	0.0513	0.1539	2.60096657
Chemo Time Course	HCT116	8/8/2017	Control	2	None	None	None	None	None	None	0.0384	0.1152	2.373817651
Chemo Time Course	HCT116	8/8/2017	Control	2	None	None	None	None	None	None	0.04	0.12	2.407521109
Chemo Time Course	HCT116	8/8/2017	Control	2	None	None	None	None	None	None	0.0436	0.1308	2.477033587
Chemo Time Course	HCT116	8/8/2017	Control	2	None	None	None	None	None	None	0.0453	0.1359	2.507031947
Chemo Time Course	HCT116	8/8/2017	Control	2	None	None	None	None	None	None	0.0386	0.1158	2.378132128
Chemo Time Course	HCT116	8/8/2017	Control	2	None	None	None	None	None	None	0.0517	0.1551	2.606635632
Chemo Time Course	HCT116	8/8/2017	Control	2	None	None	None	None	None	None	0.0458	0.1374	2.515543118
Chemo Time Course	HCT116	8/8/2017	Control	2	None	None	None	None	None	None	0.0509	0.1527	2.595226097
Chemo Time Course	HCT116	8/8/2017	Control	2	None	None	None	None	None	None	0.05	0.15	2.582048284
Chemo Time Course	HCT116	8/8/2017	Control	2	None	None	None	None	None	None	0.0402	0.1206	2.411607045
Chemo Time Course	HCT116	8/8/2017	Control	2	None	None	None	None	None	None	0.0438	0.1314	2.480651954
Chemo Time Course	HCT116	8/8/2017	Control	2	None	None	None	None	None	None	0.0435	0.1305	2.47521506
Chemo Time Course	HCT116	8/8/2017	Control	2	None	None	None	None	None	None	0.0514	0.1542	2.602390425
Chemo Time Course	HCT116	8/8/2017	Control	2	None	None	None	None	None	None	0.0455	0.1365	2.510452733
Chemo Time Course	HCT116	8/8/2017	Control	2	None	None	None	None	None	None	0.0491	0.1473	2.568507151
Chemo Time Course	HCT116	8/8/2017	Control	2	None	None	None	None	None	None	0.0441	0.1323	2.48603356
Chemo Time Course	HCT116	8/8/2017	Control	2	None	None	None	None	None	None	0.0465	0.1395	2.527234577
Chemo Time Course	HCT116	8/8/2017	Control	2	None	None	None	None	None	None	0.0455	0.1365	2.510452733
Chemo Time Course	HCT116	8/8/2017	Control	2	None	None	None	None	None	None	0.0398	0.1194	2.403407584
Chemo Time Course	HCT116	8/8/2017	Control	2	None	None	None	None	None	None	0.0466	0.1398	2.528883929
Chemo Time Course	HCT116	8/8/2017	Control	2	None	None	None	None	None	None	0.0527	0.1581	2.620512178
Chemo Time Course	HCT116	8/8/2017	Control	2	None	None	None	None	None	None	0.0321	0.0963	2.222137366
Chemo Time Course	HCT116	8/8/2017	Control	2	None	None	None	None	None	None	0.0494	0.1482	2.573061926
Chemo Time Course	HCT116	8/8/2017	Control	2	None	None	None	None	None	None	0.049	0.147	2.566979659
Chemo Time Course	HCT116	8/8/2017	Control	2	None	None	None	None	None	None	0.0466	0.1398	2.528883929
Chemo Time Course	HCT116	8/8/2017	Control	2	None	None	None	None	None	None	0.0424	0.1272	2.454791059
Chemo Time Course	HCT116	8/8/2017	Control	2	None	None	None	None	None	None	0.0345	0.1035	2.283580437
Chemo Time Course	HCT116	8/8/2017	Control	2	None	None	None	None	None	None	0.0379	0.1137	2.36289909
Chemo Time Course	HCT116	8/8/2017	Control	2	None	None	None	None	None	None	0.0429	0.1287	2.464169825
Chemo Time Course	HCT116	8/8/2017	Control	2	None	None	None	None	None	None	0.0432	0.1296	2.469721444
Chemo Time Course	HCT116	8/8/2017	Control	2	None	None	None	None	None	None	0.0457	0.1371	2.51385172
Chemo Time Course	HCT116	8/8/2017	Control	2	None	None	None	None	None	None	0.047	0.141	2.535430233
Chemo Time Course	HCT116	8/8/2017	Control	2	None	None	None	None	None	None	0.0427	0.1281	2.460437187
Chemo Time Course	HCT116	8/8/2017	Control	2	None	None	None	None	None	None	0.0439	0.1317	2.482451899
Chemo Time Course	HCT116	8/8/2017	Control	2	None	None	None	None	None	None	0.047	0.141	2.535430233
Chemo Time Course	HCT116	8/8/2017	Control	2	None	None	None	None	None	None	0.0321	0.0963	2.222137366
Chemo Time Course	HCT116	8/8/2017	Control	2	None	None	None	None	None	None	0.046	0.138	2.518909879
Chemo Time Course	HCT116	8/8/2017	Control	2	None	None	None	None	None	None	0.056	0.168	2.663613368
Chemo Time Course	HCT116	8/8/2017	Control	2	None	None	None	None	None	None	0.0562	0.1686	2.666103309
Chemo Time Course	HCT116	8/8/2017	Control	2	None	None	None	None	None	None	0.0495	0.1485	2.574571006
Chemo Time Course	HCT116	8/8/2017	Control	2	None	None	None	None	None	None	0.0497	0.1491	2.577575494
Chemo Time Course	HCT116	8/8/2017	Control	2	None	None	None	None	None	None	0.054	0.162	2.637961635
Chemo Time Course	HCT116	8/8/2017	Control	2	None	None	None	None	None	None	0.0353	0.1059	2.303046042
Chemo Time Course	HCT116	8/8/2017	Control	2	None	None	None	None	None	None	0.0388	0.1164	2.382416933
Chemo Time Course	HCT116	8/8/2017	Control	2	None	None	None	None	None	None	0.0392	0.1176	2.390898926
Chemo Time Course	HCT116	8/8/2017	Control	2	None	None	None	None	None	None	0.0468	0.1404	2.532167253
Chemo Time Course	HCT116	8/8/2017	Control	2	None	None	None	None	None	None	0.045	0.135	2.501859312
Chemo Time Course	HCT116	8/8/2017	Control	2	None	None	None	None	None	None	0.0488	0.1464	2.563910722
Chemo Time Course	HCT116	8/8/2017	Control	2	None	None	None	None	None	None	0.0456	0.1368	2.512154935
Chemo Time Course	HCT116	8/8/2017	Control	2	None	None	None	None	None	None	0.0453	0.1359	2.507031947
Chemo Time Course	HCT116	8/8/2017	Control	2	None	None	None	None	None	None	0.0456	0.1368	2.512154935
Chemo Time Course	HCT116	8/8/2017	Control	2	None	None	None	None	None	None	0.0363	0.1089	2.326676595
Chemo Time Course	HCT116	8/8/2017	Control	2	None	None	None	None	None	None	0.0372	0.1116	2.347290187
Chemo Time Course	HCT116	8/8/2017	Control	2	None	None	None	None	None	None	0.0406	0.1218	2.41969707
Chemo Time Course	HCT116	8/8/2017	Control	2	None	None	None	None	None	None	0.0443	0.1329	2.489591236
Chemo Time Course	HCT116	8/8/2017	Control	2	None	None	None	None	None	None	0.0428	0.1284	2.462306638
Chemo Time Course	HCT116	8/8/2017	Control	2	None	None	None	None	None	None	0.0483	0.1449	2.556156185
Chemo Time Course	HCT116	8/8/2017	Control	2	None	None	None	None	None	None	0.0405	0.1215	2.417684725
Chemo Time Course	HCT116	8/8/2017	Control	2	None	None	None	None	None	None	0.045	0.135	2.501859312
Chemo Time Course	HCT116	8/8/2017	Control	2	None	None	None	None	None	None	0.0544	0.1632	2.643204283
Chemo Time Course	HCT116	8/8/2017	Control	2	None	None	None	None	None	None	0.0452	0.1356	2.505313298
Chemo Time Course	HCT116	8/8/2017	Control	2	None	None	None	None	None	None	0.0448	0.1344	2.498382837
Chemo Time Course	HCT116	8/8/2017	Control	2	None	None	None	None	None	None	0.0488	0.1464	2.563910722
Chemo Time Course	HCT116	8/8/2017	Control	2	None	None	None	None	None	None	0.0422	0.1266	2.450995306
Chemo Time Course	HCT116	8/8/2017	Control	2	None	None	None	None	None	None	0.0575	0.1725	2.681968513
Chemo Time Course	HCT116	8/8/2017	Control	2	None	None	None	None	None	None	0.0514	0.1542	2.602390425
Chemo Time Course	HCT116	8/8/2017	Control	2	None	None	None	None	None	None	0.0378	0.1134	2.360692263
Chemo Time Course	HCT116	8/8/2017	Control	2	None	None	None	None	None	None	0.0525	0.1575	2.617769598
Chemo Time Course	HCT116	8/8/2017	Control	2	None	None	None	None	None	None	0.0492	0.1476	2.570030015
Chemo Time Course	HCT116	8/8/2017	Control	2	None	None	None	None	None	None	0.0385	0.1155	2.375978622
Chemo Time Course	HCT116	8/8/2017	Control	2	None	None	None	None	None	None	0.0412	0.1236	2.431630663
Chemo Time Course	HCT116	8/8/2017	Control	2	None	None	None	None	None	None	0.0453	0.1359	2.507031947
Chemo Time Course	HCT116	8/8/2017	Control	2	None	None	None	None	None	None	0.0461	0.1383	2.5205853
Chemo Time Course	HCT116	8/8/2017	Control	2	None	None	None	None	None	None	0.0518	0.1554	2.608042049
Chemo Time Course	HCT116	8/8/2017	Control	2	None	None	None	None	None	None	0.05	0.15	2.582048284
Chemo Time Course	HCT116	8/8/2017	Control	2	None	None	None	None	None	None	0.055	0.165	2.650961358
Chemo Time Course	HCT116	8/8/2017	Control	2	None	None	None	None	None	None	0.0515	0.1545	2.603809859
Chemo Time Course	HCT116	8/8/2017	Control	2	None	None	None	None	None	None	0.0479	0.1437	2.549866816
Chemo Time Course	HCT116	8/8/2017	Control	2	None	None	None	None	None	None	0.055	0.165	2.650961358
Chemo Time Course	HCT116	8/8/2017	Control	2	None	None	None	None	None	None	0.0503	0.1509	2.586480716
Chemo Time Course	HCT116	8/8/2017	Control	2	None	None	None	None	None	None	0.053	0.159	2.624596365
Chemo Time Course	HCT116	8/8/2017	Control	2	None	None	None	None	None	None	0.0496	0.1488	2.576075523
Chemo Time Course	HCT116	8/8/2017	Control	2	None	None	None	None	None	None	0.0416	0.1248	2.439454347
Chemo Time Course	HCT116	8/8/2017	Control	2	None	None	None	None	None	None	0.0413	0.1239	2.433596408
Chemo Time Course	HCT116	8/8/2017	Control	2	None	None	None	None	None	None	0.0444	0.1332	2.491361194
Chemo Time Course	HCT116	8/8/2017	Control	2	None	None	None	None	None	None	0.043	0.129	2.466026764
Chemo Time Course	HCT116	8/8/2017	Control	2	None	None	None	None	None	None	0.0489	0.1467	2.565447522
Chemo Time Course	HCT116	8/8/2017	Control	2	None	None	None	None	None	None	0.0526	0.1578	2.619142886
Chemo Time Course	HCT116	8/8/2017	Control	2	None	None	None	None	None	None	0.037	0.111	2.342762455
Chemo Time Course	HCT116	8/8/2017	Control	6	None	None	None	None	None	None	0.0312	0.0936	2.197949587
Chemo Time Course	HCT116	8/8/2017	Control	6	None	None	None	None	None	None	0.0479	0.1437	2.549866816
Chemo Time Course	HCT116	8/8/2017	Control	6	None	None	None	None	None	None	0.0511	0.1533	2.598105433
Chemo Time Course	HCT116	8/8/2017	Control	6	None	None	None	None	None	None	0.0455	0.1365	2.510452733
Chemo Time Course	HCT116	8/8/2017	Control	6	None	None	None	None	None	None	0.0367	0.1101	2.335914102
Chemo Time Course	HCT116	8/8/2017	Control	6	None	None	None	None	None	None	0.0429	0.1287	2.464169825
Chemo Time Course	HCT116	8/8/2017	Control	6	None	None	None	None	None	None	0.0448	0.1344	2.498382837
Chemo Time Course	HCT116	8/8/2017	Control	6	None	None	None	None	None	None	0.0325	0.0975	2.232688486
Chemo Time Course	HCT116	8/8/2017	Control	6	None	None	None	None	None	None	0.0349	0.1047	2.293376392
Chemo Time Course	HCT116	8/8/2017	Control	6	None	None	None	None	None	None	0.0391	0.1173	2.388789276
Chemo Time Course	HCT116	8/8/2017	Control	6	None	None	None	None	None	None	0.0419	0.1257	2.445253795
Chemo Time Course	HCT116	8/8/2017	Control	6	None	None	None	None	None	None	0.0464	0.1392	2.525580064
Chemo Time Course	HCT116	8/8/2017	Control	6	None	None	None	None	None	None	0.037	0.111	2.342762455
Chemo Time Course	HCT116	8/8/2017	Control	6	None	None	None	None	None	None	0.0372	0.1116	2.347290187
Chemo Time Course	HCT116	8/8/2017	Control	6	None	None	None	None	None	None	0.0349	0.1047	2.293376392
Chemo Time Course	HCT116	8/8/2017	Control	6	None	None	None	None	None	None	0.0435	0.1305	2.47521506
Chemo Time Course	HCT116	8/8/2017	Control	6	None	None	None	None	None	None	0.0461	0.1383	2.5205853
Chemo Time Course	HCT116	8/8/2017	Control	6	None	None	None	None	None	None	0.0373	0.1119	2.349542729
Chemo Time Course	HCT116	8/8/2017	Control	6	None	None	None	None	None	None	0.0401	0.1203	2.409567511
Chemo Time Course	HCT116	8/8/2017	Control	6	None	None	None	None	None	None	0.0419	0.1257	2.445253795
Chemo Time Course	HCT116	8/8/2017	Control	6	None	None	None	None	None	None	0.0487	0.1461	2.562369244
Chemo Time Course	HCT116	8/8/2017	Control	6	None	None	None	None	None	None	0.035	0.105	2.295805583
Chemo Time Course	HCT116	8/8/2017	Control	6	None	None	None	None	None	None	0.047	0.141	2.535430233
Chemo Time Course	HCT116	8/8/2017	Control	6	None	None	None	None	None	None	0.0433	0.1299	2.471559045
Chemo Time Course	HCT116	8/8/2017	Control	6	None	None	None	None	None	None	0.0521	0.1563	2.61223587
Chemo Time Course	HCT116	8/8/2017	Control	6	None	None	None	None	None	None	0.0454	0.1362	2.508745081
Chemo Time Course	HCT116	8/8/2017	Control	6	None	None	None	None	None	None	0.041	0.123	2.427679392
Chemo Time Course	HCT116	8/8/2017	Control	6	None	None	None	None	None	None	0.0516	0.1548	2.605224915
Chemo Time Course	HCT116	8/8/2017	Control	6	None	None	None	None	None	None	0.0388	0.1164	2.382416933
Chemo Time Course	HCT116	8/8/2017	Control	6	None	None	None	None	None	None	0.0488	0.1464	2.563910722
Chemo Time Course	HCT116	8/8/2017	Control	6	None	None	None	None	None	None	0.0395	0.1185	2.397185021
Chemo Time Course	HCT116	8/8/2017	Control	6	None	None	None	None	None	None	0.0417	0.1251	2.441393967
Chemo Time Course	HCT116	8/8/2017	Control	6	None	None	None	None	None	None	0.0475	0.1425	2.543499909
Chemo Time Course	HCT116	8/8/2017	Control	6	None	None	None	None	None	None	0.0443	0.1329	2.489591236
Chemo Time Course	HCT116	8/8/2017	Control	6	None	None	None	None	None	None	0.0469	0.1407	2.533801274
Chemo Time Course	HCT116	8/8/2017	Control	6	None	None	None	None	None	None	0.0412	0.1236	2.431630663
Chemo Time Course	HCT116	8/8/2017	Control	6	None	None	None	None	None	None	0.0407	0.1221	2.421702683
Chemo Time Course	HCT116	8/8/2017	Control	6	None	None	None	None	None	None	0.0367	0.1101	2.335914102
Chemo Time Course	HCT116	8/8/2017	Control	6	None	None	None	None	None	None	0.0421	0.1263	2.449087873
Chemo Time Course	HCT116	8/8/2017	Control	6	None	None	None	None	None	None	0.046	0.138	2.518909879
Chemo Time Course	HCT116	8/8/2017	Control	6	None	None	None	None	None	None	0.0519	0.1557	2.609444204
Chemo Time Course	HCT116	8/8/2017	Control	6	None	None	None	None	None	None	0.0493	0.1479	2.571548268
Chemo Time Course	HCT116	8/8/2017	Control	6	None	None	None	None	None	None	0.0459	0.1377	2.517229162
Chemo Time Course	HCT116	8/8/2017	Control	6	None	None	None	None	None	None	0.0447	0.1341	2.496636072
Chemo Time Course	HCT116	8/8/2017	Control	6	None	None	None	None	None	None	0.0413	0.1239	2.433596408
Chemo Time Course	HCT116	8/8/2017	Control	6	None	None	None	None	None	None	0.0349	0.1047	2.293376392
Chemo Time Course	HCT116	8/8/2017	Control	6	None	None	None	None	None	None	0.0505	0.1515	2.589413453
Chemo Time Course	HCT116	8/8/2017	Control	6	None	None	None	None	None	None	0.0548	0.1644	2.648389733
Chemo Time Course	HCT116	8/8/2017	Control	6	None	None	None	None	None	None	0.0584	0.1752	2.692635214
Chemo Time Course	HCT116	8/8/2017	Control	6	None	None	None	None	None	None	0.0517	0.1551	2.606635632
Chemo Time Course	HCT116	8/8/2017	Control	6	None	None	None	None	None	None	0.0584	0.1752	2.692635214
Chemo Time Course	HCT116	8/8/2017	Control	6	None	None	None	None	None	None	0.0394	0.1182	2.395096762
Chemo Time Course	HCT116	8/8/2017	Control	6	None	None	None	None	None	None	0.0497	0.1491	2.577575494
Chemo Time Course	HCT116	8/8/2017	Control	6	None	None	None	None	None	None	0.0429	0.1287	2.464169825
Chemo Time Course	HCT116	8/8/2017	Control	6	None	None	None	None	None	None	0.0485	0.1455	2.559272179
Chemo Time Course	HCT116	8/8/2017	Control	6	None	None	None	None	None	None	0.0461	0.1383	2.5205853
Chemo Time Course	HCT116	8/8/2017	Control	6	None	None	None	None	None	None	0.0518	0.1554	2.608042049
Chemo Time Course	HCT116	8/8/2017	Control	6	None	None	None	None	None	None	0.0425	0.1275	2.456679416
Chemo Time Course	HCT116	8/8/2017	Control	6	None	None	None	None	None	None	0.0449	0.1347	2.500123904
Chemo Time Course	HCT116	8/8/2017	Control	6	None	None	None	None	None	None	0.0427	0.1281	2.460437187
Chemo Time Course	HCT116	8/8/2017	Control	6	None	None	None	None	None	None	0.0399	0.1197	2.405467811
Chemo Time Course	HCT116	8/8/2017	Control	6	None	None	None	None	None	None	0.0463	0.1389	2.523920365
Chemo Time Course	HCT116	8/8/2017	Control	6	None	None	None	None	None	None	0.0361	0.1083	2.322012052
Chemo Time Course	HCT116	8/8/2017	Control	6	None	None	None	None	None	None	0.0446	0.1338	2.494883571
Chemo Time Course	HCT116	8/8/2017	Control	6	None	None	None	None	None	None	0.05	0.15	2.582048284
Chemo Time Course	HCT116	8/8/2017	Control	6	None	None	None	None	None	None	0.0464	0.1392	2.525580064
Chemo Time Course	HCT116	8/8/2017	Control	6	None	None	None	None	None	None	0.058	0.174	2.687925968
Chemo Time Course	HCT116	8/8/2017	Control	6	None	None	None	None	None	None	0.0509	0.1527	2.595226097
Chemo Time Course	HCT116	8/8/2017	Control	6	None	None	None	None	None	None	0.0405	0.1215	2.417684725
Chemo Time Course	HCT116	8/8/2017	Control	6	None	None	None	None	None	None	0.0407	0.1221	2.421702683
Chemo Time Course	HCT116	8/8/2017	Control	6	None	None	None	None	None	None	0.0459	0.1377	2.517229162
Chemo Time Course	HCT116	8/8/2017	Control	6	None	None	None	None	None	None	0.0478	0.1434	2.548282408
Chemo Time Course	HCT116	8/8/2017	Control	6	None	None	None	None	None	None	0.0416	0.1248	2.439454347
Chemo Time Course	HCT116	8/8/2017	Control	6	None	None	None	None	None	None	0.0491	0.1473	2.568507151
Chemo Time Course	HCT116	8/8/2017	Control	6	None	None	None	None	None	None	0.0417	0.1251	2.441393967
Chemo Time Course	HCT116	8/8/2017	Control	6	None	None	None	None	None	None	0.0431	0.1293	2.467877368
Chemo Time Course	HCT116	8/8/2017	Control	6	None	None	None	None	None	None	0.0441	0.1323	2.48603356
Chemo Time Course	HCT116	8/8/2017	Control	6	None	None	None	None	None	None	0.0445	0.1335	2.493125292
Chemo Time Course	HCT116	8/8/2017	Control	6	None	None	None	None	None	None	0.0509	0.1527	2.595226097
Chemo Time Course	HCT116	8/8/2017	Control	6	None	None	None	None	None	None	0.0516	0.1548	2.605224915
Chemo Time Course	HCT116	8/8/2017	Control	6	None	None	None	None	None	None	0.0484	0.1452	2.557716557
Chemo Time Course	HCT116	8/8/2017	Control	6	None	None	None	None	None	None	0.053	0.159	2.624596365
Chemo Time Course	HCT116	8/8/2017	Control	6	None	None	None	None	None	None	0.0493	0.1479	2.571548268
Chemo Time Course	HCT116	8/8/2017	Control	6	None	None	None	None	None	None	0.0481	0.1443	2.553021114
Chemo Time Course	HCT116	8/8/2017	Control	6	None	None	None	None	None	None	0.0401	0.1203	2.409567511
Chemo Time Course	HCT116	8/8/2017	Control	6	None	None	None	None	None	None	0.041	0.123	2.427679392
Chemo Time Course	HCT116	8/8/2017	Control	6	None	None	None	None	None	None	0.0437	0.1311	2.478845868
Chemo Time Course	HCT116	8/8/2017	Control	6	None	None	None	None	None	None	0.0408	0.1224	2.423701592
Chemo Time Course	HCT116	8/8/2017	Control	6	None	None	None	None	None	None	0.047	0.141	2.535430233
Chemo Time Course	HCT116	8/8/2017	Control	6	None	None	None	None	None	None	0.0462	0.1386	2.522255453
Chemo Time Course	HCT116	8/8/2017	Control	6	None	None	None	None	None	None	0.0493	0.1479	2.571548268
Chemo Time Course	HCT116	8/8/2017	Control	6	None	None	None	None	None	None	0.037	0.111	2.342762455
Chemo Time Course	HCT116	8/8/2017	Control	12	None	None	None	None	None	None	0.0457	0.1371	2.51385172
Chemo Time Course	HCT116	8/8/2017	Control	12	None	None	None	None	None	None	0.0353	0.1059	2.303046042
Chemo Time Course	HCT116	8/8/2017	Control	12	None	None	None	None	None	None	0.0553	0.1659	2.654792779
Chemo Time Course	HCT116	8/8/2017	Control	12	None	None	None	None	None	None	0.0445	0.1335	2.493125292
Chemo Time Course	HCT116	8/8/2017	Control	12	None	None	None	None	None	None	0.0374	0.1122	2.351787734
Chemo Time Course	HCT116	8/8/2017	Control	12	None	None	None	None	None	None	0.0423	0.1269	2.452896362
Chemo Time Course	HCT116	8/8/2017	Control	12	None	None	None	None	None	None	0.0344	0.1032	2.281111509
Chemo Time Course	HCT116	8/8/2017	Control	12	None	None	None	None	None	None	0.0346	0.1038	2.28604136
Chemo Time Course	HCT116	8/8/2017	Control	12	None	None	None	None	None	None	0.0415	0.1245	2.437508228
Chemo Time Course	HCT116	8/8/2017	Control	12	None	None	None	None	None	None	0.0417	0.1251	2.441393967
Chemo Time Course	HCT116	8/8/2017	Control	12	None	None	None	None	None	None	0.0462	0.1386	2.522255453
Chemo Time Course	HCT116	8/8/2017	Control	12	None	None	None	None	None	None	0.0522	0.1566	2.613625453
Chemo Time Course	HCT116	8/8/2017	Control	12	None	None	None	None	None	None	0.0379	0.1137	2.36289909
Chemo Time Course	HCT116	8/8/2017	Control	12	None	None	None	None	None	None	0.034	0.102	2.271155075
Chemo Time Course	HCT116	8/8/2017	Control	12	None	None	None	None	None	None	0.0327	0.0981	2.237918011
Chemo Time Course	HCT116	8/8/2017	Control	12	None	None	None	None	None	None	0.0495	0.1485	2.574571006
Chemo Time Course	HCT116	8/8/2017	Control	12	None	None	None	None	None	None	0.037	0.111	2.342762455
Chemo Time Course	HCT116	8/8/2017	Control	12	None	None	None	None	None	None	0.0493	0.1479	2.571548268
Chemo Time Course	HCT116	8/8/2017	Control	12	None	None	None	None	None	None	0.053	0.159	2.624596365
Chemo Time Course	HCT116	8/8/2017	Control	12	None	None	None	None	None	None	0.0547	0.1641	2.647098671
Chemo Time Course	HCT116	8/8/2017	Control	12	None	None	None	None	None	None	0.0411	0.1233	2.429658332
Chemo Time Course	HCT116	8/8/2017	Control	12	None	None	None	None	None	None	0.0448	0.1344	2.498382837
Chemo Time Course	HCT116	8/8/2017	Control	12	None	None	None	None	None	None	0.0468	0.1404	2.532167253
Chemo Time Course	HCT116	8/8/2017	Control	12	None	None	None	None	None	None	0.0475	0.1425	2.543499909
Chemo Time Course	HCT116	8/8/2017	Control	12	None	None	None	None	None	None	0.0405	0.1215	2.417684725
Chemo Time Course	HCT116	8/8/2017	Control	12	None	None	None	None	None	None	0.0499	0.1497	2.580561858
Chemo Time Course	HCT116	8/8/2017	Control	12	None	None	None	None	None	None	0.045	0.135	2.501859312
Chemo Time Course	HCT116	8/8/2017	Control	12	None	None	None	None	None	None	0.0441	0.1323	2.48603356
Chemo Time Course	HCT116	8/8/2017	Control	12	None	None	None	None	None	None	0.0428	0.1284	2.462306638
Chemo Time Course	HCT116	8/8/2017	Control	12	None	None	None	None	None	None	0.048	0.144	2.551446378
Chemo Time Course	HCT116	8/8/2017	Control	12	None	None	None	None	None	None	0.0398	0.1194	2.403407584
Chemo Time Course	HCT116	8/8/2017	Control	12	None	None	None	None	None	None	0.037	0.111	2.342762455
Chemo Time Course	HCT116	8/8/2017	Control	12	None	None	None	None	None	None	0.0528	0.1584	2.621877503
Chemo Time Course	HCT116	8/8/2017	Control	12	None	None	None	None	None	None	0.046	0.138	2.518909879
Chemo Time Course	HCT116	8/8/2017	Control	12	None	None	None	None	None	None	0.0485	0.1455	2.559272179
Chemo Time Course	HCT116	8/8/2017	Control	12	None	None	None	None	None	None	0.0457	0.1371	2.51385172
Chemo Time Course	HCT116	8/8/2017	Control	12	None	None	None	None	None	None	0.0438	0.1314	2.480651954
Chemo Time Course	HCT116	8/8/2017	Control	12	None	None	None	None	None	None	0.0404	0.1212	2.415665624
Chemo Time Course	HCT116	8/8/2017	Control	12	None	None	None	None	None	None	0.0421	0.1263	2.449087873
Chemo Time Course	HCT116	8/8/2017	Control	12	None	None	None	None	None	None	0.0427	0.1281	2.460437187
Chemo Time Course	HCT116	8/8/2017	Control	12	None	None	None	None	None	None	0.0534	0.1602	2.629987693
Chemo Time Course	HCT116	8/8/2017	Control	12	None	None	None	None	None	None	0.0413	0.1239	2.433596408
Chemo Time Course	HCT116	8/8/2017	Control	12	None	None	None	None	None	None	0.0497	0.1491	2.577575494
Chemo Time Course	HCT116	8/8/2017	Control	12	None	None	None	None	None	None	0.0302	0.0906	2.170356792
Chemo Time Course	HCT116	8/8/2017	Control	12	None	None	None	None	None	None	0.0457	0.1371	2.51385172
Chemo Time Course	HCT116	8/8/2017	Control	12	None	None	None	None	None	None	0.0534	0.1602	2.629987693
Chemo Time Course	HCT116	8/8/2017	Control	12	None	None	None	None	None	None	0.0452	0.1356	2.505313298
Chemo Time Course	HCT116	8/8/2017	Control	12	None	None	None	None	None	None	0.0528	0.1584	2.621877503
Chemo Time Course	HCT116	8/8/2017	Control	12	None	None	None	None	None	None	0.0492	0.1476	2.570030015
Chemo Time Course	HCT116	8/8/2017	Control	12	None	None	None	None	None	None	0.0611	0.1833	2.723136834
Chemo Time Course	HCT116	8/8/2017	Control	12	None	None	None	None	None	None	0.0465	0.1395	2.527234577
Chemo Time Course	HCT116	8/8/2017	Control	12	None	None	None	None	None	None	0.0439	0.1317	2.482451899
Chemo Time Course	HCT116	8/8/2017	Control	12	None	None	None	None	None	None	0.044	0.132	2.484245751
Chemo Time Course	HCT116	8/8/2017	Control	12	None	None	None	None	None	None	0.0322	0.0966	2.224786639
Chemo Time Course	HCT116	8/8/2017	Control	12	None	None	None	None	None	None	0.0378	0.1134	2.360692263
Chemo Time Course	HCT116	8/8/2017	Control	12	None	None	None	None	None	None	0.0529	0.1587	2.623238889
Chemo Time Course	HCT116	8/8/2017	Control	12	None	None	None	None	None	None	0.0474	0.1422	2.541895915
Chemo Time Course	HCT116	8/8/2017	Control	12	None	None	None	None	None	None	0.0421	0.1263	2.449087873
Chemo Time Course	HCT116	8/8/2017	Control	12	None	None	None	None	None	None	0.0602	0.1806	2.713215047
Chemo Time Course	HCT116	8/8/2017	Control	12	None	None	None	None	None	None	0.0473	0.1419	2.540286973
Chemo Time Course	HCT116	8/8/2017	Control	12	None	None	None	None	None	None	0.0468	0.1404	2.532167253
Chemo Time Course	HCT116	8/8/2017	Control	12	None	None	None	None	None	None	0.0524	0.1572	2.616392284
Chemo Time Course	HCT116	8/8/2017	Control	12	None	None	None	None	None	None	0.0414	0.1242	2.435555589
Chemo Time Course	HCT116	8/8/2017	Control	12	None	None	None	None	None	None	0.0416	0.1248	2.439454347
Chemo Time Course	HCT116	8/8/2017	Control	12	None	None	None	None	None	None	0.0396	0.1188	2.399266222
Chemo Time Course	HCT116	8/8/2017	Control	12	None	None	None	None	None	None	0.0426	0.1278	2.458561452
Chemo Time Course	HCT116	8/8/2017	Control	12	None	None	None	None	None	None	0.0488	0.1464	2.563910722
Chemo Time Course	HCT116	8/8/2017	Control	12	None	None	None	None	None	None	0.0433	0.1299	2.471559045
Chemo Time Course	HCT116	8/8/2017	Control	12	None	None	None	None	None	None	0.0491	0.1473	2.568507151
Chemo Time Course	HCT116	8/8/2017	Control	12	None	None	None	None	None	None	0.0513	0.1539	2.60096657
Chemo Time Course	HCT116	8/8/2017	Control	12	None	None	None	None	None	None	0.0384	0.1152	2.373817651
Chemo Time Course	HCT116	8/8/2017	Control	12	None	None	None	None	None	None	0.0426	0.1278	2.458561452
Chemo Time Course	HCT116	8/8/2017	Control	12	None	None	None	None	None	None	0.039	0.117	2.386672421
Chemo Time Course	HCT116	8/8/2017	Control	12	None	None	None	None	None	None	0.0386	0.1158	2.378132128
Chemo Time Course	HCT116	8/8/2017	Control	12	None	None	None	None	None	None	0.0445	0.1335	2.493125292
Chemo Time Course	HCT116	8/8/2017	Control	12	None	None	None	None	None	None	0.0446	0.1338	2.494883571
Chemo Time Course	HCT116	8/8/2017	Control	12	None	None	None	None	None	None	0.059	0.177	2.699605632
Chemo Time Course	HCT116	8/8/2017	Control	12	None	None	None	None	None	None	0.0553	0.1659	2.654792779
Chemo Time Course	HCT116	8/8/2017	Control	12	None	None	None	None	None	None	0.0449	0.1347	2.500123904
Chemo Time Course	HCT116	8/8/2017	Control	12	None	None	None	None	None	None	0.0329	0.0987	2.24311676
Chemo Time Course	HCT116	8/8/2017	Control	12	None	None	None	None	None	None	0.0367	0.1101	2.335914102
Chemo Time Course	HCT116	8/8/2017	Control	12	None	None	None	None	None	None	0.0477	0.1431	2.546693134
Chemo Time Course	HCT116	8/8/2017	Control	12	None	None	None	None	None	None	0.0331	0.0993	2.248284653
Chemo Time Course	HCT116	8/8/2017	Control	12	None	None	None	None	None	None	0.0456	0.1368	2.512154935
Chemo Time Course	HCT116	8/8/2017	Control	12	None	None	None	None	None	None	0.0375	0.1125	2.35402521
Chemo Time Course	HCT116	8/8/2017	Control	12	None	None	None	None	None	None	0.0439	0.1317	2.482451899
Chemo Time Course	HCT116	8/8/2017	Control	12	None	None	None	None	None	None	0.0493	0.1479	2.571548268
Chemo Time Course	HCT116	8/8/2017	Control	12	None	None	None	None	None	None	0.0479	0.1437	2.549866816
Chemo Time Course	HCT116	8/8/2017	Control	12	None	None	None	None	None	None	0.051	0.153	2.596668063
Chemo Time Course	HCT116	8/8/2017	Control	12	None	None	None	None	None	None	0.0401	0.1203	2.409567511
Chemo Time Course	HCT116	8/8/2017	Control	12	None	None	None	None	None	None	0.0473	0.1419	2.540286973
Chemo Time Course	HCT116	8/8/2017	Control	12	None	None	None	None	None	None	0.0458	0.1374	2.515543118
Chemo Time Course	HCT116	8/8/2017	Control	12	None	None	None	None	None	None	0.0464	0.1392	2.525580064
Chemo Time Course	HCT116	8/8/2017	Control	12	None	None	None	None	None	None	0.0429	0.1287	2.464169825
Chemo Time Course	HCT116	8/8/2017	Control	12	None	None	None	None	None	None	0.0424	0.1272	2.454791059
Chemo Time Course	HCT116	8/8/2017	Control	12	None	None	None	None	None	None	0.044	0.132	2.484245751
Chemo Time Course	HCT116	8/8/2017	Control	12	None	None	None	None	None	None	0.044	0.132	2.484245751
Chemo Time Course	HCT116	8/8/2017	Control	12	None	None	None	None	None	None	0.057	0.171	2.675931356
Chemo Time Course	HCT116	8/8/2017	Control	12	None	None	None	None	None	None	0.0562	0.1686	2.666103309
Chemo Time Course	HCT116	8/8/2017	Control	12	None	None	None	None	None	None	0.0522	0.1566	2.613625453
Chemo Time Course	HCT116	8/8/2017	Control	12	None	None	None	None	None	None	0.052	0.156	2.610842132
Chemo Time Course	HCT116	8/8/2017	Control	12	None	None	None	None	None	None	0.0624	0.1872	2.737044444
Chemo Time Course	HCT116	8/8/2017	Control	12	None	None	None	None	None	None	0.0545	0.1635	2.644505963
Chemo Time Course	HCT116	8/8/2017	Control	12	None	None	None	None	None	None	0.0492	0.1476	2.570030015
Chemo Time Course	HCT116	8/8/2017	Control	12	None	None	None	None	None	None	0.0522	0.1566	2.613625453
Chemo Time Course	HCT116	8/8/2017	Control	12	None	None	None	None	None	None	0.0523	0.1569	2.615010913
Chemo Time Course	HCT116	8/8/2017	Control	12	None	None	None	None	None	None	0.0489	0.1467	2.565447522
Chemo Time Course	HCT116	8/8/2017	Control	12	None	None	None	None	None	None	0.0511	0.1533	2.598105433
Chemo Time Course	HCT116	8/8/2017	Control	12	None	None	None	None	None	None	0.0484	0.1452	2.557716557
Chemo Time Course	HCT116	8/8/2017	Control	12	None	None	None	None	None	None	0.0502	0.1506	2.585007698
Chemo Time Course	HCT116	8/8/2017	Control	12	None	None	None	None	None	None	0.0388	0.1164	2.382416933
Chemo Time Course	HCT116	8/8/2017	Control	12	None	None	None	None	None	None	0.04	0.12	2.407521109
Chemo Time Course	HCT116	8/8/2017	Control	12	None	None	None	None	None	None	0.0411	0.1233	2.429658332
Chemo Time Course	HCT116	8/8/2017	Control	12	None	None	None	None	None	None	0.0445	0.1335	2.493125292
Chemo Time Course	HCT116	8/8/2017	Control	12	None	None	None	None	None	None	0.0419	0.1257	2.445253795
Chemo Time Course	HCT116	8/8/2017	Control	12	None	None	None	None	None	None	0.0444	0.1332	2.491361194
Chemo Time Course	HCT116	8/8/2017	Control	12	None	None	None	None	None	None	0.039	0.117	2.386672421
Chemo Time Course	HCT116	8/8/2017	Control	12	None	None	None	None	None	None	0.0373	0.1119	2.349542729
Chemo Time Course	HCT116	8/8/2017	Control	12	None	None	None	None	None	None	0.0376	0.1128	2.356255165
Chemo Time Course	HCT116	8/8/2017	Control	24	None	None	None	None	None	None	0.0438	0.1314	2.480651954
Chemo Time Course	HCT116	8/8/2017	Control	24	None	None	None	None	None	None	0.0409	0.1227	2.42569382
Chemo Time Course	HCT116	8/8/2017	Control	24	None	None	None	None	None	None	0.0394	0.1182	2.395096762
Chemo Time Course	HCT116	8/8/2017	Control	24	None	None	None	None	None	None	0.0397	0.1191	2.401340399
Chemo Time Course	HCT116	8/8/2017	Control	24	None	None	None	None	None	None	0.0473	0.1419	2.540286973
Chemo Time Course	HCT116	8/8/2017	Control	24	None	None	None	None	None	None	0.0386	0.1158	2.378132128
Chemo Time Course	HCT116	8/8/2017	Control	24	None	None	None	None	None	None	0.0434	0.1302	2.473390231
Chemo Time Course	HCT116	8/8/2017	Control	24	None	None	None	None	None	None	0.0421	0.1263	2.449087873
Chemo Time Course	HCT116	8/8/2017	Control	24	None	None	None	None	None	None	0.0382	0.1146	2.369473123
Chemo Time Course	HCT116	8/8/2017	Control	24	None	None	None	None	None	None	0.0457	0.1371	2.51385172
Chemo Time Course	HCT116	8/8/2017	Control	24	None	None	None	None	None	None	0.0414	0.1242	2.435555589
Chemo Time Course	HCT116	8/8/2017	Control	24	None	None	None	None	None	None	0.0511	0.1533	2.598105433
Chemo Time Course	HCT116	8/8/2017	Control	24	None	None	None	None	None	None	0.0456	0.1368	2.512154935
Chemo Time Course	HCT116	8/8/2017	Control	24	None	None	None	None	None	None	0.0484	0.1452	2.557716557
Chemo Time Course	HCT116	8/8/2017	Control	24	None	None	None	None	None	None	0.0461	0.1383	2.5205853
Chemo Time Course	HCT116	8/8/2017	Control	24	None	None	None	None	None	None	0.0398	0.1194	2.403407584
Chemo Time Course	HCT116	8/8/2017	Control	24	None	None	None	None	None	None	0.0397	0.1191	2.401340399
Chemo Time Course	HCT116	8/8/2017	Control	24	None	None	None	None	None	None	0.0462	0.1386	2.522255453
Chemo Time Course	HCT116	8/8/2017	Control	24	None	None	None	None	None	None	0.0468	0.1404	2.532167253
Chemo Time Course	HCT116	8/8/2017	Control	24	None	None	None	None	None	None	0.0362	0.1086	2.324348149
Chemo Time Course	HCT116	8/8/2017	Control	24	None	None	None	None	None	None	0.0327	0.0981	2.237918011
Chemo Time Course	HCT116	8/8/2017	Control	24	None	None	None	None	None	None	0.0409	0.1227	2.42569382
Chemo Time Course	HCT116	8/8/2017	Control	24	None	None	None	None	None	None	0.0457	0.1371	2.51385172
Chemo Time Course	HCT116	8/8/2017	Control	24	None	None	None	None	None	None	0.0432	0.1296	2.469721444
Chemo Time Course	HCT116	8/8/2017	Control	24	None	None	None	None	None	None	0.0448	0.1344	2.498382837
Chemo Time Course	HCT116	8/8/2017	Control	24	None	None	None	None	None	None	0.0451	0.1353	2.503589098
Chemo Time Course	HCT116	8/8/2017	Control	24	None	None	None	None	None	None	0.0458	0.1374	2.515543118
Chemo Time Course	HCT116	8/8/2017	Control	24	None	None	None	None	None	None	0.045	0.135	2.501859312
Chemo Time Course	HCT116	8/8/2017	Control	24	None	None	None	None	None	None	0.0433	0.1299	2.471559045
Chemo Time Course	HCT116	8/8/2017	Control	24	None	None	None	None	None	None	0.0453	0.1359	2.507031947
Chemo Time Course	HCT116	8/8/2017	Control	24	None	None	None	None	None	None	0.0476	0.1428	2.545098975
Chemo Time Course	HCT116	8/8/2017	Control	24	None	None	None	None	None	None	0.0446	0.1338	2.494883571
Chemo Time Course	HCT116	8/8/2017	Control	24	None	None	None	None	None	None	0.0439	0.1317	2.482451899
Chemo Time Course	HCT116	8/8/2017	Control	24	None	None	None	None	None	None	0.0451	0.1353	2.503589098
Chemo Time Course	HCT116	8/8/2017	Control	24	None	None	None	None	None	None	0.0397	0.1191	2.401340399
Chemo Time Course	HCT116	8/8/2017	Control	24	None	None	None	None	None	None	0.0547	0.1641	2.647098671
Chemo Time Course	HCT116	8/8/2017	Control	24	None	None	None	None	None	None	0.0457	0.1371	2.51385172
Chemo Time Course	HCT116	8/8/2017	Control	24	None	None	None	None	None	None	0.0442	0.1326	2.487815373
Chemo Time Course	HCT116	8/8/2017	Control	24	None	None	None	None	None	None	0.0483	0.1449	2.556156185
Chemo Time Course	HCT116	8/8/2017	Control	24	None	None	None	None	None	None	0.0395	0.1185	2.397185021
Chemo Time Course	HCT116	8/8/2017	Control	24	None	None	None	None	None	None	0.0393	0.1179	2.393001409
Chemo Time Course	HCT116	8/8/2017	Control	24	None	None	None	None	None	None	0.0438	0.1314	2.480651954
Chemo Time Course	HCT116	8/8/2017	Control	24	None	None	None	None	None	None	0.0367	0.1101	2.335914102
Chemo Time Course	HCT116	8/8/2017	Control	24	None	None	None	None	None	None	0.0427	0.1281	2.460437187
Chemo Time Course	HCT116	8/8/2017	Control	24	None	None	None	None	None	None	0.0411	0.1233	2.429658332
Chemo Time Course	HCT116	8/8/2017	Control	24	None	None	None	None	None	None	0.0391	0.1173	2.388789276
Chemo Time Course	HCT116	8/8/2017	Control	24	None	None	None	None	None	None	0.0425	0.1275	2.456679416
Chemo Time Course	HCT116	8/8/2017	Control	24	None	None	None	None	None	None	0.0414	0.1242	2.435555589
Chemo Time Course	HCT116	8/8/2017	Control	24	None	None	None	None	None	None	0.0308	0.0924	2.187000273
Chemo Time Course	HCT116	8/8/2017	Control	24	None	None	None	None	None	None	0.0345	0.1035	2.283580437
Chemo Time Course	HCT116	8/8/2017	Control	24	None	None	None	None	None	None	0.036	0.108	2.319668289
Chemo Time Course	HCT116	8/8/2017	Control	24	None	None	None	None	None	None	0.0414	0.1242	2.435555589
Chemo Time Course	HCT116	8/8/2017	Control	24	None	None	None	None	None	None	0.0428	0.1284	2.462306638
Chemo Time Course	HCT116	8/8/2017	Control	24	None	None	None	None	None	None	0.0411	0.1233	2.429658332
Chemo Time Course	HCT116	8/8/2017	Control	24	None	None	None	None	None	None	0.0468	0.1404	2.532167253
Chemo Time Course	HCT116	8/8/2017	Control	24	None	None	None	None	None	None	0.038	0.114	2.365098138
Chemo Time Course	HCT116	8/8/2017	Control	24	None	None	None	None	None	None	0.0403	0.1209	2.41363974
Chemo Time Course	HCT116	8/8/2017	Control	24	None	None	None	None	None	None	0.0409	0.1227	2.42569382
Chemo Time Course	HCT116	8/8/2017	Control	24	None	None	None	None	None	None	0.0537	0.1611	2.633991379
Chemo Time Course	HCT116	8/8/2017	Control	24	None	None	None	None	None	None	0.0381	0.1143	2.367289464
Chemo Time Course	HCT116	8/8/2017	Control	24	None	None	None	None	None	None	0.0357	0.1071	2.312590864
Chemo Time Course	HCT116	8/8/2017	Control	24	None	None	None	None	None	None	0.0339	0.1017	2.268645605
Chemo Time Course	HCT116	8/8/2017	Control	24	None	None	None	None	None	None	0.0357	0.1071	2.312590864
Chemo Time Course	HCT116	8/8/2017	Control	24	None	None	None	None	None	None	0.0491	0.1473	2.568507151
Chemo Time Course	HCT116	8/8/2017	Control	24	None	None	None	None	None	None	0.0405	0.1215	2.417684725
Chemo Time Course	HCT116	8/8/2017	Control	24	None	None	None	None	None	None	0.0523	0.1569	2.615010913
Chemo Time Course	HCT116	8/8/2017	Control	24	None	None	None	None	None	None	0.0434	0.1302	2.473390231
Chemo Time Course	HCT116	8/8/2017	Control	24	None	None	None	None	None	None	0.0418	0.1254	2.44332711
Chemo Time Course	HCT116	8/8/2017	Control	24	None	None	None	None	None	None	0.0447	0.1341	2.496636072
Chemo Time Course	HCT116	8/8/2017	Control	24	None	None	None	None	None	None	0.0408	0.1224	2.423701592
Chemo Time Course	HCT116	8/8/2017	Control	24	None	None	None	None	None	None	0.0454	0.1362	2.508745081
Chemo Time Course	HCT116	8/8/2017	Control	24	None	None	None	None	None	None	0.0512	0.1536	2.599538254
Chemo Time Course	HCT116	8/8/2017	Control	24	None	None	None	None	None	None	0.0573	0.1719	2.679563274
Chemo Time Course	HCT116	8/8/2017	Control	24	None	None	None	None	None	None	0.0523	0.1569	2.615010913
Chemo Time Course	HCT116	8/8/2017	Control	24	None	None	None	None	None	None	0.0562	0.1686	2.666103309
Chemo Time Course	HCT116	8/8/2017	Control	24	None	None	None	None	None	None	0.0533	0.1599	2.628645596
Chemo Time Course	HCT116	8/8/2017	Control	24	None	None	None	None	None	None	0.0473	0.1419	2.540286973
Chemo Time Course	HCT116	8/8/2017	Control	24	None	None	None	None	None	None	0.0551	0.1653	2.652241952
Chemo Time Course	HCT116	8/8/2017	Control	24	None	None	None	None	None	None	0.0424	0.1272	2.454791059
Chemo Time Course	HCT116	8/8/2017	Control	24	None	None	None	None	None	None	0.0425	0.1275	2.456679416
Chemo Time Course	HCT116	8/8/2017	Control	24	None	None	None	None	None	None	0.0415	0.1245	2.437508228
Chemo Time Course	HCT116	8/8/2017	Control	24	None	None	None	None	None	None	0.0345	0.1035	2.283580437
Chemo Time Course	HCT116	8/8/2017	Control	24	None	None	None	None	None	None	0.0404	0.1212	2.415665624
Chemo Time Course	HCT116	8/8/2017	Control	24	None	None	None	None	None	None	0.0405	0.1215	2.417684725
Chemo Time Course	HCT116	8/8/2017	Control	24	None	None	None	None	None	None	0.0372	0.1116	2.347290187
Chemo Time Course	HCT116	8/8/2017	Control	24	None	None	None	None	None	None	0.0437	0.1311	2.478845868
Chemo Time Course	HCT116	8/8/2017	Control	24	None	None	None	None	None	None	0.0419	0.1257	2.445253795
Chemo Time Course	HCT116	8/8/2017	Control	24	None	None	None	None	None	None	0.0407	0.1221	2.421702683
Chemo Time Course	HCT116	8/8/2017	Control	24	None	None	None	None	None	None	0.0373	0.1119	2.349542729
Chemo Time Course	HCT116	8/8/2017	Control	24	None	None	None	None	None	None	0.0387	0.1161	2.380278217
Chemo Time Course	HCT116	8/8/2017	Control	24	None	None	None	None	None	None	0.0383	0.1149	2.371649168
Chemo Time Course	HCT116	8/8/2017	Control	24	None	None	None	None	None	None	0.0389	0.1167	2.38454832
Chemo Time Course	HCT116	8/8/2017	Control	24	None	None	None	None	None	None	0.0466	0.1398	2.528883929
Chemo Time Course	HCT116	8/8/2017	Control	24	None	None	None	None	None	None	0.039	0.117	2.386672421
Chemo Time Course	HCT116	8/8/2017	Control	24	None	None	None	None	None	None	0.039	0.117	2.386672421
Chemo Time Course	HCT116	8/8/2017	Control	24	None	None	None	None	None	None	0.0396	0.1188	2.399266222
Chemo Time Course	HCT116	8/8/2017	Control	24	None	None	None	None	None	None	0.0475	0.1425	2.543499909
Chemo Time Course	HCT116	8/8/2017	Control	24	None	None	None	None	None	None	0.0439	0.1317	2.482451899
Chemo Time Course	HCT116	8/8/2017	Control	24	None	None	None	None	None	None	0.0435	0.1305	2.47521506
Chemo Time Course	HCT116	8/8/2017	Control	24	None	None	None	None	None	None	0.0429	0.1287	2.464169825
Chemo Time Course	HCT116	8/8/2017	Control	24	None	None	None	None	None	None	0.0426	0.1278	2.458561452
Chemo Time Course	HCT116	8/8/2017	Control	24	None	None	None	None	None	None	0.0473	0.1419	2.540286973
Chemo Time Course	HCT116	8/8/2017	Control	24	None	None	None	None	None	None	0.0461	0.1383	2.5205853
Chemo Time Course	HCT116	8/8/2017	Control	24	None	None	None	None	None	None	0.049	0.147	2.566979659
Chemo Time Course	HCT116	8/8/2017	Control	24	None	None	None	None	None	None	0.0439	0.1317	2.482451899
Chemo Time Course	HCT116	8/8/2017	Control	24	None	None	None	None	None	None	0.0452	0.1356	2.505313298
Chemo Time Course	HCT116	8/8/2017	Control	24	None	None	None	None	None	None	0.0503	0.1509	2.586480716
Chemo Time Course	HCT116	8/8/2017	Control	24	None	None	None	None	None	None	0.0599	0.1797	2.709853729
Chemo Time Course	HCT116	8/8/2017	Control	24	None	None	None	None	None	None	0.0372	0.1116	2.347290187
Chemo Time Course	HCT116	8/8/2017	Control	24	None	None	None	None	None	None	0.0488	0.1464	2.563910722
Chemo Time Course	HCT116	8/8/2017	Control	24	None	None	None	None	None	None	0.044	0.132	2.484245751
Chemo Time Course	HCT116	8/8/2017	Control	24	None	None	None	None	None	None	0.0492	0.1476	2.570030015
Chemo Time Course	HCT116	8/8/2017	Control	24	None	None	None	None	None	None	0.0417	0.1251	2.441393967
Chemo Time Course	HCT116	8/8/2017	Control	24	None	None	None	None	None	None	0.0474	0.1422	2.541895915
Chemo Time Course	HCT116	8/8/2017	Control	24	None	None	None	None	None	None	0.0462	0.1386	2.522255453
Chemo Time Course	HCT116	8/8/2017	Control	24	None	None	None	None	None	None	0.0468	0.1404	2.532167253
Chemo Time Course	HCT116	8/8/2017	Control	24	None	None	None	None	None	None	0.0459	0.1377	2.517229162
Chemo Time Course	HCT116	8/8/2017	Control	24	None	None	None	None	None	None	0.0537	0.1611	2.633991379
Chemo Time Course	HCT116	8/8/2017	Control	24	None	None	None	None	None	None	0.0471	0.1413	2.537054154
Chemo Time Course	HCT116	8/8/2017	Control	24	None	None	None	None	None	None	0.0398	0.1194	2.403407584
Chemo Time Course	HCT116	8/8/2017	Control	24	None	None	None	None	None	None	0.048	0.144	2.551446378
Chemo Time Course	HCT116	8/8/2017	Control	24	None	None	None	None	None	None	0.0468	0.1404	2.532167253
Chemo Time Course	HCT116	8/8/2017	Control	24	None	None	None	None	None	None	0.0424	0.1272	2.454791059
Chemo Time Course	HCT116	8/8/2017	Control	24	None	None	None	None	None	None	0.054	0.162	2.637961635
Chemo Time Course	HCT116	8/8/2017	Control	24	None	None	None	None	None	None	0.0537	0.1611	2.633991379
Chemo Time Course	HCT116	8/8/2017	Control	24	None	None	None	None	None	None	0.0563	0.1689	2.667343302
Chemo Time Course	HCT116	8/8/2017	Control	24	None	None	None	None	None	None	0.0428	0.1284	2.462306638
Chemo Time Course	HCT116	8/8/2017	Control	24	None	None	None	None	None	None	0.0508	0.1524	2.593779528
Chemo Time Course	HCT116	8/8/2017	Control	24	None	None	None	None	None	None	0.0468	0.1404	2.532167253
Chemo Time Course	HCT116	8/8/2017	Control	24	None	None	None	None	None	None	0.042	0.126	2.447174043
Chemo Time Course	HCT116	8/8/2017	Control	24	None	None	None	None	None	None	0.0498	0.1494	2.579070933
Chemo Time Course	HCT116	8/8/2017	Control	24	None	None	None	None	None	None	0.0431	0.1293	2.467877368
Chemo Time Course	HCT116	8/8/2017	Control	24	None	None	None	None	None	None	0.0366	0.1098	2.333616143
Chemo Time Course	HCT116	8/8/2017	Control	24	None	None	None	None	None	None	0.0441	0.1323	2.48603356
Chemo Time Course	HCT116	8/8/2017	Control	24	None	None	None	None	None	None	0.0444	0.1332	2.491361194
Chemo Time Course	HCT116	8/8/2017	Control	24	None	None	None	None	None	None	0.047	0.141	2.535430233
Chemo Time Course	HCT116	8/8/2017	Control	24	None	None	None	None	None	None	0.0426	0.1278	2.458561452
Chemo Time Course	HCT116	8/8/2017	Control	24	None	None	None	None	None	None	0.043	0.129	2.466026764
Chemo Time Course	HCT116	8/8/2017	Control	24	None	None	None	None	None	None	0.0424	0.1272	2.454791059
Chemo Time Course	HCT116	8/8/2017	Control	24	None	None	None	None	None	None	0.0452	0.1356	2.505313298
Chemo Time Course	HCT116	8/8/2017	Control	24	None	None	None	None	None	None	0.0452	0.1356	2.505313298
Chemo Time Course	HCT116	8/8/2017	Control	48	None	None	None	None	None	None	0.0409	0.1227	2.42569382
Chemo Time Course	HCT116	8/8/2017	Control	48	None	None	None	None	None	None	0.048	0.144	2.551446378
Chemo Time Course	HCT116	8/8/2017	Control	48	None	None	None	None	None	None	0.0446	0.1338	2.494883571
Chemo Time Course	HCT116	8/8/2017	Control	48	None	None	None	None	None	None	0.0411	0.1233	2.429658332
Chemo Time Course	HCT116	8/8/2017	Control	48	None	None	None	None	None	None	0.0431	0.1293	2.467877368
Chemo Time Course	HCT116	8/8/2017	Control	48	None	None	None	None	None	None	0.0437	0.1311	2.478845868
Chemo Time Course	HCT116	8/8/2017	Control	48	None	None	None	None	None	None	0.0472	0.1416	2.53867306
Chemo Time Course	HCT116	8/8/2017	Control	48	None	None	None	None	None	None	0.0415	0.1245	2.437508228
Chemo Time Course	HCT116	8/8/2017	Control	48	None	None	None	None	None	None	0.0454	0.1362	2.508745081
Chemo Time Course	HCT116	8/8/2017	Control	48	None	None	None	None	None	None	0.0412	0.1236	2.431630663
Chemo Time Course	HCT116	8/8/2017	Control	48	None	None	None	None	None	None	0.0479	0.1437	2.549866816
Chemo Time Course	HCT116	8/8/2017	Control	48	None	None	None	None	None	None	0.0395	0.1185	2.397185021
Chemo Time Course	HCT116	8/8/2017	Control	48	None	None	None	None	None	None	0.0436	0.1308	2.477033587
Chemo Time Course	HCT116	8/8/2017	Control	48	None	None	None	None	None	None	0.0427	0.1281	2.460437187
Chemo Time Course	HCT116	8/8/2017	Control	48	None	None	None	None	None	None	0.041	0.123	2.427679392
Chemo Time Course	HCT116	8/8/2017	Control	48	None	None	None	None	None	None	0.0528	0.1584	2.621877503
Chemo Time Course	HCT116	8/8/2017	Control	48	None	None	None	None	None	None	0.0459	0.1377	2.517229162
Chemo Time Course	HCT116	8/8/2017	Control	48	None	None	None	None	None	None	0.0382	0.1146	2.369473123
Chemo Time Course	HCT116	8/8/2017	Control	48	None	None	None	None	None	None	0.0409	0.1227	2.42569382
Chemo Time Course	HCT116	8/8/2017	Control	48	None	None	None	None	None	None	0.0458	0.1374	2.515543118
Chemo Time Course	HCT116	8/8/2017	Control	48	None	None	None	None	None	None	0.0444	0.1332	2.491361194
Chemo Time Course	HCT116	8/8/2017	Control	48	None	None	None	None	None	None	0.0391	0.1173	2.388789276
Chemo Time Course	HCT116	8/8/2017	Control	48	None	None	None	None	None	None	0.052	0.156	2.610842132
Chemo Time Course	HCT116	8/8/2017	Control	48	None	None	None	None	None	None	0.048	0.144	2.551446378
Chemo Time Course	HCT116	8/8/2017	Control	48	None	None	None	None	None	None	0.0458	0.1374	2.515543118
Chemo Time Course	HCT116	8/8/2017	Control	48	None	None	None	None	None	None	0.0495	0.1485	2.574571006
Chemo Time Course	HCT116	8/8/2017	Control	48	None	None	None	None	None	None	0.0374	0.1122	2.351787734
Chemo Time Course	HCT116	8/8/2017	Control	48	None	None	None	None	None	None	0.0407	0.1221	2.421702683
Chemo Time Course	HCT116	8/8/2017	Control	48	None	None	None	None	None	None	0.0403	0.1209	2.41363974
Chemo Time Course	HCT116	8/8/2017	Control	48	None	None	None	None	None	None	0.0534	0.1602	2.629987693
Chemo Time Course	HCT116	8/8/2017	Control	48	None	None	None	None	None	None	0.0456	0.1368	2.512154935
Chemo Time Course	HCT116	8/8/2017	Control	48	None	None	None	None	None	None	0.0421	0.1263	2.449087873
Chemo Time Course	HCT116	8/8/2017	Control	48	None	None	None	None	None	None	0.0442	0.1326	2.487815373
Chemo Time Course	HCT116	8/8/2017	Control	48	None	None	None	None	None	None	0.0424	0.1272	2.454791059
Chemo Time Course	HCT116	8/8/2017	Control	48	None	None	None	None	None	None	0.0463	0.1389	2.523920365
Chemo Time Course	HCT116	8/8/2017	Control	48	None	None	None	None	None	None	0.054	0.162	2.637961635
Chemo Time Course	HCT116	8/8/2017	Control	48	None	None	None	None	None	None	0.0435	0.1305	2.47521506
Chemo Time Course	HCT116	8/8/2017	Control	48	None	None	None	None	None	None	0.0426	0.1278	2.458561452
Chemo Time Course	HCT116	8/8/2017	Control	48	None	None	None	None	None	None	0.0455	0.1365	2.510452733
Chemo Time Course	HCT116	8/8/2017	Control	48	None	None	None	None	None	None	0.0471	0.1413	2.537054154
Chemo Time Course	HCT116	8/8/2017	Control	48	None	None	None	None	None	None	0.0477	0.1431	2.546693134
Chemo Time Course	HCT116	8/8/2017	Control	48	None	None	None	None	None	None	0.0503	0.1509	2.586480716
Chemo Time Course	HCT116	8/8/2017	Control	48	None	None	None	None	None	None	0.0443	0.1329	2.489591236
Chemo Time Course	HCT116	8/8/2017	Control	48	None	None	None	None	None	None	0.0449	0.1347	2.500123904
Chemo Time Course	HCT116	8/8/2017	Control	48	None	None	None	None	None	None	0.0419	0.1257	2.445253795
Chemo Time Course	HCT116	8/8/2017	Control	48	None	None	None	None	None	None	0.0414	0.1242	2.435555589
Chemo Time Course	HCT116	8/8/2017	Control	48	None	None	None	None	None	None	0.0426	0.1278	2.458561452
Chemo Time Course	HCT116	8/8/2017	Control	48	None	None	None	None	None	None	0.0421	0.1263	2.449087873
Chemo Time Course	HCT116	8/8/2017	Control	48	None	None	None	None	None	None	0.037	0.111	2.342762455
Chemo Time Course	HCT116	8/8/2017	Control	48	None	None	None	None	None	None	0.0441	0.1323	2.48603356
Chemo Time Course	HCT116	8/8/2017	Control	48	None	None	None	None	None	None	0.0435	0.1305	2.47521506
Chemo Time Course	HCT116	8/8/2017	Control	48	None	None	None	None	None	None	0.0484	0.1452	2.557716557
Chemo Time Course	HCT116	8/8/2017	Control	48	None	None	None	None	None	None	0.0433	0.1299	2.471559045
Chemo Time Course	HCT116	8/8/2017	Control	48	None	None	None	None	None	None	0.0498	0.1494	2.579070933
Chemo Time Course	HCT116	8/8/2017	Control	48	None	None	None	None	None	None	0.0553	0.1659	2.654792779
Chemo Time Course	HCT116	8/8/2017	Control	48	None	None	None	None	None	None	0.053	0.159	2.624596365
Chemo Time Course	HCT116	8/8/2017	Control	48	None	None	None	None	None	None	0.0458	0.1374	2.515543118
Chemo Time Course	HCT116	8/8/2017	Control	48	None	None	None	None	None	None	0.0379	0.1137	2.36289909
Chemo Time Course	HCT116	8/8/2017	Control	48	None	None	None	None	None	None	0.0409	0.1227	2.42569382
Chemo Time Course	HCT116	8/8/2017	Control	48	None	None	None	None	None	None	0.057	0.171	2.675931356
Chemo Time Course	HCT116	8/8/2017	Control	48	None	None	None	None	None	None	0.0493	0.1479	2.571548268
Chemo Time Course	HCT116	8/8/2017	Control	48	None	None	None	None	None	None	0.0441	0.1323	2.48603356
Chemo Time Course	HCT116	8/8/2017	Control	48	None	None	None	None	None	None	0.0386	0.1158	2.378132128
Chemo Time Course	HCT116	8/8/2017	Control	48	None	None	None	None	None	None	0.0448	0.1344	2.498382837
Chemo Time Course	HCT116	8/8/2017	Control	48	None	None	None	None	None	None	0.0447	0.1341	2.496636072
Chemo Time Course	HCT116	8/8/2017	Control	48	None	None	None	None	None	None	0.0468	0.1404	2.532167253
Chemo Time Course	HCT116	8/8/2017	Control	48	None	None	None	None	None	None	0.0473	0.1419	2.540286973
Chemo Time Course	HCT116	8/8/2017	Control	48	None	None	None	None	None	None	0.0484	0.1452	2.557716557
Chemo Time Course	HCT116	8/8/2017	Control	48	None	None	None	None	None	None	0.0473	0.1419	2.540286973
Chemo Time Course	HCT116	8/8/2017	Control	48	None	None	None	None	None	None	0.0389	0.1167	2.38454832
Chemo Time Course	HCT116	8/8/2017	Control	48	None	None	None	None	None	None	0.0372	0.1116	2.347290187
Chemo Time Course	HCT116	8/8/2017	Control	48	None	None	None	None	None	None	0.0407	0.1221	2.421702683
Chemo Time Course	HCT116	8/8/2017	Control	48	None	None	None	None	None	None	0.0471	0.1413	2.537054154
Chemo Time Course	HCT116	8/8/2017	Chemo	0	None	None	None	None	15 uM	Oxaliplatin	0.0465	0.1395	2.527234577
Chemo Time Course	HCT116	8/8/2017	Chemo	0	None	None	None	None	15 uM	Oxaliplatin	0.0446	0.1338	2.494883571
Chemo Time Course	HCT116	8/8/2017	Chemo	0	None	None	None	None	15 uM	Oxaliplatin	0.0424	0.1272	2.454791059
Chemo Time Course	HCT116	8/8/2017	Chemo	0	None	None	None	None	15 uM	Oxaliplatin	0.0361	0.1083	2.322012052
Chemo Time Course	HCT116	8/8/2017	Chemo	0	None	None	None	None	15 uM	Oxaliplatin	0.0361	0.1083	2.322012052
Chemo Time Course	HCT116	8/8/2017	Chemo	0	None	None	None	None	15 uM	Oxaliplatin	0.0452	0.1356	2.505313298
Chemo Time Course	HCT116	8/8/2017	Chemo	0	None	None	None	None	15 uM	Oxaliplatin	0.0484	0.1452	2.557716557
Chemo Time Course	HCT116	8/8/2017	Chemo	0	None	None	None	None	15 uM	Oxaliplatin	0.033	0.099	2.245704569
Chemo Time Course	HCT116	8/8/2017	Chemo	0	None	None	None	None	15 uM	Oxaliplatin	0.0451	0.1353	2.503589098
Chemo Time Course	HCT116	8/8/2017	Chemo	0	None	None	None	None	15 uM	Oxaliplatin	0.0416	0.1248	2.439454347
Chemo Time Course	HCT116	8/8/2017	Chemo	0	None	None	None	None	15 uM	Oxaliplatin	0.0428	0.1284	2.462306638
Chemo Time Course	HCT116	8/8/2017	Chemo	0	None	None	None	None	15 uM	Oxaliplatin	0.0433	0.1299	2.471559045
Chemo Time Course	HCT116	8/8/2017	Chemo	0	None	None	None	None	15 uM	Oxaliplatin	0.0413	0.1239	2.433596408
Chemo Time Course	HCT116	8/8/2017	Chemo	0	None	None	None	None	15 uM	Oxaliplatin	0.0427	0.1281	2.460437187
Chemo Time Course	HCT116	8/8/2017	Chemo	0	None	None	None	None	15 uM	Oxaliplatin	0.0421	0.1263	2.449087873
Chemo Time Course	HCT116	8/8/2017	Chemo	0	None	None	None	None	15 uM	Oxaliplatin	0.044	0.132	2.484245751
Chemo Time Course	HCT116	8/8/2017	Chemo	0	None	None	None	None	15 uM	Oxaliplatin	0.0346	0.1038	2.28604136
Chemo Time Course	HCT116	8/8/2017	Chemo	0	None	None	None	None	15 uM	Oxaliplatin	0.0434	0.1302	2.473390231
Chemo Time Course	HCT116	8/8/2017	Chemo	0	None	None	None	None	15 uM	Oxaliplatin	0.0401	0.1203	2.409567511
Chemo Time Course	HCT116	8/8/2017	Chemo	0	None	None	None	None	15 uM	Oxaliplatin	0.0436	0.1308	2.477033587
Chemo Time Course	HCT116	8/8/2017	Chemo	0	None	None	None	None	15 uM	Oxaliplatin	0.0421	0.1263	2.449087873
Chemo Time Course	HCT116	8/8/2017	Chemo	0	None	None	None	None	15 uM	Oxaliplatin	0.0376	0.1128	2.356255165
Chemo Time Course	HCT116	8/8/2017	Chemo	0	None	None	None	None	15 uM	Oxaliplatin	0.047	0.141	2.535430233
Chemo Time Course	HCT116	8/8/2017	Chemo	0	None	None	None	None	15 uM	Oxaliplatin	0.0477	0.1431	2.546693134
Chemo Time Course	HCT116	8/8/2017	Chemo	0	None	None	None	None	15 uM	Oxaliplatin	0.0413	0.1239	2.433596408
Chemo Time Course	HCT116	8/8/2017	Chemo	0	None	None	None	None	15 uM	Oxaliplatin	0.0473	0.1419	2.540286973
Chemo Time Course	HCT116	8/8/2017	Chemo	0	None	None	None	None	15 uM	Oxaliplatin	0.0404	0.1212	2.415665624
Chemo Time Course	HCT116	8/8/2017	Chemo	0	None	None	None	None	15 uM	Oxaliplatin	0.0456	0.1368	2.512154935
Chemo Time Course	HCT116	8/8/2017	Chemo	0	None	None	None	None	15 uM	Oxaliplatin	0.0384	0.1152	2.373817651
Chemo Time Course	HCT116	8/8/2017	Chemo	0	None	None	None	None	15 uM	Oxaliplatin	0.0407	0.1221	2.421702683
Chemo Time Course	HCT116	8/8/2017	Chemo	0	None	None	None	None	15 uM	Oxaliplatin	0.0446	0.1338	2.494883571
Chemo Time Course	HCT116	8/8/2017	Chemo	0	None	None	None	None	15 uM	Oxaliplatin	0.0472	0.1416	2.53867306
Chemo Time Course	HCT116	8/8/2017	Chemo	0	None	None	None	None	15 uM	Oxaliplatin	0.049	0.147	2.566979659
Chemo Time Course	HCT116	8/8/2017	Chemo	0	None	None	None	None	15 uM	Oxaliplatin	0.055	0.165	2.650961358
Chemo Time Course	HCT116	8/8/2017	Chemo	0	None	None	None	None	15 uM	Oxaliplatin	0.0447	0.1341	2.496636072
Chemo Time Course	HCT116	8/8/2017	Chemo	0	None	None	None	None	15 uM	Oxaliplatin	0.0479	0.1437	2.549866816
Chemo Time Course	HCT116	8/8/2017	Chemo	0	None	None	None	None	15 uM	Oxaliplatin	0.0462	0.1386	2.522255453
Chemo Time Course	HCT116	8/8/2017	Chemo	0	None	None	None	None	15 uM	Oxaliplatin	0.0427	0.1281	2.460437187
Chemo Time Course	HCT116	8/8/2017	Chemo	0	None	None	None	None	15 uM	Oxaliplatin	0.0532	0.1596	2.627299693
Chemo Time Course	HCT116	8/8/2017	Chemo	0	None	None	None	None	15 uM	Oxaliplatin	0.052	0.156	2.610842132
Chemo Time Course	HCT116	8/8/2017	Chemo	0	None	None	None	None	15 uM	Oxaliplatin	0.0497	0.1491	2.577575494
Chemo Time Course	HCT116	8/8/2017	Chemo	0	None	None	None	None	15 uM	Oxaliplatin	0.0452	0.1356	2.505313298
Chemo Time Course	HCT116	8/8/2017	Chemo	0	None	None	None	None	15 uM	Oxaliplatin	0.0361	0.1083	2.322012052
Chemo Time Course	HCT116	8/8/2017	Chemo	0	None	None	None	None	15 uM	Oxaliplatin	0.0553	0.1659	2.654792779
Chemo Time Course	HCT116	8/8/2017	Chemo	0	None	None	None	None	15 uM	Oxaliplatin	0.0545	0.1635	2.644505963
Chemo Time Course	HCT116	8/8/2017	Chemo	0	None	None	None	None	15 uM	Oxaliplatin	0.0512	0.1536	2.599538254
Chemo Time Course	HCT116	8/8/2017	Chemo	0	None	None	None	None	15 uM	Oxaliplatin	0.0391	0.1173	2.388789276
Chemo Time Course	HCT116	8/8/2017	Chemo	0	None	None	None	None	15 uM	Oxaliplatin	0.0458	0.1374	2.515543118
Chemo Time Course	HCT116	8/8/2017	Chemo	0	None	None	None	None	15 uM	Oxaliplatin	0.0466	0.1398	2.528883929
Chemo Time Course	HCT116	8/8/2017	Chemo	0	None	None	None	None	15 uM	Oxaliplatin	0.0409	0.1227	2.42569382
Chemo Time Course	HCT116	8/8/2017	Chemo	0	None	None	None	None	15 uM	Oxaliplatin	0.0396	0.1188	2.399266222
Chemo Time Course	HCT116	8/8/2017	Chemo	0	None	None	None	None	15 uM	Oxaliplatin	0.0401	0.1203	2.409567511
Chemo Time Course	HCT116	8/8/2017	Chemo	0	None	None	None	None	15 uM	Oxaliplatin	0.0443	0.1329	2.489591236
Chemo Time Course	HCT116	8/8/2017	Chemo	0	None	None	None	None	15 uM	Oxaliplatin	0.0462	0.1386	2.522255453
Chemo Time Course	HCT116	8/8/2017	Chemo	0	None	None	None	None	15 uM	Oxaliplatin	0.0584	0.1752	2.692635214
Chemo Time Course	HCT116	8/8/2017	Chemo	0	None	None	None	None	15 uM	Oxaliplatin	0.0442	0.1326	2.487815373
Chemo Time Course	HCT116	8/8/2017	Chemo	0	None	None	None	None	15 uM	Oxaliplatin	0.0453	0.1359	2.507031947
Chemo Time Course	HCT116	8/8/2017	Chemo	0	None	None	None	None	15 uM	Oxaliplatin	0.0468	0.1404	2.532167253
Chemo Time Course	HCT116	8/8/2017	Chemo	0	None	None	None	None	15 uM	Oxaliplatin	0.051	0.153	2.596668063
Chemo Time Course	HCT116	8/8/2017	Chemo	0	None	None	None	None	15 uM	Oxaliplatin	0.0446	0.1338	2.494883571
Chemo Time Course	HCT116	8/8/2017	Chemo	0	None	None	None	None	15 uM	Oxaliplatin	0.0452	0.1356	2.505313298
Chemo Time Course	HCT116	8/8/2017	Chemo	0	None	None	None	None	15 uM	Oxaliplatin	0.0546	0.1638	2.645804086
Chemo Time Course	HCT116	8/8/2017	Chemo	0	None	None	None	None	15 uM	Oxaliplatin	0.0454	0.1362	2.508745081
Chemo Time Course	HCT116	8/8/2017	Chemo	0	None	None	None	None	15 uM	Oxaliplatin	0.0466	0.1398	2.528883929
Chemo Time Course	HCT116	8/8/2017	Chemo	0	None	None	None	None	15 uM	Oxaliplatin	0.046	0.138	2.518909879
Chemo Time Course	HCT116	8/8/2017	Chemo	0	None	None	None	None	15 uM	Oxaliplatin	0.0439	0.1317	2.482451899
Chemo Time Course	HCT116	8/8/2017	Chemo	0	None	None	None	None	15 uM	Oxaliplatin	0.0507	0.1521	2.592328554
Chemo Time Course	HCT116	8/8/2017	Chemo	0	None	None	None	None	15 uM	Oxaliplatin	0.0554	0.1662	2.656063041
Chemo Time Course	HCT116	8/8/2017	Chemo	0	None	None	None	None	15 uM	Oxaliplatin	0.0482	0.1446	2.554591043
Chemo Time Course	HCT116	8/8/2017	Chemo	0	None	None	None	None	15 uM	Oxaliplatin	0.0569	0.1707	2.674714265
Chemo Time Course	HCT116	8/8/2017	Chemo	0	None	None	None	None	15 uM	Oxaliplatin	0.0536	0.1608	2.632660561
Chemo Time Course	HCT116	8/8/2017	Chemo	0	None	None	None	None	15 uM	Oxaliplatin	0.0484	0.1452	2.557716557
Chemo Time Course	HCT116	8/8/2017	Chemo	0	None	None	None	None	15 uM	Oxaliplatin	0.0472	0.1416	2.53867306
Chemo Time Course	HCT116	8/8/2017	Chemo	0	None	None	None	None	15 uM	Oxaliplatin	0.0415	0.1245	2.437508228
Chemo Time Course	HCT116	8/8/2017	Chemo	0	None	None	None	None	15 uM	Oxaliplatin	0.0507	0.1521	2.592328554
Chemo Time Course	HCT116	8/8/2017	Chemo	0	None	None	None	None	15 uM	Oxaliplatin	0.0562	0.1686	2.666103309
Chemo Time Course	HCT116	8/8/2017	Chemo	0	None	None	None	None	15 uM	Oxaliplatin	0.0652	0.1956	2.765308056
Chemo Time Course	HCT116	8/8/2017	Chemo	0	None	None	None	None	15 uM	Oxaliplatin	0.0438	0.1314	2.480651954
Chemo Time Course	HCT116	8/8/2017	Chemo	0	None	None	None	None	15 uM	Oxaliplatin	0.0479	0.1437	2.549866816
Chemo Time Course	HCT116	8/8/2017	Chemo	0	None	None	None	None	15 uM	Oxaliplatin	0.0544	0.1632	2.643204283
Chemo Time Course	HCT116	8/8/2017	Chemo	0	None	None	None	None	15 uM	Oxaliplatin	0.0473	0.1419	2.540286973
Chemo Time Course	HCT116	8/8/2017	Chemo	0	None	None	None	None	15 uM	Oxaliplatin	0.0392	0.1176	2.390898926
Chemo Time Course	HCT116	8/8/2017	Chemo	0	None	None	None	None	15 uM	Oxaliplatin	0.0475	0.1425	2.543499909
Chemo Time Course	HCT116	8/8/2017	Chemo	0	None	None	None	None	15 uM	Oxaliplatin	0.0392	0.1176	2.390898926
Chemo Time Course	HCT116	8/8/2017	Chemo	0	None	None	None	None	15 uM	Oxaliplatin	0.043	0.129	2.466026764
Chemo Time Course	HCT116	8/8/2017	Chemo	0	None	None	None	None	15 uM	Oxaliplatin	0.053	0.159	2.624596365
Chemo Time Course	HCT116	8/8/2017	Chemo	0	None	None	None	None	15 uM	Oxaliplatin	0.047	0.141	2.535430233
Chemo Time Course	HCT116	8/8/2017	Chemo	0	None	None	None	None	15 uM	Oxaliplatin	0.0479	0.1437	2.549866816
Chemo Time Course	HCT116	8/8/2017	Chemo	0	None	None	None	None	15 uM	Oxaliplatin	0.0437	0.1311	2.478845868
Chemo Time Course	HCT116	8/8/2017	Chemo	0	None	None	None	None	15 uM	Oxaliplatin	0.049	0.147	2.566979659
Chemo Time Course	HCT116	8/8/2017	Chemo	0	None	None	None	None	15 uM	Oxaliplatin	0.0436	0.1308	2.477033587
Chemo Time Course	HCT116	8/8/2017	Chemo	0	None	None	None	None	15 uM	Oxaliplatin	0.0406	0.1218	2.41969707
Chemo Time Course	HCT116	8/8/2017	Chemo	0	None	None	None	None	15 uM	Oxaliplatin	0.0431	0.1293	2.467877368
Chemo Time Course	HCT116	8/8/2017	Chemo	0	None	None	None	None	15 uM	Oxaliplatin	0.0385	0.1155	2.375978622
Chemo Time Course	HCT116	8/8/2017	Chemo	0	None	None	None	None	15 uM	Oxaliplatin	0.0453	0.1359	2.507031947
Chemo Time Course	HCT116	8/8/2017	Chemo	0	None	None	None	None	15 uM	Oxaliplatin	0.035	0.105	2.295805583
Chemo Time Course	HCT116	8/8/2017	Chemo	2	None	None	None	None	15 uM	Oxaliplatin	0.0443	0.1329	2.489591236
Chemo Time Course	HCT116	8/8/2017	Chemo	2	None	None	None	None	15 uM	Oxaliplatin	0.0434	0.1302	2.473390231
Chemo Time Course	HCT116	8/8/2017	Chemo	2	None	None	None	None	15 uM	Oxaliplatin	0.0465	0.1395	2.527234577
Chemo Time Course	HCT116	8/8/2017	Chemo	2	None	None	None	None	15 uM	Oxaliplatin	0.0458	0.1374	2.515543118
Chemo Time Course	HCT116	8/8/2017	Chemo	2	None	None	None	None	15 uM	Oxaliplatin	0.0452	0.1356	2.505313298
Chemo Time Course	HCT116	8/8/2017	Chemo	2	None	None	None	None	15 uM	Oxaliplatin	0.0438	0.1314	2.480651954
Chemo Time Course	HCT116	8/8/2017	Chemo	2	None	None	None	None	15 uM	Oxaliplatin	0.052	0.156	2.610842132
Chemo Time Course	HCT116	8/8/2017	Chemo	2	None	None	None	None	15 uM	Oxaliplatin	0.0552	0.1656	2.653519087
Chemo Time Course	HCT116	8/8/2017	Chemo	2	None	None	None	None	15 uM	Oxaliplatin	0.0443	0.1329	2.489591236
Chemo Time Course	HCT116	8/8/2017	Chemo	2	None	None	None	None	15 uM	Oxaliplatin	0.04	0.12	2.407521109
Chemo Time Course	HCT116	8/8/2017	Chemo	2	None	None	None	None	15 uM	Oxaliplatin	0.0414	0.1242	2.435555589
Chemo Time Course	HCT116	8/8/2017	Chemo	2	None	None	None	None	15 uM	Oxaliplatin	0.0433	0.1299	2.471559045
Chemo Time Course	HCT116	8/8/2017	Chemo	2	None	None	None	None	15 uM	Oxaliplatin	0.0456	0.1368	2.512154935
Chemo Time Course	HCT116	8/8/2017	Chemo	2	None	None	None	None	15 uM	Oxaliplatin	0.0449	0.1347	2.500123904
Chemo Time Course	HCT116	8/8/2017	Chemo	2	None	None	None	None	15 uM	Oxaliplatin	0.0448	0.1344	2.498382837
Chemo Time Course	HCT116	8/8/2017	Chemo	2	None	None	None	None	15 uM	Oxaliplatin	0.0427	0.1281	2.460437187
Chemo Time Course	HCT116	8/8/2017	Chemo	2	None	None	None	None	15 uM	Oxaliplatin	0.0468	0.1404	2.532167253
Chemo Time Course	HCT116	8/8/2017	Chemo	2	None	None	None	None	15 uM	Oxaliplatin	0.046	0.138	2.518909879
Chemo Time Course	HCT116	8/8/2017	Chemo	2	None	None	None	None	15 uM	Oxaliplatin	0.0331	0.0993	2.248284653
Chemo Time Course	HCT116	8/8/2017	Chemo	2	None	None	None	None	15 uM	Oxaliplatin	0.0391	0.1173	2.388789276
Chemo Time Course	HCT116	8/8/2017	Chemo	2	None	None	None	None	15 uM	Oxaliplatin	0.0303	0.0909	2.173148475
Chemo Time Course	HCT116	8/8/2017	Chemo	2	None	None	None	None	15 uM	Oxaliplatin	0.0421	0.1263	2.449087873
Chemo Time Course	HCT116	8/8/2017	Chemo	2	None	None	None	None	15 uM	Oxaliplatin	0.0427	0.1281	2.460437187
Chemo Time Course	HCT116	8/8/2017	Chemo	2	None	None	None	None	15 uM	Oxaliplatin	0.0388	0.1164	2.382416933
Chemo Time Course	HCT116	8/8/2017	Chemo	2	None	None	None	None	15 uM	Oxaliplatin	0.0421	0.1263	2.449087873
Chemo Time Course	HCT116	8/8/2017	Chemo	2	None	None	None	None	15 uM	Oxaliplatin	0.045	0.135	2.501859312
Chemo Time Course	HCT116	8/8/2017	Chemo	2	None	None	None	None	15 uM	Oxaliplatin	0.0385	0.1155	2.375978622
Chemo Time Course	HCT116	8/8/2017	Chemo	2	None	None	None	None	15 uM	Oxaliplatin	0.0384	0.1152	2.373817651
Chemo Time Course	HCT116	8/8/2017	Chemo	2	None	None	None	None	15 uM	Oxaliplatin	0.0408	0.1224	2.423701592
Chemo Time Course	HCT116	8/8/2017	Chemo	2	None	None	None	None	15 uM	Oxaliplatin	0.0436	0.1308	2.477033587
Chemo Time Course	HCT116	8/8/2017	Chemo	2	None	None	None	None	15 uM	Oxaliplatin	0.0399	0.1197	2.405467811
Chemo Time Course	HCT116	8/8/2017	Chemo	2	None	None	None	None	15 uM	Oxaliplatin	0.0407	0.1221	2.421702683
Chemo Time Course	HCT116	8/8/2017	Chemo	2	None	None	None	None	15 uM	Oxaliplatin	0.0376	0.1128	2.356255165
Chemo Time Course	HCT116	8/8/2017	Chemo	2	None	None	None	None	15 uM	Oxaliplatin	0.0425	0.1275	2.456679416
Chemo Time Course	HCT116	8/8/2017	Chemo	2	None	None	None	None	15 uM	Oxaliplatin	0.0398	0.1194	2.403407584
Chemo Time Course	HCT116	8/8/2017	Chemo	2	None	None	None	None	15 uM	Oxaliplatin	0.0468	0.1404	2.532167253
Chemo Time Course	HCT116	8/8/2017	Chemo	2	None	None	None	None	15 uM	Oxaliplatin	0.0563	0.1689	2.667343302
Chemo Time Course	HCT116	8/8/2017	Chemo	2	None	None	None	None	15 uM	Oxaliplatin	0.0533	0.1599	2.628645596
Chemo Time Course	HCT116	8/8/2017	Chemo	2	None	None	None	None	15 uM	Oxaliplatin	0.0529	0.1587	2.623238889
Chemo Time Course	HCT116	8/8/2017	Chemo	2	None	None	None	None	15 uM	Oxaliplatin	0.0368	0.1104	2.338204466
Chemo Time Course	HCT116	8/8/2017	Chemo	2	None	None	None	None	15 uM	Oxaliplatin	0.0458	0.1374	2.515543118
Chemo Time Course	HCT116	8/8/2017	Chemo	2	None	None	None	None	15 uM	Oxaliplatin	0.0455	0.1365	2.510452733
Chemo Time Course	HCT116	8/8/2017	Chemo	2	None	None	None	None	15 uM	Oxaliplatin	0.0449	0.1347	2.500123904
Chemo Time Course	HCT116	8/8/2017	Chemo	2	None	None	None	None	15 uM	Oxaliplatin	0.037	0.111	2.342762455
Chemo Time Course	HCT116	8/8/2017	Chemo	2	None	None	None	None	15 uM	Oxaliplatin	0.0452	0.1356	2.505313298
Chemo Time Course	HCT116	8/8/2017	Chemo	2	None	None	None	None	15 uM	Oxaliplatin	0.0507	0.1521	2.592328554
Chemo Time Course	HCT116	8/8/2017	Chemo	2	None	None	None	None	15 uM	Oxaliplatin	0.0525	0.1575	2.617769598
Chemo Time Course	HCT116	8/8/2017	Chemo	2	None	None	None	None	15 uM	Oxaliplatin	0.043	0.129	2.466026764
Chemo Time Course	HCT116	8/8/2017	Chemo	2	None	None	None	None	15 uM	Oxaliplatin	0.0472	0.1416	2.53867306
Chemo Time Course	HCT116	8/8/2017	Chemo	2	None	None	None	None	15 uM	Oxaliplatin	0.0495	0.1485	2.574571006
Chemo Time Course	HCT116	8/8/2017	Chemo	2	None	None	None	None	15 uM	Oxaliplatin	0.0491	0.1473	2.568507151
Chemo Time Course	HCT116	8/8/2017	Chemo	2	None	None	None	None	15 uM	Oxaliplatin	0.0495	0.1485	2.574571006
Chemo Time Course	HCT116	8/8/2017	Chemo	2	None	None	None	None	15 uM	Oxaliplatin	0.0435	0.1305	2.47521506
Chemo Time Course	HCT116	8/8/2017	Chemo	2	None	None	None	None	15 uM	Oxaliplatin	0.0514	0.1542	2.602390425
Chemo Time Course	HCT116	8/8/2017	Chemo	2	None	None	None	None	15 uM	Oxaliplatin	0.0509	0.1527	2.595226097
Chemo Time Course	HCT116	8/8/2017	Chemo	2	None	None	None	None	15 uM	Oxaliplatin	0.0419	0.1257	2.445253795
Chemo Time Course	HCT116	8/8/2017	Chemo	2	None	None	None	None	15 uM	Oxaliplatin	0.0482	0.1446	2.554591043
Chemo Time Course	HCT116	8/8/2017	Chemo	2	None	None	None	None	15 uM	Oxaliplatin	0.0462	0.1386	2.522255453
Chemo Time Course	HCT116	8/8/2017	Chemo	2	None	None	None	None	15 uM	Oxaliplatin	0.0464	0.1392	2.525580064
Chemo Time Course	HCT116	8/8/2017	Chemo	2	None	None	None	None	15 uM	Oxaliplatin	0.0441	0.1323	2.48603356
Chemo Time Course	HCT116	8/8/2017	Chemo	2	None	None	None	None	15 uM	Oxaliplatin	0.0473	0.1419	2.540286973
Chemo Time Course	HCT116	8/8/2017	Chemo	2	None	None	None	None	15 uM	Oxaliplatin	0.0421	0.1263	2.449087873
Chemo Time Course	HCT116	8/8/2017	Chemo	2	None	None	None	None	15 uM	Oxaliplatin	0.0548	0.1644	2.648389733
Chemo Time Course	HCT116	8/8/2017	Chemo	2	None	None	None	None	15 uM	Oxaliplatin	0.0409	0.1227	2.42569382
Chemo Time Course	HCT116	8/8/2017	Chemo	2	None	None	None	None	15 uM	Oxaliplatin	0.0401	0.1203	2.409567511
Chemo Time Course	HCT116	8/8/2017	Chemo	2	None	None	None	None	15 uM	Oxaliplatin	0.0414	0.1242	2.435555589
Chemo Time Course	HCT116	8/8/2017	Chemo	2	None	None	None	None	15 uM	Oxaliplatin	0.0383	0.1149	2.371649168
Chemo Time Course	HCT116	8/8/2017	Chemo	2	None	None	None	None	15 uM	Oxaliplatin	0.0474	0.1422	2.541895915
Chemo Time Course	HCT116	8/8/2017	Chemo	2	None	None	None	None	15 uM	Oxaliplatin	0.0353	0.1059	2.303046042
Chemo Time Course	HCT116	8/8/2017	Chemo	2	None	None	None	None	15 uM	Oxaliplatin	0.0501	0.1503	2.583530225
Chemo Time Course	HCT116	8/8/2017	Chemo	2	None	None	None	None	15 uM	Oxaliplatin	0.0529	0.1587	2.623238889
Chemo Time Course	HCT116	8/8/2017	Chemo	2	None	None	None	None	15 uM	Oxaliplatin	0.0507	0.1521	2.592328554
Chemo Time Course	HCT116	8/8/2017	Chemo	2	None	None	None	None	15 uM	Oxaliplatin	0.0639	0.1917	2.752472613
Chemo Time Course	HCT116	8/8/2017	Chemo	2	None	None	None	None	15 uM	Oxaliplatin	0.0581	0.1743	2.689107983
Chemo Time Course	HCT116	8/8/2017	Chemo	2	None	None	None	None	15 uM	Oxaliplatin	0.0449	0.1347	2.500123904
Chemo Time Course	HCT116	8/8/2017	Chemo	2	None	None	None	None	15 uM	Oxaliplatin	0.0466	0.1398	2.528883929
Chemo Time Course	HCT116	8/8/2017	Chemo	2	None	None	None	None	15 uM	Oxaliplatin	0.0514	0.1542	2.602390425
Chemo Time Course	HCT116	8/8/2017	Chemo	2	None	None	None	None	15 uM	Oxaliplatin	0.0572	0.1716	2.678355851
Chemo Time Course	HCT116	8/8/2017	Chemo	2	None	None	None	None	15 uM	Oxaliplatin	0.0508	0.1524	2.593779528
Chemo Time Course	HCT116	8/8/2017	Chemo	2	None	None	None	None	15 uM	Oxaliplatin	0.0501	0.1503	2.583530225
Chemo Time Course	HCT116	8/8/2017	Chemo	2	None	None	None	None	15 uM	Oxaliplatin	0.0462	0.1386	2.522255453
Chemo Time Course	HCT116	8/8/2017	Chemo	2	None	None	None	None	15 uM	Oxaliplatin	0.0501	0.1503	2.583530225
Chemo Time Course	HCT116	8/8/2017	Chemo	2	None	None	None	None	15 uM	Oxaliplatin	0.0527	0.1581	2.620512178
Chemo Time Course	HCT116	8/8/2017	Chemo	2	None	None	None	None	15 uM	Oxaliplatin	0.0564	0.1692	2.668579992
Chemo Time Course	HCT116	8/8/2017	Chemo	2	None	None	None	None	15 uM	Oxaliplatin	0.0429	0.1287	2.464169825
Chemo Time Course	HCT116	8/8/2017	Chemo	2	None	None	None	None	15 uM	Oxaliplatin	0.0481	0.1443	2.553021114
Chemo Time Course	HCT116	8/8/2017	Chemo	2	None	None	None	None	15 uM	Oxaliplatin	0.0602	0.1806	2.713215047
Chemo Time Course	HCT116	8/8/2017	Chemo	2	None	None	None	None	15 uM	Oxaliplatin	0.0541	0.1623	2.639277724
Chemo Time Course	HCT116	8/8/2017	Chemo	2	None	None	None	None	15 uM	Oxaliplatin	0.0435	0.1305	2.47521506
Chemo Time Course	HCT116	8/8/2017	Chemo	2	None	None	None	None	15 uM	Oxaliplatin	0.0541	0.1623	2.639277724
Chemo Time Course	HCT116	8/8/2017	Chemo	2	None	None	None	None	15 uM	Oxaliplatin	0.0486	0.1458	2.560823069
Chemo Time Course	HCT116	8/8/2017	Chemo	2	None	None	None	None	15 uM	Oxaliplatin	0.0458	0.1374	2.515543118
Chemo Time Course	HCT116	8/8/2017	Chemo	2	None	None	None	None	15 uM	Oxaliplatin	0.0414	0.1242	2.435555589
Chemo Time Course	HCT116	8/8/2017	Chemo	2	None	None	None	None	15 uM	Oxaliplatin	0.0394	0.1182	2.395096762
Chemo Time Course	HCT116	8/8/2017	Chemo	2	None	None	None	None	15 uM	Oxaliplatin	0.043	0.129	2.466026764
Chemo Time Course	HCT116	8/8/2017	Chemo	2	None	None	None	None	15 uM	Oxaliplatin	0.0439	0.1317	2.482451899
Chemo Time Course	HCT116	8/8/2017	Chemo	2	None	None	None	None	15 uM	Oxaliplatin	0.0505	0.1515	2.589413453
Chemo Time Course	HCT116	8/8/2017	Chemo	2	None	None	None	None	15 uM	Oxaliplatin	0.0497	0.1491	2.577575494
Chemo Time Course	HCT116	8/8/2017	Chemo	2	None	None	None	None	15 uM	Oxaliplatin	0.0458	0.1374	2.515543118
Chemo Time Course	HCT116	8/8/2017	Chemo	2	None	None	None	None	15 uM	Oxaliplatin	0.0537	0.1611	2.633991379
Chemo Time Course	HCT116	8/8/2017	Chemo	2	None	None	None	None	15 uM	Oxaliplatin	0.0404	0.1212	2.415665624
Chemo Time Course	HCT116	8/8/2017	Chemo	2	None	None	None	None	15 uM	Oxaliplatin	0.0487	0.1461	2.562369244
Chemo Time Course	HCT116	8/8/2017	Chemo	2	None	None	None	None	15 uM	Oxaliplatin	0.0445	0.1335	2.493125292
Chemo Time Course	HCT116	8/8/2017	Chemo	2	None	None	None	None	15 uM	Oxaliplatin	0.046	0.138	2.518909879
Chemo Time Course	HCT116	8/8/2017	Chemo	2	None	None	None	None	15 uM	Oxaliplatin	0.0442	0.1326	2.487815373
Chemo Time Course	HCT116	8/8/2017	Chemo	2	None	None	None	None	15 uM	Oxaliplatin	0.0412	0.1236	2.431630663
Chemo Time Course	HCT116	8/8/2017	Chemo	2	None	None	None	None	15 uM	Oxaliplatin	0.0435	0.1305	2.47521506
Chemo Time Course	HCT116	8/8/2017	Chemo	2	None	None	None	None	15 uM	Oxaliplatin	0.0511	0.1533	2.598105433
Chemo Time Course	HCT116	8/8/2017	Chemo	2	None	None	None	None	15 uM	Oxaliplatin	0.0459	0.1377	2.517229162
Chemo Time Course	HCT116	8/8/2017	Chemo	2	None	None	None	None	15 uM	Oxaliplatin	0.0454	0.1362	2.508745081
Chemo Time Course	HCT116	8/8/2017	Chemo	2	None	None	None	None	15 uM	Oxaliplatin	0.0518	0.1554	2.608042049
Chemo Time Course	HCT116	8/8/2017	Chemo	2	None	None	None	None	15 uM	Oxaliplatin	0.0478	0.1434	2.548282408
Chemo Time Course	HCT116	8/8/2017	Chemo	2	None	None	None	None	15 uM	Oxaliplatin	0.0407	0.1221	2.421702683
Chemo Time Course	HCT116	8/8/2017	Chemo	2	None	None	None	None	15 uM	Oxaliplatin	0.0473	0.1419	2.540286973
Chemo Time Course	HCT116	8/8/2017	Chemo	6	None	None	None	None	15 uM	Oxaliplatin	0.0483	0.1449	2.556156185
Chemo Time Course	HCT116	8/8/2017	Chemo	6	None	None	None	None	15 uM	Oxaliplatin	0.0446	0.1338	2.494883571
Chemo Time Course	HCT116	8/8/2017	Chemo	6	None	None	None	None	15 uM	Oxaliplatin	0.0387	0.1161	2.380278217
Chemo Time Course	HCT116	8/8/2017	Chemo	6	None	None	None	None	15 uM	Oxaliplatin	0.0364	0.1092	2.328997401
Chemo Time Course	HCT116	8/8/2017	Chemo	6	None	None	None	None	15 uM	Oxaliplatin	0.0337	0.1011	2.263602256
Chemo Time Course	HCT116	8/8/2017	Chemo	6	None	None	None	None	15 uM	Oxaliplatin	0.0401	0.1203	2.409567511
Chemo Time Course	HCT116	8/8/2017	Chemo	6	None	None	None	None	15 uM	Oxaliplatin	0.0419	0.1257	2.445253795
Chemo Time Course	HCT116	8/8/2017	Chemo	6	None	None	None	None	15 uM	Oxaliplatin	0.0381	0.1143	2.367289464
Chemo Time Course	HCT116	8/8/2017	Chemo	6	None	None	None	None	15 uM	Oxaliplatin	0.0528	0.1584	2.621877503
Chemo Time Course	HCT116	8/8/2017	Chemo	6	None	None	None	None	15 uM	Oxaliplatin	0.0451	0.1353	2.503589098
Chemo Time Course	HCT116	8/8/2017	Chemo	6	None	None	None	None	15 uM	Oxaliplatin	0.0459	0.1377	2.517229162
Chemo Time Course	HCT116	8/8/2017	Chemo	6	None	None	None	None	15 uM	Oxaliplatin	0.0469	0.1407	2.533801274
Chemo Time Course	HCT116	8/8/2017	Chemo	6	None	None	None	None	15 uM	Oxaliplatin	0.0504	0.1512	2.587949297
Chemo Time Course	HCT116	8/8/2017	Chemo	6	None	None	None	None	15 uM	Oxaliplatin	0.0367	0.1101	2.335914102
Chemo Time Course	HCT116	8/8/2017	Chemo	6	None	None	None	None	15 uM	Oxaliplatin	0.0442	0.1326	2.487815373
Chemo Time Course	HCT116	8/8/2017	Chemo	6	None	None	None	None	15 uM	Oxaliplatin	0.0483	0.1449	2.556156185
Chemo Time Course	HCT116	8/8/2017	Chemo	6	None	None	None	None	15 uM	Oxaliplatin	0.0433	0.1299	2.471559045
Chemo Time Course	HCT116	8/8/2017	Chemo	6	None	None	None	None	15 uM	Oxaliplatin	0.0511	0.1533	2.598105433
Chemo Time Course	HCT116	8/8/2017	Chemo	6	None	None	None	None	15 uM	Oxaliplatin	0.0322	0.0966	2.224786639
Chemo Time Course	HCT116	8/8/2017	Chemo	6	None	None	None	None	15 uM	Oxaliplatin	0.0403	0.1209	2.41363974
Chemo Time Course	HCT116	8/8/2017	Chemo	6	None	None	None	None	15 uM	Oxaliplatin	0.056	0.168	2.663613368
Chemo Time Course	HCT116	8/8/2017	Chemo	6	None	None	None	None	15 uM	Oxaliplatin	0.0406	0.1218	2.41969707
Chemo Time Course	HCT116	8/8/2017	Chemo	6	None	None	None	None	15 uM	Oxaliplatin	0.0471	0.1413	2.537054154
Chemo Time Course	HCT116	8/8/2017	Chemo	6	None	None	None	None	15 uM	Oxaliplatin	0.035	0.105	2.295805583
Chemo Time Course	HCT116	8/8/2017	Chemo	6	None	None	None	None	15 uM	Oxaliplatin	0.0433	0.1299	2.471559045
Chemo Time Course	HCT116	8/8/2017	Chemo	6	None	None	None	None	15 uM	Oxaliplatin	0.0415	0.1245	2.437508228
Chemo Time Course	HCT116	8/8/2017	Chemo	6	None	None	None	None	15 uM	Oxaliplatin	0.0557	0.1671	2.659853393
Chemo Time Course	HCT116	8/8/2017	Chemo	6	None	None	None	None	15 uM	Oxaliplatin	0.0434	0.1302	2.473390231
Chemo Time Course	HCT116	8/8/2017	Chemo	6	None	None	None	None	15 uM	Oxaliplatin	0.0432	0.1296	2.469721444
Chemo Time Course	HCT116	8/8/2017	Chemo	6	None	None	None	None	15 uM	Oxaliplatin	0.05	0.15	2.582048284
Chemo Time Course	HCT116	8/8/2017	Chemo	6	None	None	None	None	15 uM	Oxaliplatin	0.0414	0.1242	2.435555589
Chemo Time Course	HCT116	8/8/2017	Chemo	6	None	None	None	None	15 uM	Oxaliplatin	0.0546	0.1638	2.645804086
Chemo Time Course	HCT116	8/8/2017	Chemo	6	None	None	None	None	15 uM	Oxaliplatin	0.043	0.129	2.466026764
Chemo Time Course	HCT116	8/8/2017	Chemo	6	None	None	None	None	15 uM	Oxaliplatin	0.0492	0.1476	2.570030015
Chemo Time Course	HCT116	8/8/2017	Chemo	6	None	None	None	None	15 uM	Oxaliplatin	0.0381	0.1143	2.367289464
Chemo Time Course	HCT116	8/8/2017	Chemo	6	None	None	None	None	15 uM	Oxaliplatin	0.0581	0.1743	2.689107983
Chemo Time Course	HCT116	8/8/2017	Chemo	6	None	None	None	None	15 uM	Oxaliplatin	0.0507	0.1521	2.592328554
Chemo Time Course	HCT116	8/8/2017	Chemo	6	None	None	None	None	15 uM	Oxaliplatin	0.0426	0.1278	2.458561452
Chemo Time Course	HCT116	8/8/2017	Chemo	6	None	None	None	None	15 uM	Oxaliplatin	0.0441	0.1323	2.48603356
Chemo Time Course	HCT116	8/8/2017	Chemo	6	None	None	None	None	15 uM	Oxaliplatin	0.0482	0.1446	2.554591043
Chemo Time Course	HCT116	8/8/2017	Chemo	6	None	None	None	None	15 uM	Oxaliplatin	0.0487	0.1461	2.562369244
Chemo Time Course	HCT116	8/8/2017	Chemo	6	None	None	None	None	15 uM	Oxaliplatin	0.0484	0.1452	2.557716557
Chemo Time Course	HCT116	8/8/2017	Chemo	6	None	None	None	None	15 uM	Oxaliplatin	0.0515	0.1545	2.603809859
Chemo Time Course	HCT116	8/8/2017	Chemo	6	None	None	None	None	15 uM	Oxaliplatin	0.0431	0.1293	2.467877368
Chemo Time Course	HCT116	8/8/2017	Chemo	6	None	None	None	None	15 uM	Oxaliplatin	0.0503	0.1509	2.586480716
Chemo Time Course	HCT116	8/8/2017	Chemo	6	None	None	None	None	15 uM	Oxaliplatin	0.0413	0.1239	2.433596408
Chemo Time Course	HCT116	8/8/2017	Chemo	6	None	None	None	None	15 uM	Oxaliplatin	0.0435	0.1305	2.47521506
Chemo Time Course	HCT116	8/8/2017	Chemo	6	None	None	None	None	15 uM	Oxaliplatin	0.0476	0.1428	2.545098975
Chemo Time Course	HCT116	8/8/2017	Chemo	6	None	None	None	None	15 uM	Oxaliplatin	0.0463	0.1389	2.523920365
Chemo Time Course	HCT116	8/8/2017	Chemo	6	None	None	None	None	15 uM	Oxaliplatin	0.0409	0.1227	2.42569382
Chemo Time Course	HCT116	8/8/2017	Chemo	6	None	None	None	None	15 uM	Oxaliplatin	0.0432	0.1296	2.469721444
Chemo Time Course	HCT116	8/8/2017	Chemo	6	None	None	None	None	15 uM	Oxaliplatin	0.0416	0.1248	2.439454347
Chemo Time Course	HCT116	8/8/2017	Chemo	6	None	None	None	None	15 uM	Oxaliplatin	0.0509	0.1527	2.595226097
Chemo Time Course	HCT116	8/8/2017	Chemo	6	None	None	None	None	15 uM	Oxaliplatin	0.0386	0.1158	2.378132128
Chemo Time Course	HCT116	8/8/2017	Chemo	6	None	None	None	None	15 uM	Oxaliplatin	0.0473	0.1419	2.540286973
Chemo Time Course	HCT116	8/8/2017	Chemo	6	None	None	None	None	15 uM	Oxaliplatin	0.048	0.144	2.551446378
Chemo Time Course	HCT116	8/8/2017	Chemo	6	None	None	None	None	15 uM	Oxaliplatin	0.0469	0.1407	2.533801274
Chemo Time Course	HCT116	8/8/2017	Chemo	6	None	None	None	None	15 uM	Oxaliplatin	0.0455	0.1365	2.510452733
Chemo Time Course	HCT116	8/8/2017	Chemo	6	None	None	None	None	15 uM	Oxaliplatin	0.0473	0.1419	2.540286973
Chemo Time Course	HCT116	8/8/2017	Chemo	6	None	None	None	None	15 uM	Oxaliplatin	0.0573	0.1719	2.679563274
Chemo Time Course	HCT116	8/8/2017	Chemo	6	None	None	None	None	15 uM	Oxaliplatin	0.064	0.192	2.753477138
Chemo Time Course	HCT116	8/8/2017	Chemo	6	None	None	None	None	15 uM	Oxaliplatin	0.0392	0.1176	2.390898926
Chemo Time Course	HCT116	8/8/2017	Chemo	6	None	None	None	None	15 uM	Oxaliplatin	0.0399	0.1197	2.405467811
Chemo Time Course	HCT116	8/8/2017	Chemo	6	None	None	None	None	15 uM	Oxaliplatin	0.0451	0.1353	2.503589098
Chemo Time Course	HCT116	8/8/2017	Chemo	6	None	None	None	None	15 uM	Oxaliplatin	0.0434	0.1302	2.473390231
Chemo Time Course	HCT116	8/8/2017	Chemo	6	None	None	None	None	15 uM	Oxaliplatin	0.0392	0.1176	2.390898926
Chemo Time Course	HCT116	8/8/2017	Chemo	6	None	None	None	None	15 uM	Oxaliplatin	0.0372	0.1116	2.347290187
Chemo Time Course	HCT116	8/8/2017	Chemo	6	None	None	None	None	15 uM	Oxaliplatin	0.0444	0.1332	2.491361194
Chemo Time Course	HCT116	8/8/2017	Chemo	6	None	None	None	None	15 uM	Oxaliplatin	0.0394	0.1182	2.395096762
Chemo Time Course	HCT116	8/8/2017	Chemo	6	None	None	None	None	15 uM	Oxaliplatin	0.0464	0.1392	2.525580064
Chemo Time Course	HCT116	8/8/2017	Chemo	6	None	None	None	None	15 uM	Oxaliplatin	0.06	0.18	2.71097719
Chemo Time Course	HCT116	8/8/2017	Chemo	6	None	None	None	None	15 uM	Oxaliplatin	0.0334	0.1002	2.255978439
Chemo Time Course	HCT116	8/8/2017	Chemo	6	None	None	None	None	15 uM	Oxaliplatin	0.0378	0.1134	2.360692263
Chemo Time Course	HCT116	8/8/2017	Chemo	6	None	None	None	None	15 uM	Oxaliplatin	0.0441	0.1323	2.48603356
Chemo Time Course	HCT116	8/8/2017	Chemo	6	None	None	None	None	15 uM	Oxaliplatin	0.0455	0.1365	2.510452733
Chemo Time Course	HCT116	8/8/2017	Chemo	6	None	None	None	None	15 uM	Oxaliplatin	0.0539	0.1617	2.636641895
Chemo Time Course	HCT116	8/8/2017	Chemo	6	None	None	None	None	15 uM	Oxaliplatin	0.0519	0.1557	2.609444204
Chemo Time Course	HCT116	8/8/2017	Chemo	6	None	None	None	None	15 uM	Oxaliplatin	0.0416	0.1248	2.439454347
Chemo Time Course	HCT116	8/8/2017	Chemo	6	None	None	None	None	15 uM	Oxaliplatin	0.0441	0.1323	2.48603356
Chemo Time Course	HCT116	8/8/2017	Chemo	6	None	None	None	None	15 uM	Oxaliplatin	0.0425	0.1275	2.456679416
Chemo Time Course	HCT116	8/8/2017	Chemo	6	None	None	None	None	15 uM	Oxaliplatin	0.0523	0.1569	2.615010913
Chemo Time Course	HCT116	8/8/2017	Chemo	6	None	None	None	None	15 uM	Oxaliplatin	0.0502	0.1506	2.585007698
Chemo Time Course	HCT116	8/8/2017	Chemo	6	None	None	None	None	15 uM	Oxaliplatin	0.0383	0.1149	2.371649168
Chemo Time Course	HCT116	8/8/2017	Chemo	6	None	None	None	None	15 uM	Oxaliplatin	0.0579	0.1737	2.686740804
Chemo Time Course	HCT116	8/8/2017	Chemo	6	None	None	None	None	15 uM	Oxaliplatin	0.0496	0.1488	2.576075523
Chemo Time Course	HCT116	8/8/2017	Chemo	6	None	None	None	None	15 uM	Oxaliplatin	0.0439	0.1317	2.482451899
Chemo Time Course	HCT116	8/8/2017	Chemo	6	None	None	None	None	15 uM	Oxaliplatin	0.0509	0.1527	2.595226097
Chemo Time Course	HCT116	8/8/2017	Chemo	6	None	None	None	None	15 uM	Oxaliplatin	0.0492	0.1476	2.570030015
Chemo Time Course	HCT116	8/8/2017	Chemo	6	None	None	None	None	15 uM	Oxaliplatin	0.0447	0.1341	2.496636072
Chemo Time Course	HCT116	8/8/2017	Chemo	6	None	None	None	None	15 uM	Oxaliplatin	0.0435	0.1305	2.47521506
Chemo Time Course	HCT116	8/8/2017	Chemo	6	None	None	None	None	15 uM	Oxaliplatin	0.0588	0.1764	2.697294548
Chemo Time Course	HCT116	8/8/2017	Chemo	6	None	None	None	None	15 uM	Oxaliplatin	0.0392	0.1176	2.390898926
Chemo Time Course	HCT116	8/8/2017	Chemo	6	None	None	None	None	15 uM	Oxaliplatin	0.0434	0.1302	2.473390231
Chemo Time Course	HCT116	8/8/2017	Chemo	6	None	None	None	None	15 uM	Oxaliplatin	0.0444	0.1332	2.491361194
Chemo Time Course	HCT116	8/8/2017	Chemo	6	None	None	None	None	15 uM	Oxaliplatin	0.0435	0.1305	2.47521506
Chemo Time Course	HCT116	8/8/2017	Chemo	12	None	None	None	None	15 uM	Oxaliplatin	0.0557	0.1671	2.659853393
Chemo Time Course	HCT116	8/8/2017	Chemo	12	None	None	None	None	15 uM	Oxaliplatin	0.0462	0.1386	2.522255453
Chemo Time Course	HCT116	8/8/2017	Chemo	12	None	None	None	None	15 uM	Oxaliplatin	0.0535	0.1605	2.631326006
Chemo Time Course	HCT116	8/8/2017	Chemo	12	None	None	None	None	15 uM	Oxaliplatin	0.0456	0.1368	2.512154935
Chemo Time Course	HCT116	8/8/2017	Chemo	12	None	None	None	None	15 uM	Oxaliplatin	0.0526	0.1578	2.619142886
Chemo Time Course	HCT116	8/8/2017	Chemo	12	None	None	None	None	15 uM	Oxaliplatin	0.0477	0.1431	2.546693134
Chemo Time Course	HCT116	8/8/2017	Chemo	12	None	None	None	None	15 uM	Oxaliplatin	0.0524	0.1572	2.616392284
Chemo Time Course	HCT116	8/8/2017	Chemo	12	None	None	None	None	15 uM	Oxaliplatin	0.0466	0.1398	2.528883929
Chemo Time Course	HCT116	8/8/2017	Chemo	12	None	None	None	None	15 uM	Oxaliplatin	0.0579	0.1737	2.686740804
Chemo Time Course	HCT116	8/8/2017	Chemo	12	None	None	None	None	15 uM	Oxaliplatin	0.0463	0.1389	2.523920365
Chemo Time Course	HCT116	8/8/2017	Chemo	12	None	None	None	None	15 uM	Oxaliplatin	0.0486	0.1458	2.560823069
Chemo Time Course	HCT116	8/8/2017	Chemo	12	None	None	None	None	15 uM	Oxaliplatin	0.0456	0.1368	2.512154935
Chemo Time Course	HCT116	8/8/2017	Chemo	12	None	None	None	None	15 uM	Oxaliplatin	0.042	0.126	2.447174043
Chemo Time Course	HCT116	8/8/2017	Chemo	12	None	None	None	None	15 uM	Oxaliplatin	0.0585	0.1755	2.69380471
Chemo Time Course	HCT116	8/8/2017	Chemo	12	None	None	None	None	15 uM	Oxaliplatin	0.0474	0.1422	2.541895915
Chemo Time Course	HCT116	8/8/2017	Chemo	12	None	None	None	None	15 uM	Oxaliplatin	0.0499	0.1497	2.580561858
Chemo Time Course	HCT116	8/8/2017	Chemo	12	None	None	None	None	15 uM	Oxaliplatin	0.0406	0.1218	2.41969707
Chemo Time Course	HCT116	8/8/2017	Chemo	12	None	None	None	None	15 uM	Oxaliplatin	0.0404	0.1212	2.415665624
Chemo Time Course	HCT116	8/8/2017	Chemo	12	None	None	None	None	15 uM	Oxaliplatin	0.0393	0.1179	2.393001409
Chemo Time Course	HCT116	8/8/2017	Chemo	12	None	None	None	None	15 uM	Oxaliplatin	0.047	0.141	2.535430233
Chemo Time Course	HCT116	8/8/2017	Chemo	12	None	None	None	None	15 uM	Oxaliplatin	0.0527	0.1581	2.620512178
Chemo Time Course	HCT116	8/8/2017	Chemo	12	None	None	None	None	15 uM	Oxaliplatin	0.0437	0.1311	2.478845868
Chemo Time Course	HCT116	8/8/2017	Chemo	12	None	None	None	None	15 uM	Oxaliplatin	0.0477	0.1431	2.546693134
Chemo Time Course	HCT116	8/8/2017	Chemo	12	None	None	None	None	15 uM	Oxaliplatin	0.0462	0.1386	2.522255453
Chemo Time Course	HCT116	8/8/2017	Chemo	12	None	None	None	None	15 uM	Oxaliplatin	0.0406	0.1218	2.41969707
Chemo Time Course	HCT116	8/8/2017	Chemo	12	None	None	None	None	15 uM	Oxaliplatin	0.0436	0.1308	2.477033587
Chemo Time Course	HCT116	8/8/2017	Chemo	12	None	None	None	None	15 uM	Oxaliplatin	0.0368	0.1104	2.338204466
Chemo Time Course	HCT116	8/8/2017	Chemo	12	None	None	None	None	15 uM	Oxaliplatin	0.0388	0.1164	2.382416933
Chemo Time Course	HCT116	8/8/2017	Chemo	12	None	None	None	None	15 uM	Oxaliplatin	0.0493	0.1479	2.571548268
Chemo Time Course	HCT116	8/8/2017	Chemo	12	None	None	None	None	15 uM	Oxaliplatin	0.0427	0.1281	2.460437187
Chemo Time Course	HCT116	8/8/2017	Chemo	12	None	None	None	None	15 uM	Oxaliplatin	0.045	0.135	2.501859312
Chemo Time Course	HCT116	8/8/2017	Chemo	12	None	None	None	None	15 uM	Oxaliplatin	0.0421	0.1263	2.449087873
Chemo Time Course	HCT116	8/8/2017	Chemo	12	None	None	None	None	15 uM	Oxaliplatin	0.0533	0.1599	2.628645596
Chemo Time Course	HCT116	8/8/2017	Chemo	12	None	None	None	None	15 uM	Oxaliplatin	0.0551	0.1653	2.652241952
Chemo Time Course	HCT116	8/8/2017	Chemo	12	None	None	None	None	15 uM	Oxaliplatin	0.0494	0.1482	2.573061926
Chemo Time Course	HCT116	8/8/2017	Chemo	12	None	None	None	None	15 uM	Oxaliplatin	0.046	0.138	2.518909879
Chemo Time Course	HCT116	8/8/2017	Chemo	12	None	None	None	None	15 uM	Oxaliplatin	0.0464	0.1392	2.525580064
Chemo Time Course	HCT116	8/8/2017	Chemo	12	None	None	None	None	15 uM	Oxaliplatin	0.0561	0.1683	2.664860002
Chemo Time Course	HCT116	8/8/2017	Chemo	12	None	None	None	None	15 uM	Oxaliplatin	0.0375	0.1125	2.35402521
Chemo Time Course	HCT116	8/8/2017	Chemo	12	None	None	None	None	15 uM	Oxaliplatin	0.0517	0.1551	2.606635632
Chemo Time Course	HCT116	8/8/2017	Chemo	12	None	None	None	None	15 uM	Oxaliplatin	0.0452	0.1356	2.505313298
Chemo Time Course	HCT116	8/8/2017	Chemo	12	None	None	None	None	15 uM	Oxaliplatin	0.0437	0.1311	2.478845868
Chemo Time Course	HCT116	8/8/2017	Chemo	12	None	None	None	None	15 uM	Oxaliplatin	0.042	0.126	2.447174043
Chemo Time Course	HCT116	8/8/2017	Chemo	12	None	None	None	None	15 uM	Oxaliplatin	0.0468	0.1404	2.532167253
Chemo Time Course	HCT116	8/8/2017	Chemo	12	None	None	None	None	15 uM	Oxaliplatin	0.0405	0.1215	2.417684725
Chemo Time Course	HCT116	8/8/2017	Chemo	12	None	None	None	None	15 uM	Oxaliplatin	0.0479	0.1437	2.549866816
Chemo Time Course	HCT116	8/8/2017	Chemo	12	None	None	None	None	15 uM	Oxaliplatin	0.047	0.141	2.535430233
Chemo Time Course	HCT116	8/8/2017	Chemo	12	None	None	None	None	15 uM	Oxaliplatin	0.0402	0.1206	2.411607045
Chemo Time Course	HCT116	8/8/2017	Chemo	12	None	None	None	None	15 uM	Oxaliplatin	0.0505	0.1515	2.589413453
Chemo Time Course	HCT116	8/8/2017	Chemo	12	None	None	None	None	15 uM	Oxaliplatin	0.0532	0.1596	2.627299693
Chemo Time Course	HCT116	8/8/2017	Chemo	12	None	None	None	None	15 uM	Oxaliplatin	0.0361	0.1083	2.322012052
Chemo Time Course	HCT116	8/8/2017	Chemo	12	None	None	None	None	15 uM	Oxaliplatin	0.0385	0.1155	2.375978622
Chemo Time Course	HCT116	8/8/2017	Chemo	12	None	None	None	None	15 uM	Oxaliplatin	0.0428	0.1284	2.462306638
Chemo Time Course	HCT116	8/8/2017	Chemo	12	None	None	None	None	15 uM	Oxaliplatin	0.0404	0.1212	2.415665624
Chemo Time Course	HCT116	8/8/2017	Chemo	12	None	None	None	None	15 uM	Oxaliplatin	0.0472	0.1416	2.53867306
Chemo Time Course	HCT116	8/8/2017	Chemo	12	None	None	None	None	15 uM	Oxaliplatin	0.041	0.123	2.427679392
Chemo Time Course	HCT116	8/8/2017	Chemo	12	None	None	None	None	15 uM	Oxaliplatin	0.048	0.144	2.551446378
Chemo Time Course	HCT116	8/8/2017	Chemo	12	None	None	None	None	15 uM	Oxaliplatin	0.0505	0.1515	2.589413453
Chemo Time Course	HCT116	8/8/2017	Chemo	12	None	None	None	None	15 uM	Oxaliplatin	0.0455	0.1365	2.510452733
Chemo Time Course	HCT116	8/8/2017	Chemo	12	None	None	None	None	15 uM	Oxaliplatin	0.044	0.132	2.484245751
Chemo Time Course	HCT116	8/8/2017	Chemo	12	None	None	None	None	15 uM	Oxaliplatin	0.0508	0.1524	2.593779528
Chemo Time Course	HCT116	8/8/2017	Chemo	12	None	None	None	None	15 uM	Oxaliplatin	0.0448	0.1344	2.498382837
Chemo Time Course	HCT116	8/8/2017	Chemo	12	None	None	None	None	15 uM	Oxaliplatin	0.0427	0.1281	2.460437187
Chemo Time Course	HCT116	8/8/2017	Chemo	12	None	None	None	None	15 uM	Oxaliplatin	0.0451	0.1353	2.503589098
Chemo Time Course	HCT116	8/8/2017	Chemo	12	None	None	None	None	15 uM	Oxaliplatin	0.0509	0.1527	2.595226097
Chemo Time Course	HCT116	8/8/2017	Chemo	12	None	None	None	None	15 uM	Oxaliplatin	0.0497	0.1491	2.577575494
Chemo Time Course	HCT116	8/8/2017	Chemo	12	None	None	None	None	15 uM	Oxaliplatin	0.0441	0.1323	2.48603356
Chemo Time Course	HCT116	8/8/2017	Chemo	12	None	None	None	None	15 uM	Oxaliplatin	0.0507	0.1521	2.592328554
Chemo Time Course	HCT116	8/8/2017	Chemo	12	None	None	None	None	15 uM	Oxaliplatin	0.0543	0.1629	2.641899029
Chemo Time Course	HCT116	8/8/2017	Chemo	12	None	None	None	None	15 uM	Oxaliplatin	0.0413	0.1239	2.433596408
Chemo Time Course	HCT116	8/8/2017	Chemo	12	None	None	None	None	15 uM	Oxaliplatin	0.0446	0.1338	2.494883571
Chemo Time Course	HCT116	8/8/2017	Chemo	12	None	None	None	None	15 uM	Oxaliplatin	0.0411	0.1233	2.429658332
Chemo Time Course	HCT116	8/8/2017	Chemo	12	None	None	None	None	15 uM	Oxaliplatin	0.055	0.165	2.650961358
Chemo Time Course	HCT116	8/8/2017	Chemo	12	None	None	None	None	15 uM	Oxaliplatin	0.0446	0.1338	2.494883571
Chemo Time Course	HCT116	8/8/2017	Chemo	12	None	None	None	None	15 uM	Oxaliplatin	0.0505	0.1515	2.589413453
Chemo Time Course	HCT116	8/8/2017	Chemo	12	None	None	None	None	15 uM	Oxaliplatin	0.0472	0.1416	2.53867306
Chemo Time Course	HCT116	8/8/2017	Chemo	12	None	None	None	None	15 uM	Oxaliplatin	0.0394	0.1182	2.395096762
Chemo Time Course	HCT116	8/8/2017	Chemo	12	None	None	None	None	15 uM	Oxaliplatin	0.0489	0.1467	2.565447522
Chemo Time Course	HCT116	8/8/2017	Chemo	12	None	None	None	None	15 uM	Oxaliplatin	0.0503	0.1509	2.586480716
Chemo Time Course	HCT116	8/8/2017	Chemo	24	None	None	None	None	15 uM	Oxaliplatin	0.0452	0.1356	2.505313298
Chemo Time Course	HCT116	8/8/2017	Chemo	24	None	None	None	None	15 uM	Oxaliplatin	0.0428	0.1284	2.462306638
Chemo Time Course	HCT116	8/8/2017	Chemo	24	None	None	None	None	15 uM	Oxaliplatin	0.053	0.159	2.624596365
Chemo Time Course	HCT116	8/8/2017	Chemo	24	None	None	None	None	15 uM	Oxaliplatin	0.0492	0.1476	2.570030015
Chemo Time Course	HCT116	8/8/2017	Chemo	24	None	None	None	None	15 uM	Oxaliplatin	0.054	0.162	2.637961635
Chemo Time Course	HCT116	8/8/2017	Chemo	24	None	None	None	None	15 uM	Oxaliplatin	0.0473	0.1419	2.540286973
Chemo Time Course	HCT116	8/8/2017	Chemo	24	None	None	None	None	15 uM	Oxaliplatin	0.0512	0.1536	2.599538254
Chemo Time Course	HCT116	8/8/2017	Chemo	24	None	None	None	None	15 uM	Oxaliplatin	0.0537	0.1611	2.633991379
Chemo Time Course	HCT116	8/8/2017	Chemo	24	None	None	None	None	15 uM	Oxaliplatin	0.0454	0.1362	2.508745081
Chemo Time Course	HCT116	8/8/2017	Chemo	24	None	None	None	None	15 uM	Oxaliplatin	0.0478	0.1434	2.548282408
Chemo Time Course	HCT116	8/8/2017	Chemo	24	None	None	None	None	15 uM	Oxaliplatin	0.0465	0.1395	2.527234577
Chemo Time Course	HCT116	8/8/2017	Chemo	24	None	None	None	None	15 uM	Oxaliplatin	0.0442	0.1326	2.487815373
Chemo Time Course	HCT116	8/8/2017	Chemo	24	None	None	None	None	15 uM	Oxaliplatin	0.048	0.144	2.551446378
Chemo Time Course	HCT116	8/8/2017	Chemo	24	None	None	None	None	15 uM	Oxaliplatin	0.0475	0.1425	2.543499909
Chemo Time Course	HCT116	8/8/2017	Chemo	24	None	None	None	None	15 uM	Oxaliplatin	0.0426	0.1278	2.458561452
Chemo Time Course	HCT116	8/8/2017	Chemo	24	None	None	None	None	15 uM	Oxaliplatin	0.0548	0.1644	2.648389733
Chemo Time Course	HCT116	8/8/2017	Chemo	24	None	None	None	None	15 uM	Oxaliplatin	0.045	0.135	2.501859312
Chemo Time Course	HCT116	8/8/2017	Chemo	24	None	None	None	None	15 uM	Oxaliplatin	0.051	0.153	2.596668063
Chemo Time Course	HCT116	8/8/2017	Chemo	24	None	None	None	None	15 uM	Oxaliplatin	0.0495	0.1485	2.574571006
Chemo Time Course	HCT116	8/8/2017	Chemo	24	None	None	None	None	15 uM	Oxaliplatin	0.0493	0.1479	2.571548268
Chemo Time Course	HCT116	8/8/2017	Chemo	24	None	None	None	None	15 uM	Oxaliplatin	0.0497	0.1491	2.577575494
Chemo Time Course	HCT116	8/8/2017	Chemo	24	None	None	None	None	15 uM	Oxaliplatin	0.0464	0.1392	2.525580064
Chemo Time Course	HCT116	8/8/2017	Chemo	24	None	None	None	None	15 uM	Oxaliplatin	0.0419	0.1257	2.445253795
Chemo Time Course	HCT116	8/8/2017	Chemo	24	None	None	None	None	15 uM	Oxaliplatin	0.0543	0.1629	2.641899029
Chemo Time Course	HCT116	8/8/2017	Chemo	24	None	None	None	None	15 uM	Oxaliplatin	0.0548	0.1644	2.648389733
Chemo Time Course	HCT116	8/8/2017	Chemo	24	None	None	None	None	15 uM	Oxaliplatin	0.0453	0.1359	2.507031947
Chemo Time Course	HCT116	8/8/2017	Chemo	24	None	None	None	None	15 uM	Oxaliplatin	0.044	0.132	2.484245751
Chemo Time Course	HCT116	8/8/2017	Chemo	24	None	None	None	None	15 uM	Oxaliplatin	0.0445	0.1335	2.493125292
Chemo Time Course	HCT116	8/8/2017	Chemo	24	None	None	None	None	15 uM	Oxaliplatin	0.049	0.147	2.566979659
Chemo Time Course	HCT116	8/8/2017	Chemo	24	None	None	None	None	15 uM	Oxaliplatin	0.0512	0.1536	2.599538254
Chemo Time Course	HCT116	8/8/2017	Chemo	24	None	None	None	None	15 uM	Oxaliplatin	0.0505	0.1515	2.589413453
Chemo Time Course	HCT116	8/8/2017	Chemo	24	None	None	None	None	15 uM	Oxaliplatin	0.0425	0.1275	2.456679416
Chemo Time Course	HCT116	8/8/2017	Chemo	24	None	None	None	None	15 uM	Oxaliplatin	0.0569	0.1707	2.674714265
Chemo Time Course	HCT116	8/8/2017	Chemo	24	None	None	None	None	15 uM	Oxaliplatin	0.0442	0.1326	2.487815373
Chemo Time Course	HCT116	8/8/2017	Chemo	24	None	None	None	None	15 uM	Oxaliplatin	0.049	0.147	2.566979659
Chemo Time Course	HCT116	8/8/2017	Chemo	24	None	None	None	None	15 uM	Oxaliplatin	0.0513	0.1539	2.60096657
Chemo Time Course	HCT116	8/8/2017	Chemo	24	None	None	None	None	15 uM	Oxaliplatin	0.0507	0.1521	2.592328554
Chemo Time Course	HCT116	8/8/2017	Chemo	24	None	None	None	None	15 uM	Oxaliplatin	0.0479	0.1437	2.549866816
Chemo Time Course	HCT116	8/8/2017	Chemo	24	None	None	None	None	15 uM	Oxaliplatin	0.0472	0.1416	2.53867306
Chemo Time Course	HCT116	8/8/2017	Chemo	24	None	None	None	None	15 uM	Oxaliplatin	0.0595	0.1785	2.705329546
Chemo Time Course	HCT116	8/8/2017	Chemo	24	None	None	None	None	15 uM	Oxaliplatin	0.0465	0.1395	2.527234577
Chemo Time Course	HCT116	8/8/2017	Chemo	24	None	None	None	None	15 uM	Oxaliplatin	0.0412	0.1236	2.431630663
Chemo Time Course	HCT116	8/8/2017	Chemo	24	None	None	None	None	15 uM	Oxaliplatin	0.0487	0.1461	2.562369244
Chemo Time Course	HCT116	8/8/2017	Chemo	24	None	None	None	None	15 uM	Oxaliplatin	0.0434	0.1302	2.473390231
Chemo Time Course	HCT116	8/8/2017	Chemo	24	None	None	None	None	15 uM	Oxaliplatin	0.0488	0.1464	2.563910722
Chemo Time Course	HCT116	8/8/2017	Chemo	24	None	None	None	None	15 uM	Oxaliplatin	0.0586	0.1758	2.694971093
Chemo Time Course	HCT116	8/8/2017	Chemo	24	None	None	None	None	15 uM	Oxaliplatin	0.053	0.159	2.624596365
Chemo Time Course	HCT116	8/8/2017	Chemo	24	None	None	None	None	15 uM	Oxaliplatin	0.0546	0.1638	2.645804086
Chemo Time Course	HCT116	8/8/2017	Chemo	24	None	None	None	None	15 uM	Oxaliplatin	0.0486	0.1458	2.560823069
Chemo Time Course	HCT116	8/8/2017	Chemo	24	None	None	None	None	15 uM	Oxaliplatin	0.0495	0.1485	2.574571006
Chemo Time Course	HCT116	8/8/2017	Chemo	24	None	None	None	None	15 uM	Oxaliplatin	0.0433	0.1299	2.471559045
Chemo Time Course	HCT116	8/8/2017	Chemo	24	None	None	None	None	15 uM	Oxaliplatin	0.0606	0.1818	2.717654646
Chemo Time Course	HCT116	8/8/2017	Chemo	24	None	None	None	None	15 uM	Oxaliplatin	0.0593	0.1779	2.703049173
Chemo Time Course	HCT116	8/8/2017	Chemo	24	None	None	None	None	15 uM	Oxaliplatin	0.0406	0.1218	2.41969707
Chemo Time Course	HCT116	8/8/2017	Chemo	24	None	None	None	None	15 uM	Oxaliplatin	0.0532	0.1596	2.627299693
Chemo Time Course	HCT116	8/8/2017	Chemo	24	None	None	None	None	15 uM	Oxaliplatin	0.0578	0.1734	2.685552484
Chemo Time Course	HCT116	8/8/2017	Chemo	24	None	None	None	None	15 uM	Oxaliplatin	0.0469	0.1407	2.533801274
Chemo Time Course	HCT116	8/8/2017	Chemo	24	None	None	None	None	15 uM	Oxaliplatin	0.0521	0.1563	2.61223587
Chemo Time Course	HCT116	8/8/2017	Chemo	24	None	None	None	None	15 uM	Oxaliplatin	0.0451	0.1353	2.503589098
Chemo Time Course	HCT116	8/8/2017	Chemo	24	None	None	None	None	15 uM	Oxaliplatin	0.0437	0.1311	2.478845868
Chemo Time Course	HCT116	8/8/2017	Chemo	24	None	None	None	None	15 uM	Oxaliplatin	0.0584	0.1752	2.692635214
Chemo Time Course	HCT116	8/8/2017	Chemo	24	None	None	None	None	15 uM	Oxaliplatin	0.049	0.147	2.566979659
Chemo Time Course	HCT116	8/8/2017	Chemo	24	None	None	None	None	15 uM	Oxaliplatin	0.0486	0.1458	2.560823069
Chemo Time Course	HCT116	8/8/2017	Chemo	24	None	None	None	None	15 uM	Oxaliplatin	0.0495	0.1485	2.574571006
Chemo Time Course	HCT116	8/8/2017	Chemo	24	None	None	None	None	15 uM	Oxaliplatin	0.048	0.144	2.551446378
Chemo Time Course	HCT116	8/8/2017	Chemo	24	None	None	None	None	15 uM	Oxaliplatin	0.0482	0.1446	2.554591043
Chemo Time Course	HCT116	8/8/2017	Chemo	24	None	None	None	None	15 uM	Oxaliplatin	0.0603	0.1809	2.714329454
Chemo Time Course	HCT116	8/8/2017	Chemo	24	None	None	None	None	15 uM	Oxaliplatin	0.0497	0.1491	2.577575494
Chemo Time Course	HCT116	8/8/2017	Chemo	24	None	None	None	None	15 uM	Oxaliplatin	0.0486	0.1458	2.560823069
Chemo Time Course	HCT116	8/8/2017	Chemo	24	None	None	None	None	15 uM	Oxaliplatin	0.0507	0.1521	2.592328554
Chemo Time Course	HCT116	8/8/2017	Chemo	24	None	None	None	None	15 uM	Oxaliplatin	0.0545	0.1635	2.644505963
Chemo Time Course	HCT116	8/8/2017	Chemo	24	None	None	None	None	15 uM	Oxaliplatin	0.048	0.144	2.551446378
Chemo Time Course	HCT116	8/8/2017	Chemo	24	None	None	None	None	15 uM	Oxaliplatin	0.0495	0.1485	2.574571006
Chemo Time Course	HCT116	8/8/2017	Chemo	24	None	None	None	None	15 uM	Oxaliplatin	0.0485	0.1455	2.559272179
Chemo Time Course	HCT116	8/8/2017	Chemo	24	None	None	None	None	15 uM	Oxaliplatin	0.0383	0.1149	2.371649168
Chemo Time Course	HCT116	8/8/2017	Chemo	24	None	None	None	None	15 uM	Oxaliplatin	0.047	0.141	2.535430233
Chemo Time Course	HCT116	8/8/2017	Chemo	24	None	None	None	None	15 uM	Oxaliplatin	0.0414	0.1242	2.435555589
Chemo Time Course	HCT116	8/8/2017	Chemo	24	None	None	None	None	15 uM	Oxaliplatin	0.0575	0.1725	2.681968513
Chemo Time Course	HCT116	8/8/2017	Chemo	24	None	None	None	None	15 uM	Oxaliplatin	0.0544	0.1632	2.643204283
Chemo Time Course	HCT116	8/8/2017	Chemo	24	None	None	None	None	15 uM	Oxaliplatin	0.0503	0.1509	2.586480716
Chemo Time Course	HCT116	8/8/2017	Chemo	24	None	None	None	None	15 uM	Oxaliplatin	0.0499	0.1497	2.580561858
Chemo Time Course	HCT116	8/8/2017	Chemo	24	None	None	None	None	15 uM	Oxaliplatin	0.0493	0.1479	2.571548268
Chemo Time Course	HCT116	8/8/2017	Chemo	24	None	None	None	None	15 uM	Oxaliplatin	0.056	0.168	2.663613368
Chemo Time Course	HCT116	8/8/2017	Chemo	24	None	None	None	None	15 uM	Oxaliplatin	0.0572	0.1716	2.678355851
Chemo Time Course	HCT116	8/8/2017	Chemo	24	None	None	None	None	15 uM	Oxaliplatin	0.0523	0.1569	2.615010913
Chemo Time Course	HCT116	8/8/2017	Chemo	24	None	None	None	None	15 uM	Oxaliplatin	0.0538	0.1614	2.635318483
Chemo Time Course	HCT116	8/8/2017	Chemo	24	None	None	None	None	15 uM	Oxaliplatin	0.0551	0.1653	2.652241952
Chemo Time Course	HCT116	8/8/2017	Chemo	24	None	None	None	None	15 uM	Oxaliplatin	0.0602	0.1806	2.713215047
Chemo Time Course	HCT116	8/8/2017	Chemo	24	None	None	None	None	15 uM	Oxaliplatin	0.041	0.123	2.427679392
Chemo Time Course	HCT116	8/8/2017	Chemo	24	None	None	None	None	15 uM	Oxaliplatin	0.0495	0.1485	2.574571006
Chemo Time Course	HCT116	8/8/2017	Chemo	24	None	None	None	None	15 uM	Oxaliplatin	0.0486	0.1458	2.560823069
Chemo Time Course	HCT116	8/8/2017	Chemo	24	None	None	None	None	15 uM	Oxaliplatin	0.0566	0.1698	2.671043505
Chemo Time Course	HCT116	8/8/2017	Chemo	24	None	None	None	None	15 uM	Oxaliplatin	0.0444	0.1332	2.491361194
Chemo Time Course	HCT116	8/8/2017	Chemo	24	None	None	None	None	15 uM	Oxaliplatin	0.0505	0.1515	2.589413453
Chemo Time Course	HCT116	8/8/2017	Chemo	24	None	None	None	None	15 uM	Oxaliplatin	0.0438	0.1314	2.480651954
Chemo Time Course	HCT116	8/8/2017	Chemo	24	None	None	None	None	15 uM	Oxaliplatin	0.0475	0.1425	2.543499909
Chemo Time Course	HCT116	8/8/2017	Chemo	24	None	None	None	None	15 uM	Oxaliplatin	0.0514	0.1542	2.602390425
Chemo Time Course	HCT116	8/8/2017	Chemo	24	None	None	None	None	15 uM	Oxaliplatin	0.0431	0.1293	2.467877368
Chemo Time Course	HCT116	8/8/2017	Chemo	24	None	None	None	None	15 uM	Oxaliplatin	0.0446	0.1338	2.494883571
Chemo Time Course	HCT116	8/8/2017	Chemo	24	None	None	None	None	15 uM	Oxaliplatin	0.0501	0.1503	2.583530225
Chemo Time Course	HCT116	8/8/2017	Chemo	24	None	None	None	None	15 uM	Oxaliplatin	0.0494	0.1482	2.573061926
Chemo Time Course	HCT116	8/8/2017	Chemo	24	None	None	None	None	15 uM	Oxaliplatin	0.0489	0.1467	2.565447522
Chemo Time Course	HCT116	8/8/2017	Chemo	24	None	None	None	None	15 uM	Oxaliplatin	0.0562	0.1686	2.666103309
Chemo Time Course	HCT116	8/8/2017	Chemo	24	None	None	None	None	15 uM	Oxaliplatin	0.0514	0.1542	2.602390425
Chemo Time Course	HCT116	8/8/2017	Chemo	24	None	None	None	None	15 uM	Oxaliplatin	0.0398	0.1194	2.403407584
Chemo Time Course	HCT116	8/8/2017	Chemo	24	None	None	None	None	15 uM	Oxaliplatin	0.0526	0.1578	2.619142886
Chemo Time Course	HCT116	8/8/2017	Chemo	24	None	None	None	None	15 uM	Oxaliplatin	0.0588	0.1764	2.697294548
Chemo Time Course	HCT116	8/8/2017	Chemo	24	None	None	None	None	15 uM	Oxaliplatin	0.0442	0.1326	2.487815373
Chemo Time Course	HCT116	8/8/2017	Chemo	24	None	None	None	None	15 uM	Oxaliplatin	0.0478	0.1434	2.548282408
Chemo Time Course	HCT116	8/8/2017	Chemo	24	None	None	None	None	15 uM	Oxaliplatin	0.0506	0.1518	2.590873201
Chemo Time Course	HCT116	8/8/2017	Chemo	24	None	None	None	None	15 uM	Oxaliplatin	0.0516	0.1548	2.605224915
Chemo Time Course	HCT116	8/8/2017	Chemo	24	None	None	None	None	15 uM	Oxaliplatin	0.0424	0.1272	2.454791059
Chemo Time Course	HCT116	8/8/2017	Chemo	24	None	None	None	None	15 uM	Oxaliplatin	0.0538	0.1614	2.635318483
Chemo Time Course	HCT116	8/8/2017	Chemo	24	None	None	None	None	15 uM	Oxaliplatin	0.041	0.123	2.427679392
Chemo Time Course	HCT116	8/8/2017	Chemo	24	None	None	None	None	15 uM	Oxaliplatin	0.0476	0.1428	2.545098975
Chemo Time Course	HCT116	8/8/2017	Chemo	24	None	None	None	None	15 uM	Oxaliplatin	0.0397	0.1191	2.401340399
Chemo Time Course	HCT116	8/8/2017	Chemo	24	None	None	None	None	15 uM	Oxaliplatin	0.0474	0.1422	2.541895915
Chemo Time Course	HCT116	8/8/2017	Chemo	24	None	None	None	None	15 uM	Oxaliplatin	0.0491	0.1473	2.568507151
Chemo Time Course	HCT116	8/8/2017	Chemo	24	None	None	None	None	15 uM	Oxaliplatin	0.046	0.138	2.518909879
Chemo Time Course	HCT116	8/8/2017	Chemo	24	None	None	None	None	15 uM	Oxaliplatin	0.0671	0.2013	2.78323869
Chemo Time Course	HCT116	8/8/2017	Chemo	24	None	None	None	None	15 uM	Oxaliplatin	0.0564	0.1692	2.668579992
Chemo Time Course	HCT116	8/8/2017	Chemo	24	None	None	None	None	15 uM	Oxaliplatin	0.0519	0.1557	2.609444204
Chemo Time Course	HCT116	8/8/2017	Chemo	24	None	None	None	None	15 uM	Oxaliplatin	0.0471	0.1413	2.537054154
Chemo Time Course	HCT116	8/8/2017	Chemo	48	None	None	None	None	15 uM	Oxaliplatin	0.0609	0.1827	2.7209529
Chemo Time Course	HCT116	8/8/2017	Chemo	48	None	None	None	None	15 uM	Oxaliplatin	0.069	0.207	2.80023443
Chemo Time Course	HCT116	8/8/2017	Chemo	48	None	None	None	None	15 uM	Oxaliplatin	0.0728	0.2184	2.831488107
Chemo Time Course	HCT116	8/8/2017	Chemo	48	None	None	None	None	15 uM	Oxaliplatin	0.0689	0.2067	2.799362767
Chemo Time Course	HCT116	8/8/2017	Chemo	48	None	None	None	None	15 uM	Oxaliplatin	0.0583	0.1749	2.691462599
Chemo Time Course	HCT116	8/8/2017	Chemo	48	None	None	None	None	15 uM	Oxaliplatin	0.0617	0.1851	2.729617508
Chemo Time Course	HCT116	8/8/2017	Chemo	48	None	None	None	None	15 uM	Oxaliplatin	0.0603	0.1809	2.714329454
Chemo Time Course	HCT116	8/8/2017	Chemo	48	None	None	None	None	15 uM	Oxaliplatin	0.0644	0.1932	2.757466147
Chemo Time Course	HCT116	8/8/2017	Chemo	48	None	None	None	None	15 uM	Oxaliplatin	0.0855	0.2565	2.909364001
Chemo Time Course	HCT116	8/8/2017	Chemo	48	None	None	None	None	15 uM	Oxaliplatin	0.0612	0.1836	2.724224344
Chemo Time Course	HCT116	8/8/2017	Chemo	48	None	None	None	None	15 uM	Oxaliplatin	0.0538	0.1614	2.635318483
Chemo Time Course	HCT116	8/8/2017	Chemo	48	None	None	None	None	15 uM	Oxaliplatin	0.0594	0.1782	2.704190887
Chemo Time Course	HCT116	8/8/2017	Chemo	48	None	None	None	None	15 uM	Oxaliplatin	0.0554	0.1662	2.656063041
Chemo Time Course	HCT116	8/8/2017	Chemo	48	None	None	None	None	15 uM	Oxaliplatin	0.0561	0.1683	2.664860002
Chemo Time Course	HCT116	8/8/2017	Chemo	48	None	None	None	None	15 uM	Oxaliplatin	0.0569	0.1707	2.674714265
Chemo Time Course	HCT116	8/8/2017	Chemo	48	None	None	None	None	15 uM	Oxaliplatin	0.0563	0.1689	2.667343302
Chemo Time Course	HCT116	8/8/2017	Chemo	48	None	None	None	None	15 uM	Oxaliplatin	0.0577	0.1731	2.684361002
Chemo Time Course	HCT116	8/8/2017	Chemo	48	None	None	None	None	15 uM	Oxaliplatin	0.0608	0.1824	2.719856467
Chemo Time Course	HCT116	8/8/2017	Chemo	48	None	None	None	None	15 uM	Oxaliplatin	0.0657	0.1971	2.770119726
Chemo Time Course	HCT116	8/8/2017	Chemo	48	None	None	None	None	15 uM	Oxaliplatin	0.0548	0.1644	2.648389733
Chemo Time Course	HCT116	8/8/2017	Chemo	48	None	None	None	None	15 uM	Oxaliplatin	0.0576	0.1728	2.683166347
Chemo Time Course	HCT116	8/8/2017	Chemo	48	None	None	None	None	15 uM	Oxaliplatin	0.0594	0.1782	2.704190887
Chemo Time Course	HCT116	8/8/2017	Chemo	48	None	None	None	None	15 uM	Oxaliplatin	0.0628	0.1884	2.741224211
Chemo Time Course	HCT116	8/8/2017	Chemo	48	None	None	None	None	15 uM	Oxaliplatin	0.0563	0.1689	2.667343302
Chemo Time Course	HCT116	8/8/2017	Chemo	48	None	None	None	None	15 uM	Oxaliplatin	0.0467	0.1401	2.530528146
Chemo Time Course	HCT116	8/8/2017	Chemo	48	None	None	None	None	15 uM	Oxaliplatin	0.0518	0.1554	2.608042049
Chemo Time Course	HCT116	8/8/2017	Chemo	48	None	None	None	None	15 uM	Oxaliplatin	0.0526	0.1578	2.619142886
Chemo Time Course	HCT116	8/8/2017	Chemo	48	None	None	None	None	15 uM	Oxaliplatin	0.0577	0.1731	2.684361002
Chemo Time Course	HCT116	8/8/2017	Chemo	48	None	None	None	None	15 uM	Oxaliplatin	0.0568	0.1704	2.673493933
Chemo Time Course	HCT116	8/8/2017	Chemo	48	None	None	None	None	15 uM	Oxaliplatin	0.0589	0.1767	2.698451633
Chemo Time Course	HCT116	8/8/2017	Chemo	48	None	None	None	None	15 uM	Oxaliplatin	0.0573	0.1719	2.679563274
Chemo Time Course	HCT116	8/8/2017	Chemo	48	None	None	None	None	15 uM	Oxaliplatin	0.0632	0.1896	2.745357234
Chemo Time Course	HCT116	8/8/2017	Chemo	48	None	None	None	None	15 uM	Oxaliplatin	0.0692	0.2076	2.801970179
Chemo Time Course	HCT116	8/8/2017	Chemo	48	None	None	None	None	15 uM	Oxaliplatin	0.0489	0.1467	2.565447522
Chemo Time Course	HCT116	8/8/2017	Chemo	48	None	None	None	None	15 uM	Oxaliplatin	0.0557	0.1671	2.659853393
Chemo Time Course	HCT116	8/8/2017	Chemo	48	None	None	None	None	15 uM	Oxaliplatin	0.051	0.153	2.596668063
Chemo Time Course	HCT116	8/8/2017	Chemo	48	None	None	None	None	15 uM	Oxaliplatin	0.0569	0.1707	2.674714265
Chemo Time Course	HCT116	8/8/2017	Chemo	48	None	None	None	None	15 uM	Oxaliplatin	0.06	0.18	2.71097719
Chemo Time Course	HCT116	8/8/2017	Chemo	48	None	None	None	None	15 uM	Oxaliplatin	0.0639	0.1917	2.752472613
Chemo Time Course	HCT116	8/8/2017	Chemo	48	None	None	None	None	15 uM	Oxaliplatin	0.0504	0.1512	2.587949297
Chemo Time Course	HCT116	8/8/2017	Chemo	48	None	None	None	None	15 uM	Oxaliplatin	0.0556	0.1668	2.658593335
Chemo Time Course	HCT116	8/8/2017	Chemo	48	None	None	None	None	15 uM	Oxaliplatin	0.067	0.201	2.7823186
Chemo Time Course	HCT116	8/8/2017	Chemo	48	None	None	None	None	15 uM	Oxaliplatin	0.0487	0.1461	2.562369244
Chemo Time Course	HCT116	8/8/2017	Chemo	48	None	None	None	None	15 uM	Oxaliplatin	0.0593	0.1779	2.703049173
Chemo Time Course	HCT116	8/8/2017	Chemo	48	None	None	None	None	15 uM	Oxaliplatin	0.0608	0.1824	2.719856467
Chemo Time Course	HCT116	8/8/2017	Chemo	48	None	None	None	None	15 uM	Oxaliplatin	0.0535	0.1605	2.631326006
Chemo Time Course	HCT116	8/8/2017	Chemo	48	None	None	None	None	15 uM	Oxaliplatin	0.0737	0.2211	2.838354993
Chemo Time Course	HCT116	8/8/2017	Chemo	48	None	None	None	None	15 uM	Oxaliplatin	0.0646	0.1938	2.759443448
Chemo Time Course	HCT116	8/8/2017	Chemo	48	None	None	None	None	15 uM	Oxaliplatin	0.0633	0.1899	2.74638284
Chemo Time Course	HCT116	8/8/2017	Chemo	48	None	None	None	None	15 uM	Oxaliplatin	0.0612	0.1836	2.724224344
Chemo Time Course	HCT116	8/8/2017	Chemo	48	None	None	None	None	15 uM	Oxaliplatin	0.0576	0.1728	2.683166347
Chemo Time Course	HCT116	8/8/2017	Chemo	48	None	None	None	None	15 uM	Oxaliplatin	0.0536	0.1608	2.632660561
Chemo Time Course	HCT116	8/8/2017	Chemo	48	None	None	None	None	15 uM	Oxaliplatin	0.0605	0.1815	2.716549248
Chemo Time Course	HCT116	8/8/2017	Chemo	48	None	None	None	None	15 uM	Oxaliplatin	0.0639	0.1917	2.752472613
Chemo Time Course	HCT116	8/8/2017	Chemo	48	None	None	None	None	15 uM	Oxaliplatin	0.0585	0.1755	2.69380471
Chemo Time Course	HCT116	8/8/2017	Chemo	48	None	None	None	None	15 uM	Oxaliplatin	0.0577	0.1731	2.684361002
Chemo Time Course	HCT116	8/8/2017	Chemo	48	None	None	None	None	15 uM	Oxaliplatin	0.0485	0.1455	2.559272179
Chemo Time Course	HCT116	8/8/2017	Chemo	48	None	None	None	None	15 uM	Oxaliplatin	0.0573	0.1719	2.679563274
Chemo Time Course	HCT116	8/8/2017	Chemo	48	None	None	None	None	15 uM	Oxaliplatin	0.0596	0.1788	2.706465154
Chemo Time Course	HCT116	8/8/2017	Chemo	48	None	None	None	None	15 uM	Oxaliplatin	0.0537	0.1611	2.633991379
Chemo Time Course	HCT116	8/8/2017	Chemo	48	None	None	None	None	15 uM	Oxaliplatin	0.0619	0.1857	2.731754142
Chemo Time Course	HCT116	8/8/2017	Chemo	48	None	None	None	None	15 uM	Oxaliplatin	0.0443	0.1329	2.489591236
Chemo Time Course	HCT116	8/8/2017	Chemo	48	None	None	None	None	15 uM	Oxaliplatin	0.0488	0.1464	2.563910722
Chemo Time Course	HCT116	8/8/2017	Chemo	48	None	None	None	None	15 uM	Oxaliplatin	0.0514	0.1542	2.602390425
Chemo Time Course	HCT116	8/8/2017	Chemo	48	None	None	None	None	15 uM	Oxaliplatin	0.0538	0.1614	2.635318483
Chemo Time Course	HCT116	8/8/2017	Chemo	48	None	None	None	None	15 uM	Oxaliplatin	0.0527	0.1581	2.620512178
Chemo Time Course	HCT116	8/8/2017	Chemo	48	None	None	None	None	15 uM	Oxaliplatin	0.0612	0.1836	2.724224344
Chemo Time Course	HCT116	8/8/2017	Chemo	48	None	None	None	None	15 uM	Oxaliplatin	0.0576	0.1728	2.683166347
Chemo Time Course	HCT116	8/8/2017	Chemo	48	None	None	None	None	15 uM	Oxaliplatin	0.0603	0.1809	2.714329454
Chemo Time Course	HCT116	8/8/2017	Chemo	48	None	None	None	None	15 uM	Oxaliplatin	0.0599	0.1797	2.709853729
Chemo Time Course	HCT116	8/8/2017	Chemo	48	None	None	None	None	15 uM	Oxaliplatin	0.0676	0.2028	2.787800517
Control Cluster Tracking	HCT116	1/17/2018	Control	0	2	1	None	None	None	None	0.0431	0.1293	2.467877368
Control Cluster Tracking	HCT116	1/17/2018	Control	0	2	2	None	None	None	None	0.0437	0.1311	2.478845868
Control Cluster Tracking	HCT116	1/17/2018	Control	0	3	1	None	None	None	None	0.0445	0.1335	2.493125292
Control Cluster Tracking	HCT116	1/17/2018	Control	0	3	2	None	None	None	None	0.0418	0.1254	2.44332711
Control Cluster Tracking	HCT116	1/17/2018	Control	0	3	3	None	None	None	None	0.0553	0.1659	2.654792779
Control Cluster Tracking	HCT116	1/17/2018	Control	0	5	1	None	None	None	None	0.0571	0.1713	2.677145215
Control Cluster Tracking	HCT116	1/17/2018	Control	0	5	2	None	None	None	None	0.0551	0.1653	2.652241952
Control Cluster Tracking	HCT116	1/17/2018	Control	0	5	3	None	None	None	None	0.0574	0.1722	2.680767492
Control Cluster Tracking	HCT116	1/17/2018	Control	0	5	4	None	None	None	None	0.0421	0.1263	2.449087873
Control Cluster Tracking	HCT116	1/17/2018	Control	0	6	1	None	None	None	None	0.0421	0.1263	2.449087873
Control Cluster Tracking	HCT116	1/17/2018	Control	0	6	2	None	None	None	None	0.0391	0.1173	2.388789276
Control Cluster Tracking	HCT116	1/17/2018	Control	0	6	3	None	None	None	None	0.0526	0.1578	2.619142886
Control Cluster Tracking	HCT116	1/17/2018	Control	0	8	1	None	None	None	None	0.0567	0.1701	2.672270349
Control Cluster Tracking	HCT116	1/17/2018	Control	0	8	2	None	None	None	None	0.0569	0.1707	2.674714265
Control Cluster Tracking	HCT116	1/17/2018	Control	0	8	3	None	None	None	None	0.0547	0.1641	2.647098671
Control Cluster Tracking	HCT116	1/17/2018	Control	0	8	4	None	None	None	None	0.0621	0.1863	2.733879037
Control Cluster Tracking	HCT116	1/17/2018	Control	0	9	1	None	None	None	None	0.0614	0.1842	2.726390474
Control Cluster Tracking	HCT116	1/17/2018	Control	0	9	2	None	None	None	None	0.0592	0.1776	2.701904396
Control Cluster Tracking	HCT116	1/17/2018	Control	0	9	3	None	None	None	None	0.0511	0.1533	2.598105433
Control Cluster Tracking	HCT116	1/17/2018	Control	0	9	4	None	None	None	None	0.0539	0.1617	2.636641895
Control Cluster Tracking	HCT116	1/17/2018	Control	0	9	5	None	None	None	None	0.0492	0.1476	2.570030015
Control Cluster Tracking	HCT116	1/17/2018	Control	0	9	6	None	None	None	None	0.0468	0.1404	2.532167253
Control Cluster Tracking	HCT116	1/17/2018	Control	0	10	1	None	None	None	None	0.0451	0.1353	2.503589098
Control Cluster Tracking	HCT116	1/17/2018	Control	0	10	2	None	None	None	None	0.0499	0.1497	2.580561858
Control Cluster Tracking	HCT116	1/17/2018	Control	0	10	3	None	None	None	None	0.0375	0.1125	2.35402521
Control Cluster Tracking	HCT116	1/17/2018	Control	0	10	4	None	None	None	None	0.0627	0.1881	2.740183626
Control Cluster Tracking	HCT116	1/17/2018	Control	0	10	5	None	None	None	None	0.0651	0.1953	2.764337548
Control Cluster Tracking	HCT116	1/17/2018	Control	0	12	1	None	None	None	None	0.0407	0.1221	2.421702683
Control Cluster Tracking	HCT116	1/17/2018	Control	0	12	2	None	None	None	None	0.0461	0.1383	2.5205853
Control Cluster Tracking	HCT116	1/17/2018	Control	0	12	3	None	None	None	None	0.0382	0.1146	2.369473123
Control Cluster Tracking	HCT116	1/17/2018	Control	0	12	4	None	None	None	None	0.0415	0.1245	2.437508228
Control Cluster Tracking	HCT116	1/17/2018	Control	0	12	5	None	None	None	None	0.0451	0.1353	2.503589098
Control Cluster Tracking	HCT116	1/17/2018	Control	0	12	6	None	None	None	None	0.0431	0.1293	2.467877368
Control Cluster Tracking	HCT116	1/17/2018	Control	0	12	7	None	None	None	None	0.0442	0.1326	2.487815373
Control Cluster Tracking	HCT116	1/17/2018	Control	0	12	8	None	None	None	None	0.0496	0.1488	2.576075523
Control Cluster Tracking	HCT116	1/17/2018	Control	0	13	1	None	None	None	None	0.0454	0.1362	2.508745081
Control Cluster Tracking	HCT116	1/17/2018	Control	0	13	2	None	None	None	None	0.0609	0.1827	2.7209529
Control Cluster Tracking	HCT116	1/17/2018	Control	0	13	3	None	None	None	None	0.0529	0.1587	2.623238889
Control Cluster Tracking	HCT116	1/17/2018	Control	0	14	1	None	None	None	None	0.062	0.186	2.732818055
Control Cluster Tracking	HCT116	1/17/2018	Control	0	14	2	None	None	None	None	0.0628	0.1884	2.741224211
Control Cluster Tracking	HCT116	1/17/2018	Control	0	14	3	None	None	None	None	0.0557	0.1671	2.659853393
Control Cluster Tracking	HCT116	1/17/2018	Control	0	15	1	None	None	None	None	0.0408	0.1224	2.423701592
Control Cluster Tracking	HCT116	1/17/2018	Control	0	15	2	None	None	None	None	0.0502	0.1506	2.585007698
Control Cluster Tracking	HCT116	1/17/2018	Control	0	15	3	None	None	None	None	0.0448	0.1344	2.498382837
Control Cluster Tracking	HCT116	1/17/2018	Control	0	15	4	None	None	None	None	0.0458	0.1374	2.515543118
Control Cluster Tracking	HCT116	1/17/2018	Control	0	16	1	None	None	None	None	0.0534	0.1602	2.629987693
Control Cluster Tracking	HCT116	1/17/2018	Control	0	16	2	None	None	None	None	0.055	0.165	2.650961358
Control Cluster Tracking	HCT116	1/17/2018	Control	0	16	3	None	None	None	None	0.0423	0.1269	2.452896362
Control Cluster Tracking	HCT116	1/17/2018	Control	0	16	4	None	None	None	None	0.0504	0.1512	2.587949297
Control Cluster Tracking	HCT116	1/17/2018	Control	0	17	1	None	None	None	None	0.0569	0.1707	2.674714265
Control Cluster Tracking	HCT116	1/17/2018	Control	0	17	2	None	None	None	None	0.047	0.141	2.535430233
Control Cluster Tracking	HCT116	1/17/2018	Control	0	17	3	None	None	None	None	0.0439	0.1317	2.482451899
Control Cluster Tracking	HCT116	1/17/2018	Control	0	17	4	None	None	None	None	0.0515	0.1545	2.603809859
Control Cluster Tracking	HCT116	1/17/2018	Control	0	18	1	None	None	None	None	0.0584	0.1752	2.692635214
Control Cluster Tracking	HCT116	1/17/2018	Control	0	18	2	None	None	None	None	0.0558	0.1674	2.661110076
Control Cluster Tracking	HCT116	1/17/2018	Control	0	18	3	None	None	None	None	0.0467	0.1401	2.530528146
Control Cluster Tracking	HCT116	1/17/2018	Control	0	19	1	None	None	None	None	0.0566	0.1698	2.671043505
Control Cluster Tracking	HCT116	1/17/2018	Control	0	19	2	None	None	None	None	0.057	0.171	2.675931356
Control Cluster Tracking	HCT116	1/17/2018	Control	0	19	3	None	None	None	None	0.0501	0.1503	2.583530225
Control Cluster Tracking	HCT116	1/17/2018	Control	0	19	4	None	None	None	None	0.056	0.168	2.663613368
Control Cluster Tracking	HCT116	1/17/2018	Control	0	19	5	None	None	None	None	0.0467	0.1401	2.530528146
Control Cluster Tracking	HCT116	1/17/2018	Control	0	19	6	None	None	None	None	0.0485	0.1455	2.559272179
Control Cluster Tracking	HCT116	1/17/2018	Control	0	19	7	None	None	None	None	0.05	0.15	2.582048284
Control Cluster Tracking	HCT116	1/17/2018	Control	0	19	8	None	None	None	None	0.0513	0.1539	2.60096657
Control Cluster Tracking	HCT116	1/17/2018	Control	0	20	1	None	None	None	None	0.0498	0.1494	2.579070933
Control Cluster Tracking	HCT116	1/17/2018	Control	0	20	2	None	None	None	None	0.0543	0.1629	2.641899029
Control Cluster Tracking	HCT116	1/17/2018	Control	0	20	3	None	None	None	None	0.0487	0.1461	2.562369244
Control Cluster Tracking	HCT116	1/17/2018	Control	0	20	4	None	None	None	None	0.039	0.117	2.386672421
Control Cluster Tracking	HCT116	1/17/2018	Control	12	2	1	None	None	None	None	0.038	0.114	2.365098138
Control Cluster Tracking	HCT116	1/17/2018	Control	12	2	2	None	None	None	None	0.0479	0.1437	2.549866816
Control Cluster Tracking	HCT116	1/17/2018	Control	12	2	3	None	None	None	None	0.0357	0.1071	2.312590864
Control Cluster Tracking	HCT116	1/17/2018	Control	12	2	4	None	None	None	None	0.0387	0.1161	2.380278217
Control Cluster Tracking	HCT116	1/17/2018	Control	12	3	1	None	None	None	None	0.0394	0.1182	2.395096762
Control Cluster Tracking	HCT116	1/17/2018	Control	12	3	2	None	None	None	None	0.0473	0.1419	2.540286973
Control Cluster Tracking	HCT116	1/17/2018	Control	12	3	3	None	None	None	None	0.0499	0.1497	2.580561858
Control Cluster Tracking	HCT116	1/17/2018	Control	12	3	4	None	None	None	None	0.0461	0.1383	2.5205853
Control Cluster Tracking	HCT116	1/17/2018	Control	12	3	5	None	None	None	None	0.0418	0.1254	2.44332711
Control Cluster Tracking	HCT116	1/17/2018	Control	12	3	6	None	None	None	None	0.0485	0.1455	2.559272179
Control Cluster Tracking	HCT116	1/17/2018	Control	12	3	7	None	None	None	None	0.0444	0.1332	2.491361194
Control Cluster Tracking	HCT116	1/17/2018	Control	12	5	1	None	None	None	None	0.0533	0.1599	2.628645596
Control Cluster Tracking	HCT116	1/17/2018	Control	12	5	2	None	None	None	None	0.0499	0.1497	2.580561858
Control Cluster Tracking	HCT116	1/17/2018	Control	12	5	3	None	None	None	None	0.0514	0.1542	2.602390425
Control Cluster Tracking	HCT116	1/17/2018	Control	12	5	4	None	None	None	None	0.0489	0.1467	2.565447522
Control Cluster Tracking	HCT116	1/17/2018	Control	12	5	5	None	None	None	None	0.0562	0.1686	2.666103309
Control Cluster Tracking	HCT116	1/17/2018	Control	12	5	6	None	None	None	None	0.047	0.141	2.535430233
Control Cluster Tracking	HCT116	1/17/2018	Control	12	5	7	None	None	None	None	0.051	0.153	2.596668063
Control Cluster Tracking	HCT116	1/17/2018	Control	12	5	8	None	None	None	None	0.0407	0.1221	2.421702683
Control Cluster Tracking	HCT116	1/17/2018	Control	12	6	1	None	None	None	None	0.0425	0.1275	2.456679416
Control Cluster Tracking	HCT116	1/17/2018	Control	12	6	2	None	None	None	None	0.0473	0.1419	2.540286973
Control Cluster Tracking	HCT116	1/17/2018	Control	12	6	3	None	None	None	None	0.0508	0.1524	2.593779528
Control Cluster Tracking	HCT116	1/17/2018	Control	12	8	1	None	None	None	None	0.0473	0.1419	2.540286973
Control Cluster Tracking	HCT116	1/17/2018	Control	12	8	2	None	None	None	None	0.0413	0.1239	2.433596408
Control Cluster Tracking	HCT116	1/17/2018	Control	12	8	3	None	None	None	None	0.0538	0.1614	2.635318483
Control Cluster Tracking	HCT116	1/17/2018	Control	12	8	4	None	None	None	None	0.0433	0.1299	2.471559045
Control Cluster Tracking	HCT116	1/17/2018	Control	12	8	5	None	None	None	None	0.0512	0.1536	2.599538254
Control Cluster Tracking	HCT116	1/17/2018	Control	12	8	6	None	None	None	None	0.0493	0.1479	2.571548268
Control Cluster Tracking	HCT116	1/17/2018	Control	12	8	7	None	None	None	None	0.0433	0.1299	2.471559045
Control Cluster Tracking	HCT116	1/17/2018	Control	12	8	8	None	None	None	None	0.0542	0.1626	2.640590182
Control Cluster Tracking	HCT116	1/17/2018	Control	12	8	9	None	None	None	None	0.0567	0.1701	2.672270349
Control Cluster Tracking	HCT116	1/17/2018	Control	12	9	1	None	None	None	None	0.053	0.159	2.624596365
Control Cluster Tracking	HCT116	1/17/2018	Control	12	9	2	None	None	None	None	0.0536	0.1608	2.632660561
Control Cluster Tracking	HCT116	1/17/2018	Control	12	9	3	None	None	None	None	0.0444	0.1332	2.491361194
Control Cluster Tracking	HCT116	1/17/2018	Control	12	9	4	None	None	None	None	0.048	0.144	2.551446378
Control Cluster Tracking	HCT116	1/17/2018	Control	12	9	5	None	None	None	None	0.0502	0.1506	2.585007698
Control Cluster Tracking	HCT116	1/17/2018	Control	12	9	6	None	None	None	None	0.0452	0.1356	2.505313298
Control Cluster Tracking	HCT116	1/17/2018	Control	12	9	7	None	None	None	None	0.0558	0.1674	2.661110076
Control Cluster Tracking	HCT116	1/17/2018	Control	12	9	8	None	None	None	None	0.0454	0.1362	2.508745081
Control Cluster Tracking	HCT116	1/17/2018	Control	12	9	9	None	None	None	None	0.045	0.135	2.501859312
Control Cluster Tracking	HCT116	1/17/2018	Control	12	10	10	None	None	None	None	0.0375	0.1125	2.35402521
Control Cluster Tracking	HCT116	1/17/2018	Control	12	10	1	None	None	None	None	0.0384	0.1152	2.373817651
Control Cluster Tracking	HCT116	1/17/2018	Control	12	10	2	None	None	None	None	0.0441	0.1323	2.48603356
Control Cluster Tracking	HCT116	1/17/2018	Control	12	10	3	None	None	None	None	0.0466	0.1398	2.528883929
Control Cluster Tracking	HCT116	1/17/2018	Control	12	10	4	None	None	None	None	0.0402	0.1206	2.411607045
Control Cluster Tracking	HCT116	1/17/2018	Control	12	10	5	None	None	None	None	0.0383	0.1149	2.371649168
Control Cluster Tracking	HCT116	1/17/2018	Control	12	10	6	None	None	None	None	0.0467	0.1401	2.530528146
Control Cluster Tracking	HCT116	1/17/2018	Control	12	10	7	None	None	None	None	0.0303	0.0909	2.173148475
Control Cluster Tracking	HCT116	1/17/2018	Control	12	10	8	None	None	None	None	0.0392	0.1176	2.390898926
Control Cluster Tracking	HCT116	1/17/2018	Control	12	10	9	None	None	None	None	0.0352	0.1056	2.300640385
Control Cluster Tracking	HCT116	1/17/2018	Control	12	12	1	None	None	None	None	0.0478	0.1434	2.548282408
Control Cluster Tracking	HCT116	1/17/2018	Control	12	12	2	None	None	None	None	0.0364	0.1092	2.328997401
Control Cluster Tracking	HCT116	1/17/2018	Control	12	12	3	None	None	None	None	0.0388	0.1164	2.382416933
Control Cluster Tracking	HCT116	1/17/2018	Control	12	12	4	None	None	None	None	0.0387	0.1161	2.380278217
Control Cluster Tracking	HCT116	1/17/2018	Control	12	12	5	None	None	None	None	0.0388	0.1164	2.382416933
Control Cluster Tracking	HCT116	1/17/2018	Control	12	12	6	None	None	None	None	0.0386	0.1158	2.378132128
Control Cluster Tracking	HCT116	1/17/2018	Control	12	13	1	None	None	None	None	0.0477	0.1431	2.546693134
Control Cluster Tracking	HCT116	1/17/2018	Control	12	13	2	None	None	None	None	0.0443	0.1329	2.489591236
Control Cluster Tracking	HCT116	1/17/2018	Control	12	13	3	None	None	None	None	0.0461	0.1383	2.5205853
Control Cluster Tracking	HCT116	1/17/2018	Control	12	13	4	None	None	None	None	0.05	0.15	2.582048284
Control Cluster Tracking	HCT116	1/17/2018	Control	12	13	5	None	None	None	None	0.0436	0.1308	2.477033587
Control Cluster Tracking	HCT116	1/17/2018	Control	12	13	6	None	None	None	None	0.0411	0.1233	2.429658332
Control Cluster Tracking	HCT116	1/17/2018	Control	12	14	1	None	None	None	None	0.0506	0.1518	2.590873201
Control Cluster Tracking	HCT116	1/17/2018	Control	12	14	2	None	None	None	None	0.0523	0.1569	2.615010913
Control Cluster Tracking	HCT116	1/17/2018	Control	12	14	3	None	None	None	None	0.0521	0.1563	2.61223587
Control Cluster Tracking	HCT116	1/17/2018	Control	12	14	4	None	None	None	None	0.0449	0.1347	2.500123904
Control Cluster Tracking	HCT116	1/17/2018	Control	12	15	1	None	None	None	None	0.0461	0.1383	2.5205853
Control Cluster Tracking	HCT116	1/17/2018	Control	12	15	2	None	None	None	None	0.0486	0.1458	2.560823069
Control Cluster Tracking	HCT116	1/17/2018	Control	12	15	3	None	None	None	None	0.0372	0.1116	2.347290187
Control Cluster Tracking	HCT116	1/17/2018	Control	12	15	4	None	None	None	None	0.0462	0.1386	2.522255453
Control Cluster Tracking	HCT116	1/17/2018	Control	12	16	1	None	None	None	None	0.0461	0.1383	2.5205853
Control Cluster Tracking	HCT116	1/17/2018	Control	12	16	2	None	None	None	None	0.0433	0.1299	2.471559045
Control Cluster Tracking	HCT116	1/17/2018	Control	12	16	3	None	None	None	None	0.0418	0.1254	2.44332711
Control Cluster Tracking	HCT116	1/17/2018	Control	12	16	4	None	None	None	None	0.0601	0.1803	2.712097628
Control Cluster Tracking	HCT116	1/17/2018	Control	12	16	5	None	None	None	None	0.0461	0.1383	2.5205853
Control Cluster Tracking	HCT116	1/17/2018	Control	12	17	1	None	None	None	None	0.0466	0.1398	2.528883929
Control Cluster Tracking	HCT116	1/17/2018	Control	12	17	2	None	None	None	None	0.0459	0.1377	2.517229162
Control Cluster Tracking	HCT116	1/17/2018	Control	12	17	3	None	None	None	None	0.0404	0.1212	2.415665624
Control Cluster Tracking	HCT116	1/17/2018	Control	12	17	4	None	None	None	None	0.0393	0.1179	2.393001409
Control Cluster Tracking	HCT116	1/17/2018	Control	12	17	5	None	None	None	None	0.0464	0.1392	2.525580064
Control Cluster Tracking	HCT116	1/17/2018	Control	12	17	6	None	None	None	None	0.0498	0.1494	2.579070933
Control Cluster Tracking	HCT116	1/17/2018	Control	12	17	7	None	None	None	None	0.0452	0.1356	2.505313298
Control Cluster Tracking	HCT116	1/17/2018	Control	12	17	8	None	None	None	None	0.0431	0.1293	2.467877368
Control Cluster Tracking	HCT116	1/17/2018	Control	12	18	1	None	None	None	None	0.0426	0.1278	2.458561452
Control Cluster Tracking	HCT116	1/17/2018	Control	12	18	2	None	None	None	None	0.052	0.156	2.610842132
Control Cluster Tracking	HCT116	1/17/2018	Control	12	18	3	None	None	None	None	0.038	0.114	2.365098138
Control Cluster Tracking	HCT116	1/17/2018	Control	12	19	10	None	None	None	None	0.0501	0.1503	2.583530225
Control Cluster Tracking	HCT116	1/17/2018	Control	12	19	11	None	None	None	None	0.0512	0.1536	2.599538254
Control Cluster Tracking	HCT116	1/17/2018	Control	12	19	12	None	None	None	None	0.0479	0.1437	2.549866816
Control Cluster Tracking	HCT116	1/17/2018	Control	12	19	13	None	None	None	None	0.0511	0.1533	2.598105433
Control Cluster Tracking	HCT116	1/17/2018	Control	12	19	14	None	None	None	None	0.0478	0.1434	2.548282408
Control Cluster Tracking	HCT116	1/17/2018	Control	12	19	1	None	None	None	None	0.0494	0.1482	2.573061926
Control Cluster Tracking	HCT116	1/17/2018	Control	12	19	2	None	None	None	None	0.0417	0.1251	2.441393967
Control Cluster Tracking	HCT116	1/17/2018	Control	12	19	3	None	None	None	None	0.05	0.15	2.582048284
Control Cluster Tracking	HCT116	1/17/2018	Control	12	19	4	None	None	None	None	0.0511	0.1533	2.598105433
Control Cluster Tracking	HCT116	1/17/2018	Control	12	19	5	None	None	None	None	0.0524	0.1572	2.616392284
Control Cluster Tracking	HCT116	1/17/2018	Control	12	19	6	None	None	None	None	0.0508	0.1524	2.593779528
Control Cluster Tracking	HCT116	1/17/2018	Control	12	19	7	None	None	None	None	0.0462	0.1386	2.522255453
Control Cluster Tracking	HCT116	1/17/2018	Control	12	19	8	None	None	None	None	0.0463	0.1389	2.523920365
Control Cluster Tracking	HCT116	1/17/2018	Control	12	19	9	None	None	None	None	0.0556	0.1668	2.658593335
Control Cluster Tracking	HCT116	1/17/2018	Control	12	20	1	None	None	None	None	0.0551	0.1653	2.652241952
Control Cluster Tracking	HCT116	1/17/2018	Control	12	20	2	None	None	None	None	0.0375	0.1125	2.35402521
Control Cluster Tracking	HCT116	1/17/2018	Control	12	20	3	None	None	None	None	0.0483	0.1449	2.556156185
Control Cluster Tracking	HCT116	1/17/2018	Control	12	20	4	None	None	None	None	0.0408	0.1224	2.423701592
Control Cluster Tracking	HCT116	1/17/2018	Control	24	2	1	None	None	None	None	0.0445	0.1335	2.493125292
Control Cluster Tracking	HCT116	1/17/2018	Control	24	2	2	None	None	None	None	0.0413	0.1239	2.433596408
Control Cluster Tracking	HCT116	1/17/2018	Control	24	2	3	None	None	None	None	0.0369	0.1107	2.340487248
Control Cluster Tracking	HCT116	1/17/2018	Control	24	2	4	None	None	None	None	0.0476	0.1428	2.545098975
Control Cluster Tracking	HCT116	1/17/2018	Control	24	2	5	None	None	None	None	0.0385	0.1155	2.375978622
Control Cluster Tracking	HCT116	1/17/2018	Control	24	2	6	None	None	None	None	0.038	0.114	2.365098138
Control Cluster Tracking	HCT116	1/17/2018	Control	24	2	7	None	None	None	None	0.0465	0.1395	2.527234577
Control Cluster Tracking	HCT116	1/17/2018	Control	24	2	8	None	None	None	None	0.0416	0.1248	2.439454347
Control Cluster Tracking	HCT116	1/17/2018	Control	24	3	1	None	None	None	None	0.0463	0.1389	2.523920365
Control Cluster Tracking	HCT116	1/17/2018	Control	24	3	2	None	None	None	None	0.0369	0.1107	2.340487248
Control Cluster Tracking	HCT116	1/17/2018	Control	24	3	3	None	None	None	None	0.0472	0.1416	2.53867306
Control Cluster Tracking	HCT116	1/17/2018	Control	24	3	4	None	None	None	None	0.0439	0.1317	2.482451899
Control Cluster Tracking	HCT116	1/17/2018	Control	24	3	5	None	None	None	None	0.0488	0.1464	2.563910722
Control Cluster Tracking	HCT116	1/17/2018	Control	24	3	6	None	None	None	None	0.035	0.105	2.295805583
Control Cluster Tracking	HCT116	1/17/2018	Control	24	3	7	None	None	None	None	0.0409	0.1227	2.42569382
Control Cluster Tracking	HCT116	1/17/2018	Control	24	3	8	None	None	None	None	0.0431	0.1293	2.467877368
Control Cluster Tracking	HCT116	1/17/2018	Control	24	3	9	None	None	None	None	0.0494	0.1482	2.573061926
Control Cluster Tracking	HCT116	1/17/2018	Control	24	3	10	None	None	None	None	0.0443	0.1329	2.489591236
Control Cluster Tracking	HCT116	1/17/2018	Control	24	3	11	None	None	None	None	0.0436	0.1308	2.477033587
Control Cluster Tracking	HCT116	1/17/2018	Control	24	3	12	None	None	None	None	0.0533	0.1599	2.628645596
Control Cluster Tracking	HCT116	1/17/2018	Control	24	5	1	None	None	None	None	0.0418	0.1254	2.44332711
Control Cluster Tracking	HCT116	1/17/2018	Control	24	5	2	None	None	None	None	0.0476	0.1428	2.545098975
Control Cluster Tracking	HCT116	1/17/2018	Control	24	5	3	None	None	None	None	0.0434	0.1302	2.473390231
Control Cluster Tracking	HCT116	1/17/2018	Control	24	5	4	None	None	None	None	0.0548	0.1644	2.648389733
Control Cluster Tracking	HCT116	1/17/2018	Control	24	5	5	None	None	None	None	0.0504	0.1512	2.587949297
Control Cluster Tracking	HCT116	1/17/2018	Control	24	5	6	None	None	None	None	0.0463	0.1389	2.523920365
Control Cluster Tracking	HCT116	1/17/2018	Control	24	5	7	None	None	None	None	0.0423	0.1269	2.452896362
Control Cluster Tracking	HCT116	1/17/2018	Control	24	5	8	None	None	None	None	0.0494	0.1482	2.573061926
Control Cluster Tracking	HCT116	1/17/2018	Control	24	5	9	None	None	None	None	0.0526	0.1578	2.619142886
Control Cluster Tracking	HCT116	1/17/2018	Control	24	5	10	None	None	None	None	0.0397	0.1191	2.401340399
Control Cluster Tracking	HCT116	1/17/2018	Control	24	5	11	None	None	None	None	0.0373	0.1119	2.349542729
Control Cluster Tracking	HCT116	1/17/2018	Control	24	5	12	None	None	None	None	0.0477	0.1431	2.546693134
Control Cluster Tracking	HCT116	1/17/2018	Control	24	5	13	None	None	None	None	0.0534	0.1602	2.629987693
Control Cluster Tracking	HCT116	1/17/2018	Control	24	6	1	None	None	None	None	0.0535	0.1605	2.631326006
Control Cluster Tracking	HCT116	1/17/2018	Control	24	6	2	None	None	None	None	0.0457	0.1371	2.51385172
Control Cluster Tracking	HCT116	1/17/2018	Control	24	6	3	None	None	None	None	0.0465	0.1395	2.527234577
Control Cluster Tracking	HCT116	1/17/2018	Control	24	6	4	None	None	None	None	0.0495	0.1485	2.574571006
Control Cluster Tracking	HCT116	1/17/2018	Control	24	6	5	None	None	None	None	0.0476	0.1428	2.545098975
Control Cluster Tracking	HCT116	1/17/2018	Control	24	6	6	None	None	None	None	0.0386	0.1158	2.378132128
Control Cluster Tracking	HCT116	1/17/2018	Control	24	8	1	None	None	None	None	0.0463	0.1389	2.523920365
Control Cluster Tracking	HCT116	1/17/2018	Control	24	8	2	None	None	None	None	0.0467	0.1401	2.530528146
Control Cluster Tracking	HCT116	1/17/2018	Control	24	8	3	None	None	None	None	0.0501	0.1503	2.583530225
Control Cluster Tracking	HCT116	1/17/2018	Control	24	8	4	None	None	None	None	0.0432	0.1296	2.469721444
Control Cluster Tracking	HCT116	1/17/2018	Control	24	8	5	None	None	None	None	0.0442	0.1326	2.487815373
Control Cluster Tracking	HCT116	1/17/2018	Control	24	8	6	None	None	None	None	0.0546	0.1638	2.645804086
Control Cluster Tracking	HCT116	1/17/2018	Control	24	8	7	None	None	None	None	0.0455	0.1365	2.510452733
Control Cluster Tracking	HCT116	1/17/2018	Control	24	8	8	None	None	None	None	0.0418	0.1254	2.44332711
Control Cluster Tracking	HCT116	1/17/2018	Control	24	8	9	None	None	None	None	0.0561	0.1683	2.664860002
Control Cluster Tracking	HCT116	1/17/2018	Control	24	8	10	None	None	None	None	0.047	0.141	2.535430233
Control Cluster Tracking	HCT116	1/17/2018	Control	24	8	11	None	None	None	None	0.0536	0.1608	2.632660561
Control Cluster Tracking	HCT116	1/17/2018	Control	24	8	12	None	None	None	None	0.044	0.132	2.484245751
Control Cluster Tracking	HCT116	1/17/2018	Control	24	8	13	None	None	None	None	0.0433	0.1299	2.471559045
Control Cluster Tracking	HCT116	1/17/2018	Control	24	8	14	None	None	None	None	0.0446	0.1338	2.494883571
Control Cluster Tracking	HCT116	1/17/2018	Control	24	8	15	None	None	None	None	0.0432	0.1296	2.469721444
Control Cluster Tracking	HCT116	1/17/2018	Control	24	8	16	None	None	None	None	0.0384	0.1152	2.373817651
Control Cluster Tracking	HCT116	1/17/2018	Control	24	9	1	None	None	None	None	0.0466	0.1398	2.528883929
Control Cluster Tracking	HCT116	1/17/2018	Control	24	9	2	None	None	None	None	0.0513	0.1539	2.60096657
Control Cluster Tracking	HCT116	1/17/2018	Control	24	9	3	None	None	None	None	0.0485	0.1455	2.559272179
Control Cluster Tracking	HCT116	1/17/2018	Control	24	9	4	None	None	None	None	0.0447	0.1341	2.496636072
Control Cluster Tracking	HCT116	1/17/2018	Control	24	9	5	None	None	None	None	0.0445	0.1335	2.493125292
Control Cluster Tracking	HCT116	1/17/2018	Control	24	9	6	None	None	None	None	0.0441	0.1323	2.48603356
Control Cluster Tracking	HCT116	1/17/2018	Control	24	9	7	None	None	None	None	0.0551	0.1653	2.652241952
Control Cluster Tracking	HCT116	1/17/2018	Control	24	9	8	None	None	None	None	0.0482	0.1446	2.554591043
Control Cluster Tracking	HCT116	1/17/2018	Control	24	9	9	None	None	None	None	0.0465	0.1395	2.527234577
Control Cluster Tracking	HCT116	1/17/2018	Control	24	9	10	None	None	None	None	0.0467	0.1401	2.530528146
Control Cluster Tracking	HCT116	1/17/2018	Control	24	9	11	None	None	None	None	0.0433	0.1299	2.471559045
Control Cluster Tracking	HCT116	1/17/2018	Control	24	10	1	None	None	None	None	0.0355	0.1065	2.307833976
Control Cluster Tracking	HCT116	1/17/2018	Control	24	10	2	None	None	None	None	0.0395	0.1185	2.397185021
Control Cluster Tracking	HCT116	1/17/2018	Control	24	10	3	None	None	None	None	0.0388	0.1164	2.382416933
Control Cluster Tracking	HCT116	1/17/2018	Control	24	10	4	None	None	None	None	0.0398	0.1194	2.403407584
Control Cluster Tracking	HCT116	1/17/2018	Control	24	10	5	None	None	None	None	0.0475	0.1425	2.543499909
Control Cluster Tracking	HCT116	1/17/2018	Control	24	10	6	None	None	None	None	0.0489	0.1467	2.565447522
Control Cluster Tracking	HCT116	1/17/2018	Control	24	10	7	None	None	None	None	0.0405	0.1215	2.417684725
Control Cluster Tracking	HCT116	1/17/2018	Control	24	10	8	None	None	None	None	0.0337	0.1011	2.263602256
Control Cluster Tracking	HCT116	1/17/2018	Control	24	10	9	None	None	None	None	0.0418	0.1254	2.44332711
Control Cluster Tracking	HCT116	1/17/2018	Control	24	10	10	None	None	None	None	0.0432	0.1296	2.469721444
Control Cluster Tracking	HCT116	1/17/2018	Control	24	10	11	None	None	None	None	0.0379	0.1137	2.36289909
Control Cluster Tracking	HCT116	1/17/2018	Control	24	10	12	None	None	None	None	0.0385	0.1155	2.375978622
Control Cluster Tracking	HCT116	1/17/2018	Control	24	10	13	None	None	None	None	0.0466	0.1398	2.528883929
Control Cluster Tracking	HCT116	1/17/2018	Control	24	10	14	None	None	None	None	0.0409	0.1227	2.42569382
Control Cluster Tracking	HCT116	1/17/2018	Control	24	10	15	None	None	None	None	0.041	0.123	2.427679392
Control Cluster Tracking	HCT116	1/17/2018	Control	24	12	1	None	None	None	None	0.0421	0.1263	2.449087873
Control Cluster Tracking	HCT116	1/17/2018	Control	24	12	2	None	None	None	None	0.0511	0.1533	2.598105433
Control Cluster Tracking	HCT116	1/17/2018	Control	24	12	3	None	None	None	None	0.0432	0.1296	2.469721444
Control Cluster Tracking	HCT116	1/17/2018	Control	24	12	4	None	None	None	None	0.0504	0.1512	2.587949297
Control Cluster Tracking	HCT116	1/17/2018	Control	24	12	5	None	None	None	None	0.0466	0.1398	2.528883929
Control Cluster Tracking	HCT116	1/17/2018	Control	24	12	6	None	None	None	None	0.0511	0.1533	2.598105433
Control Cluster Tracking	HCT116	1/17/2018	Control	24	12	7	None	None	None	None	0.0498	0.1494	2.579070933
Control Cluster Tracking	HCT116	1/17/2018	Control	24	12	8	None	None	None	None	0.044	0.132	2.484245751
Control Cluster Tracking	HCT116	1/17/2018	Control	24	12	9	None	None	None	None	0.0529	0.1587	2.623238889
Control Cluster Tracking	HCT116	1/17/2018	Control	24	12	10	None	None	None	None	0.0442	0.1326	2.487815373
Control Cluster Tracking	HCT116	1/17/2018	Control	24	12	11	None	None	None	None	0.0466	0.1398	2.528883929
Control Cluster Tracking	HCT116	1/17/2018	Control	24	12	12	None	None	None	None	0.0596	0.1788	2.706465154
Control Cluster Tracking	HCT116	1/17/2018	Control	24	12	13	None	None	None	None	0.0421	0.1263	2.449087873
Control Cluster Tracking	HCT116	1/17/2018	Control	24	12	14	None	None	None	None	0.0452	0.1356	2.505313298
Control Cluster Tracking	HCT116	1/17/2018	Control	24	12	15	None	None	None	None	0.0439	0.1317	2.482451899
Control Cluster Tracking	HCT116	1/17/2018	Control	24	12	16	None	None	None	None	0.0418	0.1254	2.44332711
Control Cluster Tracking	HCT116	1/17/2018	Control	24	13	1	None	None	None	None	0.0471	0.1413	2.537054154
Control Cluster Tracking	HCT116	1/17/2018	Control	24	13	2	None	None	None	None	0.0464	0.1392	2.525580064
Control Cluster Tracking	HCT116	1/17/2018	Control	24	13	3	None	None	None	None	0.0479	0.1437	2.549866816
Control Cluster Tracking	HCT116	1/17/2018	Control	24	13	4	None	None	None	None	0.0496	0.1488	2.576075523
Control Cluster Tracking	HCT116	1/17/2018	Control	24	13	5	None	None	None	None	0.0513	0.1539	2.60096657
Control Cluster Tracking	HCT116	1/17/2018	Control	24	13	6	None	None	None	None	0.0502	0.1506	2.585007698
Control Cluster Tracking	HCT116	1/17/2018	Control	24	13	7	None	None	None	None	0.0477	0.1431	2.546693134
Control Cluster Tracking	HCT116	1/17/2018	Control	24	13	8	None	None	None	None	0.0475	0.1425	2.543499909
Control Cluster Tracking	HCT116	1/17/2018	Control	24	13	9	None	None	None	None	0.053	0.159	2.624596365
Control Cluster Tracking	HCT116	1/17/2018	Control	24	13	10	None	None	None	None	0.0526	0.1578	2.619142886
Control Cluster Tracking	HCT116	1/17/2018	Control	24	13	11	None	None	None	None	0.053	0.159	2.624596365
Control Cluster Tracking	HCT116	1/17/2018	Control	24	13	12	None	None	None	None	0.055	0.165	2.650961358
Control Cluster Tracking	HCT116	1/17/2018	Control	24	13	13	None	None	None	None	0.0454	0.1362	2.508745081
Control Cluster Tracking	HCT116	1/17/2018	Control	24	14	1	None	None	None	None	0.0504	0.1512	2.587949297
Control Cluster Tracking	HCT116	1/17/2018	Control	24	14	2	None	None	None	None	0.0493	0.1479	2.571548268
Control Cluster Tracking	HCT116	1/17/2018	Control	24	14	3	None	None	None	None	0.0508	0.1524	2.593779528
Control Cluster Tracking	HCT116	1/17/2018	Control	24	14	4	None	None	None	None	0.0514	0.1542	2.602390425
Control Cluster Tracking	HCT116	1/17/2018	Control	24	14	5	None	None	None	None	0.0523	0.1569	2.615010913
Control Cluster Tracking	HCT116	1/17/2018	Control	24	14	6	None	None	None	None	0.0489	0.1467	2.565447522
Control Cluster Tracking	HCT116	1/17/2018	Control	24	14	7	None	None	None	None	0.0453	0.1359	2.507031947
Control Cluster Tracking	HCT116	1/17/2018	Control	24	15	1	None	None	None	None	0.0447	0.1341	2.496636072
Control Cluster Tracking	HCT116	1/17/2018	Control	24	15	2	None	None	None	None	0.0463	0.1389	2.523920365
Control Cluster Tracking	HCT116	1/17/2018	Control	24	15	3	None	None	None	None	0.0432	0.1296	2.469721444
Control Cluster Tracking	HCT116	1/17/2018	Control	24	15	4	None	None	None	None	0.0456	0.1368	2.512154935
Control Cluster Tracking	HCT116	1/17/2018	Control	24	15	5	None	None	None	None	0.042	0.126	2.447174043
Control Cluster Tracking	HCT116	1/17/2018	Control	24	16	1	None	None	None	None	0.0526	0.1578	2.619142886
Control Cluster Tracking	HCT116	1/17/2018	Control	24	16	2	None	None	None	None	0.0422	0.1266	2.450995306
Control Cluster Tracking	HCT116	1/17/2018	Control	24	16	3	None	None	None	None	0.0434	0.1302	2.473390231
Control Cluster Tracking	HCT116	1/17/2018	Control	24	16	4	None	None	None	None	0.0482	0.1446	2.554591043
Control Cluster Tracking	HCT116	1/17/2018	Control	24	16	5	None	None	None	None	0.0506	0.1518	2.590873201
Control Cluster Tracking	HCT116	1/17/2018	Control	24	16	6	None	None	None	None	0.0443	0.1329	2.489591236
Control Cluster Tracking	HCT116	1/17/2018	Control	24	16	7	None	None	None	None	0.0503	0.1509	2.586480716
Control Cluster Tracking	HCT116	1/17/2018	Control	24	16	8	None	None	None	None	0.0472	0.1416	2.53867306
Control Cluster Tracking	HCT116	1/17/2018	Control	24	17	1	None	None	None	None	0.0384	0.1152	2.373817651
Control Cluster Tracking	HCT116	1/17/2018	Control	24	17	2	None	None	None	None	0.0439	0.1317	2.482451899
Control Cluster Tracking	HCT116	1/17/2018	Control	24	17	3	None	None	None	None	0.0495	0.1485	2.574571006
Control Cluster Tracking	HCT116	1/17/2018	Control	24	17	4	None	None	None	None	0.0471	0.1413	2.537054154
Control Cluster Tracking	HCT116	1/17/2018	Control	24	17	5	None	None	None	None	0.0482	0.1446	2.554591043
Control Cluster Tracking	HCT116	1/17/2018	Control	24	17	6	None	None	None	None	0.0463	0.1389	2.523920365
Control Cluster Tracking	HCT116	1/17/2018	Control	24	17	7	None	None	None	None	0.0416	0.1248	2.439454347
Control Cluster Tracking	HCT116	1/17/2018	Control	24	17	8	None	None	None	None	0.0384	0.1152	2.373817651
Control Cluster Tracking	HCT116	1/17/2018	Control	24	17	9	None	None	None	None	0.0479	0.1437	2.549866816
Control Cluster Tracking	HCT116	1/17/2018	Control	24	17	10	None	None	None	None	0.0567	0.1701	2.672270349
Control Cluster Tracking	HCT116	1/17/2018	Control	24	17	11	None	None	None	None	0.0429	0.1287	2.464169825
Control Cluster Tracking	HCT116	1/17/2018	Control	24	17	12	None	None	None	None	0.0491	0.1473	2.568507151
Control Cluster Tracking	HCT116	1/17/2018	Control	24	17	13	None	None	None	None	0.0402	0.1206	2.411607045
Control Cluster Tracking	HCT116	1/17/2018	Control	24	18	1	None	None	None	None	0.05	0.15	2.582048284
Control Cluster Tracking	HCT116	1/17/2018	Control	24	18	2	None	None	None	None	0.0509	0.1527	2.595226097
Control Cluster Tracking	HCT116	1/17/2018	Control	24	18	3	None	None	None	None	0.0422	0.1266	2.450995306
Control Cluster Tracking	HCT116	1/17/2018	Control	24	18	4	None	None	None	None	0.0449	0.1347	2.500123904
Control Cluster Tracking	HCT116	1/17/2018	Control	24	18	5	None	None	None	None	0.0427	0.1281	2.460437187
Control Cluster Tracking	HCT116	1/17/2018	Control	24	18	6	None	None	None	None	0.0445	0.1335	2.493125292
Control Cluster Tracking	HCT116	1/17/2018	Control	24	18	7	None	None	None	None	0.0517	0.1551	2.606635632
Control Cluster Tracking	HCT116	1/17/2018	Control	24	18	8	None	None	None	None	0.047	0.141	2.535430233
Control Cluster Tracking	HCT116	1/17/2018	Control	24	18	9	None	None	None	None	0.0404	0.1212	2.415665624
Control Cluster Tracking	HCT116	1/17/2018	Control	24	18	10	None	None	None	None	0.0543	0.1629	2.641899029
Control Cluster Tracking	HCT116	1/17/2018	Control	24	18	11	None	None	None	None	0.0343	0.1029	2.278634543
Control Cluster Tracking	HCT116	1/17/2018	Control	24	18	12	None	None	None	None	0.0428	0.1284	2.462306638
Control Cluster Tracking	HCT116	1/17/2018	Control	24	19	1	None	None	None	None	0.0337	0.1011	2.263602256
Control Cluster Tracking	HCT116	1/17/2018	Control	24	19	2	None	None	None	None	0.0396	0.1188	2.399266222
Control Cluster Tracking	HCT116	1/17/2018	Control	24	19	3	None	None	None	None	0.0487	0.1461	2.562369244
Control Cluster Tracking	HCT116	1/17/2018	Control	24	19	4	None	None	None	None	0.0416	0.1248	2.439454347
Control Cluster Tracking	HCT116	1/17/2018	Control	24	19	5	None	None	None	None	0.0451	0.1353	2.503589098
Control Cluster Tracking	HCT116	1/17/2018	Control	24	19	6	None	None	None	None	0.0556	0.1668	2.658593335
Control Cluster Tracking	HCT116	1/17/2018	Control	24	19	7	None	None	None	None	0.047	0.141	2.535430233
Control Cluster Tracking	HCT116	1/17/2018	Control	24	19	8	None	None	None	None	0.0477	0.1431	2.546693134
Control Cluster Tracking	HCT116	1/17/2018	Control	24	19	9	None	None	None	None	0.0472	0.1416	2.53867306
Control Cluster Tracking	HCT116	1/17/2018	Control	24	19	10	None	None	None	None	0.0472	0.1416	2.53867306
Control Cluster Tracking	HCT116	1/17/2018	Control	24	19	11	None	None	None	None	0.0491	0.1473	2.568507151
Control Cluster Tracking	HCT116	1/17/2018	Control	24	19	12	None	None	None	None	0.0443	0.1329	2.489591236
Control Cluster Tracking	HCT116	1/17/2018	Control	24	19	13	None	None	None	None	0.0462	0.1386	2.522255453
Control Cluster Tracking	HCT116	1/17/2018	Control	24	19	14	None	None	None	None	0.0382	0.1146	2.369473123
Control Cluster Tracking	HCT116	1/17/2018	Control	24	20	1	None	None	None	None	0.0384	0.1152	2.373817651
Control Cluster Tracking	HCT116	1/17/2018	Control	24	20	2	None	None	None	None	0.0482	0.1446	2.554591043
Control Cluster Tracking	HCT116	1/17/2018	Control	24	20	3	None	None	None	None	0.0396	0.1188	2.399266222
Control Cluster Tracking	HCT116	1/17/2018	Control	24	20	4	None	None	None	None	0.0436	0.1308	2.477033587
Control Cluster Tracking	HCT116	1/17/2018	Control	24	20	5	None	None	None	None	0.0444	0.1332	2.491361194
Chemo Cluster Tracking	HCT116	8/30/2017	Chemo	0	2	1	None	None	15 uM	Oxaliplatin	0.0401	0.1203	2.409567511
Chemo Cluster Tracking	HCT116	8/30/2017	Chemo	0	2	2	None	None	15 uM	Oxaliplatin	0.0342	0.1026	2.276149506
Chemo Cluster Tracking	HCT116	8/30/2017	Chemo	0	2	3	None	None	15 uM	Oxaliplatin	0.0307	0.0921	2.18424426
Chemo Cluster Tracking	HCT116	8/30/2017	Chemo	0	2	4	None	None	15 uM	Oxaliplatin	0.0415	0.1245	2.437508228
Chemo Cluster Tracking	HCT116	8/30/2017	Chemo	0	3	1	None	None	15 uM	Oxaliplatin	0.0525	0.1575	2.617769598
Chemo Cluster Tracking	HCT116	8/30/2017	Chemo	0	3	2	None	None	15 uM	Oxaliplatin	0.0468	0.1404	2.532167253
Chemo Cluster Tracking	HCT116	8/30/2017	Chemo	0	3	3	None	None	15 uM	Oxaliplatin	0.0442	0.1326	2.487815373
Chemo Cluster Tracking	HCT116	8/30/2017	Chemo	0	4	1	None	None	15 uM	Oxaliplatin	0.0509	0.1527	2.595226097
Chemo Cluster Tracking	HCT116	8/30/2017	Chemo	0	4	2	None	None	15 uM	Oxaliplatin	0.0394	0.1182	2.395096762
Chemo Cluster Tracking	HCT116	8/30/2017	Chemo	0	4	3	None	None	15 uM	Oxaliplatin	0.0373	0.1119	2.349542729
Chemo Cluster Tracking	HCT116	8/30/2017	Chemo	0	5	1	None	None	15 uM	Oxaliplatin	0.0434	0.1302	2.473390231
Chemo Cluster Tracking	HCT116	8/30/2017	Chemo	0	5	2	None	None	15 uM	Oxaliplatin	0.0453	0.1359	2.507031947
Chemo Cluster Tracking	HCT116	8/30/2017	Chemo	0	5	3	None	None	15 uM	Oxaliplatin	0.0478	0.1434	2.548282408
Chemo Cluster Tracking	HCT116	8/30/2017	Chemo	0	5	4	None	None	15 uM	Oxaliplatin	0.0445	0.1335	2.493125292
Chemo Cluster Tracking	HCT116	8/30/2017	Chemo	0	7	1	None	None	15 uM	Oxaliplatin	0.0451	0.1353	2.503589098
Chemo Cluster Tracking	HCT116	8/30/2017	Chemo	0	7	2	None	None	15 uM	Oxaliplatin	0.0432	0.1296	2.469721444
Chemo Cluster Tracking	HCT116	8/30/2017	Chemo	0	7	3	None	None	15 uM	Oxaliplatin	0.0475	0.1425	2.543499909
Chemo Cluster Tracking	HCT116	8/30/2017	Chemo	0	8	1	None	None	15 uM	Oxaliplatin	0.0367	0.1101	2.335914102
Chemo Cluster Tracking	HCT116	8/30/2017	Chemo	0	8	2	None	None	15 uM	Oxaliplatin	0.0443	0.1329	2.489591236
Chemo Cluster Tracking	HCT116	8/30/2017	Chemo	0	8	3	None	None	15 uM	Oxaliplatin	0.0398	0.1194	2.403407584
Chemo Cluster Tracking	HCT116	8/30/2017	Chemo	0	8	4	None	None	15 uM	Oxaliplatin	0.0417	0.1251	2.441393967
Chemo Cluster Tracking	HCT116	8/30/2017	Chemo	0	9	1	None	None	15 uM	Oxaliplatin	0.0392	0.1176	2.390898926
Chemo Cluster Tracking	HCT116	8/30/2017	Chemo	0	9	2	None	None	15 uM	Oxaliplatin	0.0392	0.1176	2.390898926
Chemo Cluster Tracking	HCT116	8/30/2017	Chemo	0	9	3	None	None	15 uM	Oxaliplatin	0.0428	0.1284	2.462306638
Chemo Cluster Tracking	HCT116	8/30/2017	Chemo	0	10	1	None	None	15 uM	Oxaliplatin	0.0447	0.1341	2.496636072
Chemo Cluster Tracking	HCT116	8/30/2017	Chemo	0	10	2	None	None	15 uM	Oxaliplatin	0.0393	0.1179	2.393001409
Chemo Cluster Tracking	HCT116	8/30/2017	Chemo	0	11	1	None	None	15 uM	Oxaliplatin	0.0271	0.0813	2.080537007
Chemo Cluster Tracking	HCT116	8/30/2017	Chemo	0	11	2	None	None	15 uM	Oxaliplatin	0.0248	0.0744	2.010500786
Chemo Cluster Tracking	HCT116	8/30/2017	Chemo	0	11	3	None	None	15 uM	Oxaliplatin	0.034	0.102	2.271155075
Chemo Cluster Tracking	HCT116	8/30/2017	Chemo	0	12	1	None	None	15 uM	Oxaliplatin	0.0373	0.1119	2.349542729
Chemo Cluster Tracking	HCT116	8/30/2017	Chemo	0	12	2	None	None	15 uM	Oxaliplatin	0.032	0.096	2.219480439
Chemo Cluster Tracking	HCT116	8/30/2017	Chemo	0	12	3	None	None	15 uM	Oxaliplatin	0.0351	0.1053	2.298226906
Chemo Cluster Tracking	HCT116	8/30/2017	Chemo	0	13	1	None	None	15 uM	Oxaliplatin	0.0419	0.1257	2.445253795
Chemo Cluster Tracking	HCT116	8/30/2017	Chemo	0	13	2	None	None	15 uM	Oxaliplatin	0.0436	0.1308	2.477033587
Chemo Cluster Tracking	HCT116	8/30/2017	Chemo	0	13	3	None	None	15 uM	Oxaliplatin	0.0393	0.1179	2.393001409
Chemo Cluster Tracking	HCT116	8/30/2017	Chemo	0	13	4	None	None	15 uM	Oxaliplatin	0.0415	0.1245	2.437508228
Chemo Cluster Tracking	HCT116	8/30/2017	Chemo	0	13	5	None	None	15 uM	Oxaliplatin	0.0392	0.1176	2.390898926
Chemo Cluster Tracking	HCT116	8/30/2017	Chemo	0	15	1	None	None	15 uM	Oxaliplatin	0.037	0.111	2.342762455
Chemo Cluster Tracking	HCT116	8/30/2017	Chemo	0	15	2	None	None	15 uM	Oxaliplatin	0.046	0.138	2.518909879
Chemo Cluster Tracking	HCT116	8/30/2017	Chemo	0	15	3	None	None	15 uM	Oxaliplatin	0.038	0.114	2.365098138
Chemo Cluster Tracking	HCT116	8/30/2017	Chemo	0	15	4	None	None	15 uM	Oxaliplatin	0.0427	0.1281	2.460437187
Chemo Cluster Tracking	HCT116	8/30/2017	Chemo	0	15	5	None	None	15 uM	Oxaliplatin	0.044	0.132	2.484245751
Chemo Cluster Tracking	HCT116	8/30/2017	Chemo	0	16	1	None	None	15 uM	Oxaliplatin	0.0396	0.1188	2.399266222
Chemo Cluster Tracking	HCT116	8/30/2017	Chemo	0	16	2	None	None	15 uM	Oxaliplatin	0.0332	0.0996	2.250857001
Chemo Cluster Tracking	HCT116	8/30/2017	Chemo	0	16	3	None	None	15 uM	Oxaliplatin	0.0484	0.1452	2.557716557
Chemo Cluster Tracking	HCT116	8/30/2017	Chemo	0	16	4	None	None	15 uM	Oxaliplatin	0.0335	0.1005	2.258527503
Chemo Cluster Tracking	HCT116	8/30/2017	Chemo	0	18	1	None	None	15 uM	Oxaliplatin	0.035	0.105	2.295805583
Chemo Cluster Tracking	HCT116	8/30/2017	Chemo	0	18	2	None	None	15 uM	Oxaliplatin	0.041	0.123	2.427679392
Chemo Cluster Tracking	HCT116	8/30/2017	Chemo	0	18	3	None	None	15 uM	Oxaliplatin	0.0438	0.1314	2.480651954
Chemo Cluster Tracking	HCT116	8/30/2017	Chemo	0	19	1	None	None	15 uM	Oxaliplatin	0.0471	0.1413	2.537054154
Chemo Cluster Tracking	HCT116	8/30/2017	Chemo	0	19	2	None	None	15 uM	Oxaliplatin	0.0471	0.1413	2.537054154
Chemo Cluster Tracking	HCT116	8/30/2017	Chemo	0	19	3	None	None	15 uM	Oxaliplatin	0.0457	0.1371	2.51385172
Chemo Cluster Tracking	HCT116	8/30/2017	Chemo	0	19	4	None	None	15 uM	Oxaliplatin	0.0453	0.1359	2.507031947
Chemo Cluster Tracking	HCT116	8/30/2017	Chemo	0	19	5	None	None	15 uM	Oxaliplatin	0.0459	0.1377	2.517229162
Chemo Cluster Tracking	HCT116	8/30/2017	Chemo	0	19	6	None	None	15 uM	Oxaliplatin	0.0384	0.1152	2.373817651
Chemo Cluster Tracking	HCT116	8/30/2017	Chemo	0	20	1	None	None	15 uM	Oxaliplatin	0.0454	0.1362	2.508745081
Chemo Cluster Tracking	HCT116	8/30/2017	Chemo	0	20	2	None	None	15 uM	Oxaliplatin	0.0455	0.1365	2.510452733
Chemo Cluster Tracking	HCT116	8/30/2017	Chemo	0	21	1	None	None	15 uM	Oxaliplatin	0.0412	0.1236	2.431630663
Chemo Cluster Tracking	HCT116	8/30/2017	Chemo	0	21	2	None	None	15 uM	Oxaliplatin	0.0384	0.1152	2.373817651
Chemo Cluster Tracking	HCT116	8/30/2017	Chemo	0	21	3	None	None	15 uM	Oxaliplatin	0.0392	0.1176	2.390898926
Chemo Cluster Tracking	HCT116	8/30/2017	Chemo	0	22	1	None	None	15 uM	Oxaliplatin	0.0453	0.1359	2.507031947
Chemo Cluster Tracking	HCT116	8/30/2017	Chemo	0	22	2	None	None	15 uM	Oxaliplatin	0.0517	0.1551	2.606635632
Chemo Cluster Tracking	HCT116	8/30/2017	Chemo	0	23	1	None	None	15 uM	Oxaliplatin	0.0446	0.1338	2.494883571
Chemo Cluster Tracking	HCT116	8/30/2017	Chemo	0	23	2	None	None	15 uM	Oxaliplatin	0.0416	0.1248	2.439454347
Chemo Cluster Tracking	HCT116	8/30/2017	Chemo	0	23	3	None	None	15 uM	Oxaliplatin	0.0446	0.1338	2.494883571
Chemo Cluster Tracking	HCT116	8/30/2017	Chemo	0	23	4	None	None	15 uM	Oxaliplatin	0.0391	0.1173	2.388789276
Chemo Cluster Tracking	HCT116	8/30/2017	Chemo	0	24	1	None	None	15 uM	Oxaliplatin	0.0389	0.1167	2.38454832
Chemo Cluster Tracking	HCT116	8/30/2017	Chemo	0	24	2	None	None	15 uM	Oxaliplatin	0.0454	0.1362	2.508745081
Chemo Cluster Tracking	HCT116	8/30/2017	Chemo	0	26	1	None	None	15 uM	Oxaliplatin	0.0347	0.1041	2.288494307
Chemo Cluster Tracking	HCT116	8/30/2017	Chemo	0	26	2	None	None	15 uM	Oxaliplatin	0.0282	0.0846	2.113093548
Chemo Cluster Tracking	HCT116	8/30/2017	Chemo	0	26	3	None	None	15 uM	Oxaliplatin	0.0361	0.1083	2.322012052
Chemo Cluster Tracking	HCT116	8/30/2017	Chemo	0	26	4	None	None	15 uM	Oxaliplatin	0.0362	0.1086	2.324348149
Chemo Cluster Tracking	HCT116	8/30/2017	Chemo	0	28	1	None	None	15 uM	Oxaliplatin	0.0399	0.1197	2.405467811
Chemo Cluster Tracking	HCT116	8/30/2017	Chemo	0	28	2	None	None	15 uM	Oxaliplatin	0.0372	0.1116	2.347290187
Chemo Cluster Tracking	HCT116	8/30/2017	Chemo	0	30	1	None	None	15 uM	Oxaliplatin	0.0413	0.1239	2.433596408
Chemo Cluster Tracking	HCT116	8/30/2017	Chemo	0	30	2	None	None	15 uM	Oxaliplatin	0.0498	0.1494	2.579070933
Chemo Cluster Tracking	HCT116	8/30/2017	Chemo	0	30	3	None	None	15 uM	Oxaliplatin	0.0403	0.1209	2.41363974
Chemo Cluster Tracking	HCT116	8/30/2017	Chemo	0	30	4	None	None	15 uM	Oxaliplatin	0.0412	0.1236	2.431630663
Chemo Cluster Tracking	HCT116	8/30/2017	Chemo	12	2	1	None	None	15 uM	Oxaliplatin	0.0374	0.1122	2.351787734
Chemo Cluster Tracking	HCT116	8/30/2017	Chemo	12	2	2	None	None	15 uM	Oxaliplatin	0.0345	0.1035	2.283580437
Chemo Cluster Tracking	HCT116	8/30/2017	Chemo	12	2	3	None	None	15 uM	Oxaliplatin	0.0389	0.1167	2.38454832
Chemo Cluster Tracking	HCT116	8/30/2017	Chemo	12	2	4	None	None	15 uM	Oxaliplatin	0.0315	0.0945	2.206081062
Chemo Cluster Tracking	HCT116	8/30/2017	Chemo	12	3	1	None	None	15 uM	Oxaliplatin	0.0481	0.1443	2.553021114
Chemo Cluster Tracking	HCT116	8/30/2017	Chemo	12	3	2	None	None	15 uM	Oxaliplatin	0.0508	0.1524	2.593779528
Chemo Cluster Tracking	HCT116	8/30/2017	Chemo	12	3	3	None	None	15 uM	Oxaliplatin	0.041	0.123	2.427679392
Chemo Cluster Tracking	HCT116	8/30/2017	Chemo	12	4	1	None	None	15 uM	Oxaliplatin	0.0558	0.1674	2.661110076
Chemo Cluster Tracking	HCT116	8/30/2017	Chemo	12	4	2	None	None	15 uM	Oxaliplatin	0.0443	0.1329	2.489591236
Chemo Cluster Tracking	HCT116	8/30/2017	Chemo	12	4	3	None	None	15 uM	Oxaliplatin	0.0413	0.1239	2.433596408
Chemo Cluster Tracking	HCT116	8/30/2017	Chemo	12	5	1	None	None	15 uM	Oxaliplatin	0.049	0.147	2.566979659
Chemo Cluster Tracking	HCT116	8/30/2017	Chemo	12	5	2	None	None	15 uM	Oxaliplatin	0.0459	0.1377	2.517229162
Chemo Cluster Tracking	HCT116	8/30/2017	Chemo	12	5	3	None	None	15 uM	Oxaliplatin	0.0352	0.1056	2.300640385
Chemo Cluster Tracking	HCT116	8/30/2017	Chemo	12	5	4	None	None	15 uM	Oxaliplatin	0.04	0.12	2.407521109
Chemo Cluster Tracking	HCT116	8/30/2017	Chemo	12	7	1	None	None	15 uM	Oxaliplatin	0.0376	0.1128	2.356255165
Chemo Cluster Tracking	HCT116	8/30/2017	Chemo	12	7	2	None	None	15 uM	Oxaliplatin	0.0442	0.1326	2.487815373
Chemo Cluster Tracking	HCT116	8/30/2017	Chemo	12	7	3	None	None	15 uM	Oxaliplatin	0.0368	0.1104	2.338204466
Chemo Cluster Tracking	HCT116	8/30/2017	Chemo	12	8	1	None	None	15 uM	Oxaliplatin	0.0368	0.1104	2.338204466
Chemo Cluster Tracking	HCT116	8/30/2017	Chemo	12	8	2	None	None	15 uM	Oxaliplatin	0.0367	0.1101	2.335914102
Chemo Cluster Tracking	HCT116	8/30/2017	Chemo	12	8	3	None	None	15 uM	Oxaliplatin	0.0365	0.1095	2.33131058
Chemo Cluster Tracking	HCT116	8/30/2017	Chemo	12	8	4	None	None	15 uM	Oxaliplatin	0.0403	0.1209	2.41363974
Chemo Cluster Tracking	HCT116	8/30/2017	Chemo	12	9	1	None	None	15 uM	Oxaliplatin	0.0393	0.1179	2.393001409
Chemo Cluster Tracking	HCT116	8/30/2017	Chemo	12	9	2	None	None	15 uM	Oxaliplatin	0.0382	0.1146	2.369473123
Chemo Cluster Tracking	HCT116	8/30/2017	Chemo	12	9	3	None	None	15 uM	Oxaliplatin	0.0428	0.1284	2.462306638
Chemo Cluster Tracking	HCT116	8/30/2017	Chemo	12	10	1	None	None	15 uM	Oxaliplatin	0.0366	0.1098	2.333616143
Chemo Cluster Tracking	HCT116	8/30/2017	Chemo	12	10	2	None	None	15 uM	Oxaliplatin	0.0377	0.1131	2.358477599
Chemo Cluster Tracking	HCT116	8/30/2017	Chemo	12	11	1	None	None	15 uM	Oxaliplatin	0.0325	0.0975	2.232688486
Chemo Cluster Tracking	HCT116	8/30/2017	Chemo	12	11	2	None	None	15 uM	Oxaliplatin	0.0307	0.0921	2.18424426
Chemo Cluster Tracking	HCT116	8/30/2017	Chemo	12	11	3	None	None	15 uM	Oxaliplatin	0.0285	0.0855	2.121850497
Chemo Cluster Tracking	HCT116	8/30/2017	Chemo	12	12	1	None	None	15 uM	Oxaliplatin	0.0328	0.0984	2.240521237
Chemo Cluster Tracking	HCT116	8/30/2017	Chemo	12	12	2	None	None	15 uM	Oxaliplatin	0.0375	0.1125	2.35402521
Chemo Cluster Tracking	HCT116	8/30/2017	Chemo	12	12	3	None	None	15 uM	Oxaliplatin	0.0414	0.1242	2.435555589
Chemo Cluster Tracking	HCT116	8/30/2017	Chemo	12	13	1	None	None	15 uM	Oxaliplatin	0.0397	0.1191	2.401340399
Chemo Cluster Tracking	HCT116	8/30/2017	Chemo	12	13	2	None	None	15 uM	Oxaliplatin	0.0343	0.1029	2.278634543
Chemo Cluster Tracking	HCT116	8/30/2017	Chemo	12	13	3	None	None	15 uM	Oxaliplatin	0.0392	0.1176	2.390898926
Chemo Cluster Tracking	HCT116	8/30/2017	Chemo	12	13	4	None	None	15 uM	Oxaliplatin	0.0439	0.1317	2.482451899
Chemo Cluster Tracking	HCT116	8/30/2017	Chemo	12	13	5	None	None	15 uM	Oxaliplatin	0.0413	0.1239	2.433596408
Chemo Cluster Tracking	HCT116	8/30/2017	Chemo	12	15	1	None	None	15 uM	Oxaliplatin	0.0378	0.1134	2.360692263
Chemo Cluster Tracking	HCT116	8/30/2017	Chemo	12	15	2	None	None	15 uM	Oxaliplatin	0.0407	0.1221	2.421702683
Chemo Cluster Tracking	HCT116	8/30/2017	Chemo	12	15	3	None	None	15 uM	Oxaliplatin	0.0362	0.1086	2.324348149
Chemo Cluster Tracking	HCT116	8/30/2017	Chemo	12	15	4	None	None	15 uM	Oxaliplatin	0.041	0.123	2.427679392
Chemo Cluster Tracking	HCT116	8/30/2017	Chemo	12	15	5	None	None	15 uM	Oxaliplatin	0.0353	0.1059	2.303046042
Chemo Cluster Tracking	HCT116	8/30/2017	Chemo	12	16	1	None	None	15 uM	Oxaliplatin	0.0417	0.1251	2.441393967
Chemo Cluster Tracking	HCT116	8/30/2017	Chemo	12	16	2	None	None	15 uM	Oxaliplatin	0.0402	0.1206	2.411607045
Chemo Cluster Tracking	HCT116	8/30/2017	Chemo	12	16	3	None	None	15 uM	Oxaliplatin	0.0532	0.1596	2.627299693
Chemo Cluster Tracking	HCT116	8/30/2017	Chemo	12	16	4	None	None	15 uM	Oxaliplatin	0.0448	0.1344	2.498382837
Chemo Cluster Tracking	HCT116	8/30/2017	Chemo	12	18	1	None	None	15 uM	Oxaliplatin	0.0388	0.1164	2.382416933
Chemo Cluster Tracking	HCT116	8/30/2017	Chemo	12	18	2	None	None	15 uM	Oxaliplatin	0.041	0.123	2.427679392
Chemo Cluster Tracking	HCT116	8/30/2017	Chemo	12	18	3	None	None	15 uM	Oxaliplatin	0.0457	0.1371	2.51385172
Chemo Cluster Tracking	HCT116	8/30/2017	Chemo	12	19	1	None	None	15 uM	Oxaliplatin	0.0407	0.1221	2.421702683
Chemo Cluster Tracking	HCT116	8/30/2017	Chemo	12	19	2	None	None	15 uM	Oxaliplatin	0.0369	0.1107	2.340487248
Chemo Cluster Tracking	HCT116	8/30/2017	Chemo	12	19	3	None	None	15 uM	Oxaliplatin	0.0443	0.1329	2.489591236
Chemo Cluster Tracking	HCT116	8/30/2017	Chemo	12	19	4	None	None	15 uM	Oxaliplatin	0.0434	0.1302	2.473390231
Chemo Cluster Tracking	HCT116	8/30/2017	Chemo	12	19	5	None	None	15 uM	Oxaliplatin	0.0384	0.1152	2.373817651
Chemo Cluster Tracking	HCT116	8/30/2017	Chemo	12	19	6	None	None	15 uM	Oxaliplatin	0.0385	0.1155	2.375978622
Chemo Cluster Tracking	HCT116	8/30/2017	Chemo	12	20	1	None	None	15 uM	Oxaliplatin	0.0508	0.1524	2.593779528
Chemo Cluster Tracking	HCT116	8/30/2017	Chemo	12	20	2	None	None	15 uM	Oxaliplatin	0.0495	0.1485	2.574571006
Chemo Cluster Tracking	HCT116	8/30/2017	Chemo	12	21	1	None	None	15 uM	Oxaliplatin	0.0429	0.1287	2.464169825
Chemo Cluster Tracking	HCT116	8/30/2017	Chemo	12	21	2	None	None	15 uM	Oxaliplatin	0.0452	0.1356	2.505313298
Chemo Cluster Tracking	HCT116	8/30/2017	Chemo	12	21	3	None	None	15 uM	Oxaliplatin	0.04	0.12	2.407521109
Chemo Cluster Tracking	HCT116	8/30/2017	Chemo	12	22	1	None	None	15 uM	Oxaliplatin	0.045	0.135	2.501859312
Chemo Cluster Tracking	HCT116	8/30/2017	Chemo	12	22	2	None	None	15 uM	Oxaliplatin	0.0435	0.1305	2.47521506
Chemo Cluster Tracking	HCT116	8/30/2017	Chemo	12	23	1	None	None	15 uM	Oxaliplatin	0.0418	0.1254	2.44332711
Chemo Cluster Tracking	HCT116	8/30/2017	Chemo	12	23	2	None	None	15 uM	Oxaliplatin	0.038	0.114	2.365098138
Chemo Cluster Tracking	HCT116	8/30/2017	Chemo	12	23	3	None	None	15 uM	Oxaliplatin	0.0361	0.1083	2.322012052
Chemo Cluster Tracking	HCT116	8/30/2017	Chemo	12	23	4	None	None	15 uM	Oxaliplatin	0.0389	0.1167	2.38454832
Chemo Cluster Tracking	HCT116	8/30/2017	Chemo	12	24	1	None	None	15 uM	Oxaliplatin	0.0471	0.1413	2.537054154
Chemo Cluster Tracking	HCT116	8/30/2017	Chemo	12	24	2	None	None	15 uM	Oxaliplatin	0.0381	0.1143	2.367289464
Chemo Cluster Tracking	HCT116	8/30/2017	Chemo	12	26	1	None	None	15 uM	Oxaliplatin	0.0411	0.1233	2.429658332
Chemo Cluster Tracking	HCT116	8/30/2017	Chemo	12	26	2	None	None	15 uM	Oxaliplatin	0.0323	0.0969	2.227428253
Chemo Cluster Tracking	HCT116	8/30/2017	Chemo	12	26	3	None	None	15 uM	Oxaliplatin	0.049	0.147	2.566979659
Chemo Cluster Tracking	HCT116	8/30/2017	Chemo	12	26	4	None	None	15 uM	Oxaliplatin	0.0333	0.0999	2.2534216
Chemo Cluster Tracking	HCT116	8/30/2017	Chemo	12	28	1	None	None	15 uM	Oxaliplatin	0.045	0.135	2.501859312
Chemo Cluster Tracking	HCT116	8/30/2017	Chemo	12	28	2	None	None	15 uM	Oxaliplatin	0.0411	0.1233	2.429658332
Chemo Cluster Tracking	HCT116	8/30/2017	Chemo	12	30	1	None	None	15 uM	Oxaliplatin	0.0435	0.1305	2.47521506
Chemo Cluster Tracking	HCT116	8/30/2017	Chemo	12	30	2	None	None	15 uM	Oxaliplatin	0.0487	0.1461	2.562369244
Chemo Cluster Tracking	HCT116	8/30/2017	Chemo	12	30	3	None	None	15 uM	Oxaliplatin	0.0427	0.1281	2.460437187
Chemo Cluster Tracking	HCT116	8/30/2017	Chemo	12	30	4	None	None	15 uM	Oxaliplatin	0.0381	0.1143	2.367289464
Chemo Cluster Tracking	HCT116	8/30/2017	Chemo	24	2	1	None	None	15 uM	Oxaliplatin	0.0372	0.1116	2.347290187
Chemo Cluster Tracking	HCT116	8/30/2017	Chemo	24	2	2	None	None	15 uM	Oxaliplatin	0.0399	0.1197	2.405467811
Chemo Cluster Tracking	HCT116	8/30/2017	Chemo	24	2	3	None	None	15 uM	Oxaliplatin	0.0334	0.1002	2.255978439
Chemo Cluster Tracking	HCT116	8/30/2017	Chemo	24	2	4	None	None	15 uM	Oxaliplatin	0.0393	0.1179	2.393001409
Chemo Cluster Tracking	HCT116	8/30/2017	Chemo	24	3	1	None	None	15 uM	Oxaliplatin	0.0477	0.1431	2.546693134
Chemo Cluster Tracking	HCT116	8/30/2017	Chemo	24	3	2	None	None	15 uM	Oxaliplatin	0.0391	0.1173	2.388789276
Chemo Cluster Tracking	HCT116	8/30/2017	Chemo	24	3	3	None	None	15 uM	Oxaliplatin	0.0501	0.1503	2.583530225
Chemo Cluster Tracking	HCT116	8/30/2017	Chemo	24	4	1	None	None	15 uM	Oxaliplatin	0.0629	0.1887	2.742261898
Chemo Cluster Tracking	HCT116	8/30/2017	Chemo	24	4	2	None	None	15 uM	Oxaliplatin	0.0395	0.1185	2.397185021
Chemo Cluster Tracking	HCT116	8/30/2017	Chemo	24	4	3	None	None	15 uM	Oxaliplatin	0.0458	0.1374	2.515543118
Chemo Cluster Tracking	HCT116	8/30/2017	Chemo	24	5	1	None	None	15 uM	Oxaliplatin	0.0496	0.1488	2.576075523
Chemo Cluster Tracking	HCT116	8/30/2017	Chemo	24	5	2	None	None	15 uM	Oxaliplatin	0.0373	0.1119	2.349542729
Chemo Cluster Tracking	HCT116	8/30/2017	Chemo	24	5	3	None	None	15 uM	Oxaliplatin	0.0507	0.1521	2.592328554
Chemo Cluster Tracking	HCT116	8/30/2017	Chemo	24	5	4	None	None	15 uM	Oxaliplatin	0.0495	0.1485	2.574571006
Chemo Cluster Tracking	HCT116	8/30/2017	Chemo	24	7	1	None	None	15 uM	Oxaliplatin	0.0471	0.1413	2.537054154
Chemo Cluster Tracking	HCT116	8/30/2017	Chemo	24	7	2	None	None	15 uM	Oxaliplatin	0.049	0.147	2.566979659
Chemo Cluster Tracking	HCT116	8/30/2017	Chemo	24	7	3	None	None	15 uM	Oxaliplatin	0.0392	0.1176	2.390898926
Chemo Cluster Tracking	HCT116	8/30/2017	Chemo	24	8	1	None	None	15 uM	Oxaliplatin	0.0412	0.1236	2.431630663
Chemo Cluster Tracking	HCT116	8/30/2017	Chemo	24	8	2	None	None	15 uM	Oxaliplatin	0.0465	0.1395	2.527234577
Chemo Cluster Tracking	HCT116	8/30/2017	Chemo	24	8	3	None	None	15 uM	Oxaliplatin	0.0441	0.1323	2.48603356
Chemo Cluster Tracking	HCT116	8/30/2017	Chemo	24	8	4	None	None	15 uM	Oxaliplatin	0.0536	0.1608	2.632660561
Chemo Cluster Tracking	HCT116	8/30/2017	Chemo	24	9	1	None	None	15 uM	Oxaliplatin	0.0447	0.1341	2.496636072
Chemo Cluster Tracking	HCT116	8/30/2017	Chemo	24	9	2	None	None	15 uM	Oxaliplatin	0.0485	0.1455	2.559272179
Chemo Cluster Tracking	HCT116	8/30/2017	Chemo	24	9	3	None	None	15 uM	Oxaliplatin	0.0417	0.1251	2.441393967
Chemo Cluster Tracking	HCT116	8/30/2017	Chemo	24	10	1	None	None	15 uM	Oxaliplatin	0.044	0.132	2.484245751
Chemo Cluster Tracking	HCT116	8/30/2017	Chemo	24	10	2	None	None	15 uM	Oxaliplatin	0.0358	0.1074	2.31495771
Chemo Cluster Tracking	HCT116	8/30/2017	Chemo	24	11	1	None	None	15 uM	Oxaliplatin	0.0331	0.0993	2.248284653
Chemo Cluster Tracking	HCT116	8/30/2017	Chemo	24	11	2	None	None	15 uM	Oxaliplatin	0.0306	0.0918	2.181481033
Chemo Cluster Tracking	HCT116	8/30/2017	Chemo	24	11	3	None	None	15 uM	Oxaliplatin	0.0284	0.0852	2.118937576
Chemo Cluster Tracking	HCT116	8/30/2017	Chemo	24	12	1	None	None	15 uM	Oxaliplatin	0.0389	0.1167	2.38454832
Chemo Cluster Tracking	HCT116	8/30/2017	Chemo	24	12	2	None	None	15 uM	Oxaliplatin	0.0415	0.1245	2.437508228
Chemo Cluster Tracking	HCT116	8/30/2017	Chemo	24	12	3	None	None	15 uM	Oxaliplatin	0.0372	0.1116	2.347290187
Chemo Cluster Tracking	HCT116	8/30/2017	Chemo	24	13	1	None	None	15 uM	Oxaliplatin	0.0397	0.1191	2.401340399
Chemo Cluster Tracking	HCT116	8/30/2017	Chemo	24	13	2	None	None	15 uM	Oxaliplatin	0.0439	0.1317	2.482451899
Chemo Cluster Tracking	HCT116	8/30/2017	Chemo	24	13	3	None	None	15 uM	Oxaliplatin	0.0391	0.1173	2.388789276
Chemo Cluster Tracking	HCT116	8/30/2017	Chemo	24	13	4	None	None	15 uM	Oxaliplatin	0.0453	0.1359	2.507031947
Chemo Cluster Tracking	HCT116	8/30/2017	Chemo	24	13	5	None	None	15 uM	Oxaliplatin	0.0466	0.1398	2.528883929
Chemo Cluster Tracking	HCT116	8/30/2017	Chemo	24	15	1	None	None	15 uM	Oxaliplatin	0.0457	0.1371	2.51385172
Chemo Cluster Tracking	HCT116	8/30/2017	Chemo	24	15	2	None	None	15 uM	Oxaliplatin	0.0446	0.1338	2.494883571
Chemo Cluster Tracking	HCT116	8/30/2017	Chemo	24	15	3	None	None	15 uM	Oxaliplatin	0.0503	0.1509	2.586480716
Chemo Cluster Tracking	HCT116	8/30/2017	Chemo	24	15	4	None	None	15 uM	Oxaliplatin	0.0412	0.1236	2.431630663
Chemo Cluster Tracking	HCT116	8/30/2017	Chemo	24	15	5	None	None	15 uM	Oxaliplatin	0.049	0.147	2.566979659
Chemo Cluster Tracking	HCT116	8/30/2017	Chemo	24	16	1	None	None	15 uM	Oxaliplatin	0.0516	0.1548	2.605224915
Chemo Cluster Tracking	HCT116	8/30/2017	Chemo	24	16	2	None	None	15 uM	Oxaliplatin	0.0482	0.1446	2.554591043
Chemo Cluster Tracking	HCT116	8/30/2017	Chemo	24	16	3	None	None	15 uM	Oxaliplatin	0.0512	0.1536	2.599538254
Chemo Cluster Tracking	HCT116	8/30/2017	Chemo	24	16	4	None	None	15 uM	Oxaliplatin	0.0576	0.1728	2.683166347
Chemo Cluster Tracking	HCT116	8/30/2017	Chemo	24	18	1	None	None	15 uM	Oxaliplatin	0.0395	0.1185	2.397185021
Chemo Cluster Tracking	HCT116	8/30/2017	Chemo	24	18	2	None	None	15 uM	Oxaliplatin	0.0331	0.0993	2.248284653
Chemo Cluster Tracking	HCT116	8/30/2017	Chemo	24	18	3	None	None	15 uM	Oxaliplatin	0.0413	0.1239	2.433596408
Chemo Cluster Tracking	HCT116	8/30/2017	Chemo	24	19	1	None	None	15 uM	Oxaliplatin	0.0487	0.1461	2.562369244
Chemo Cluster Tracking	HCT116	8/30/2017	Chemo	24	19	2	None	None	15 uM	Oxaliplatin	0.0479	0.1437	2.549866816
Chemo Cluster Tracking	HCT116	8/30/2017	Chemo	24	19	3	None	None	15 uM	Oxaliplatin	0.0471	0.1413	2.537054154
Chemo Cluster Tracking	HCT116	8/30/2017	Chemo	24	19	4	None	None	15 uM	Oxaliplatin	0.0381	0.1143	2.367289464
Chemo Cluster Tracking	HCT116	8/30/2017	Chemo	24	19	5	None	None	15 uM	Oxaliplatin	0.0455	0.1365	2.510452733
Chemo Cluster Tracking	HCT116	8/30/2017	Chemo	24	19	6	None	None	15 uM	Oxaliplatin	0.0403	0.1209	2.41363974
Chemo Cluster Tracking	HCT116	8/30/2017	Chemo	24	20	1	None	None	15 uM	Oxaliplatin	0.0494	0.1482	2.573061926
Chemo Cluster Tracking	HCT116	8/30/2017	Chemo	24	20	2	None	None	15 uM	Oxaliplatin	0.0434	0.1302	2.473390231
Chemo Cluster Tracking	HCT116	8/30/2017	Chemo	24	21	1	None	None	15 uM	Oxaliplatin	0.0495	0.1485	2.574571006
Chemo Cluster Tracking	HCT116	8/30/2017	Chemo	24	21	2	None	None	15 uM	Oxaliplatin	0.0476	0.1428	2.545098975
Chemo Cluster Tracking	HCT116	8/30/2017	Chemo	24	21	3	None	None	15 uM	Oxaliplatin	0.0466	0.1398	2.528883929
Chemo Cluster Tracking	HCT116	8/30/2017	Chemo	24	22	1	None	None	15 uM	Oxaliplatin	0.0503	0.1509	2.586480716
Chemo Cluster Tracking	HCT116	8/30/2017	Chemo	24	22	2	None	None	15 uM	Oxaliplatin	0.0363	0.1089	2.326676595
Chemo Cluster Tracking	HCT116	8/30/2017	Chemo	24	23	1	None	None	15 uM	Oxaliplatin	0.0424	0.1272	2.454791059
Chemo Cluster Tracking	HCT116	8/30/2017	Chemo	24	23	2	None	None	15 uM	Oxaliplatin	0.044	0.132	2.484245751
Chemo Cluster Tracking	HCT116	8/30/2017	Chemo	24	23	3	None	None	15 uM	Oxaliplatin	0.0527	0.1581	2.620512178
Chemo Cluster Tracking	HCT116	8/30/2017	Chemo	24	23	4	None	None	15 uM	Oxaliplatin	0.0351	0.1053	2.298226906
Chemo Cluster Tracking	HCT116	8/30/2017	Chemo	24	24	1	None	None	15 uM	Oxaliplatin	0.039	0.117	2.386672421
Chemo Cluster Tracking	HCT116	8/30/2017	Chemo	24	24	2	None	None	15 uM	Oxaliplatin	0.051	0.153	2.596668063
Chemo Cluster Tracking	HCT116	8/30/2017	Chemo	24	26	1	None	None	15 uM	Oxaliplatin	0.034	0.102	2.271155075
Chemo Cluster Tracking	HCT116	8/30/2017	Chemo	24	26	2	None	None	15 uM	Oxaliplatin	0.0344	0.1032	2.281111509
Chemo Cluster Tracking	HCT116	8/30/2017	Chemo	24	26	3	None	None	15 uM	Oxaliplatin	0.0394	0.1182	2.395096762
Chemo Cluster Tracking	HCT116	8/30/2017	Chemo	24	26	4	None	None	15 uM	Oxaliplatin	0.0445	0.1335	2.493125292
Chemo Cluster Tracking	HCT116	8/30/2017	Chemo	24	28	1	None	None	15 uM	Oxaliplatin	0.0494	0.1482	2.573061926
Chemo Cluster Tracking	HCT116	8/30/2017	Chemo	24	28	2	None	None	15 uM	Oxaliplatin	0.0478	0.1434	2.548282408
Chemo Cluster Tracking	HCT116	8/30/2017	Chemo	24	30	1	None	None	15 uM	Oxaliplatin	0.0381	0.1143	2.367289464
Chemo Cluster Tracking	HCT116	8/30/2017	Chemo	24	30	2	None	None	15 uM	Oxaliplatin	0.0432	0.1296	2.469721444
Chemo Cluster Tracking	HCT116	8/30/2017	Chemo	24	30	3	None	None	15 uM	Oxaliplatin	0.0391	0.1173	2.388789276
Chemo Cluster Tracking	HCT116	8/30/2017	Chemo	24	30	4	None	None	15 uM	Oxaliplatin	0.0408	0.1224	2.423701592
Chemo Cluster Tracking	HCT116	8/30/2017	Chemo	48	2	1	None	None	15 uM	Oxaliplatin	0.0463	0.1389	2.523920365
Chemo Cluster Tracking	HCT116	8/30/2017	Chemo	48	2	2	None	None	15 uM	Oxaliplatin	0.0423	0.1269	2.452896362
Chemo Cluster Tracking	HCT116	8/30/2017	Chemo	48	2	3	None	None	15 uM	Oxaliplatin	0.0447	0.1341	2.496636072
Chemo Cluster Tracking	HCT116	8/30/2017	Chemo	48	2	4	None	None	15 uM	Oxaliplatin	0.0403	0.1209	2.41363974
Chemo Cluster Tracking	HCT116	8/30/2017	Chemo	48	2	5	None	None	15 uM	Oxaliplatin	0.0493	0.1479	2.571548268
Chemo Cluster Tracking	HCT116	8/30/2017	Chemo	48	2	6	None	None	15 uM	Oxaliplatin	0.0426	0.1278	2.458561452
Chemo Cluster Tracking	HCT116	8/30/2017	Chemo	48	3	1	None	None	15 uM	Oxaliplatin	0.0613	0.1839	2.725308889
Chemo Cluster Tracking	HCT116	8/30/2017	Chemo	48	3	2	None	None	15 uM	Oxaliplatin	0.047	0.141	2.535430233
Chemo Cluster Tracking	HCT116	8/30/2017	Chemo	48	3	3	None	None	15 uM	Oxaliplatin	0.0508	0.1524	2.593779528
Chemo Cluster Tracking	HCT116	8/30/2017	Chemo	48	3	4	None	None	15 uM	Oxaliplatin	0.0563	0.1689	2.667343302
Chemo Cluster Tracking	HCT116	8/30/2017	Chemo	48	3	5	None	None	15 uM	Oxaliplatin	0.0537	0.1611	2.633991379
Chemo Cluster Tracking	HCT116	8/30/2017	Chemo	48	3	6	None	None	15 uM	Oxaliplatin	0.0541	0.1623	2.639277724
Chemo Cluster Tracking	HCT116	8/30/2017	Chemo	48	4	1	None	None	15 uM	Oxaliplatin	0.0464	0.1392	2.525580064
Chemo Cluster Tracking	HCT116	8/30/2017	Chemo	48	4	2	None	None	15 uM	Oxaliplatin	0.0424	0.1272	2.454791059
Chemo Cluster Tracking	HCT116	8/30/2017	Chemo	48	4	3	None	None	15 uM	Oxaliplatin	0.0464	0.1392	2.525580064
Chemo Cluster Tracking	HCT116	8/30/2017	Chemo	48	4	4	None	None	15 uM	Oxaliplatin	0.0456	0.1368	2.512154935
Chemo Cluster Tracking	HCT116	8/30/2017	Chemo	48	4	5	None	None	15 uM	Oxaliplatin	0.0511	0.1533	2.598105433
Chemo Cluster Tracking	HCT116	8/30/2017	Chemo	48	5	1	None	None	15 uM	Oxaliplatin	0.0473	0.1419	2.540286973
Chemo Cluster Tracking	HCT116	8/30/2017	Chemo	48	5	2	None	None	15 uM	Oxaliplatin	0.0492	0.1476	2.570030015
Chemo Cluster Tracking	HCT116	8/30/2017	Chemo	48	5	3	None	None	15 uM	Oxaliplatin	0.0583	0.1749	2.691462599
Chemo Cluster Tracking	HCT116	8/30/2017	Chemo	48	5	4	None	None	15 uM	Oxaliplatin	0.0519	0.1557	2.609444204
Chemo Cluster Tracking	HCT116	8/30/2017	Chemo	48	5	5	None	None	15 uM	Oxaliplatin	0.0612	0.1836	2.724224344
Chemo Cluster Tracking	HCT116	8/30/2017	Chemo	48	5	6	None	None	15 uM	Oxaliplatin	0.0545	0.1635	2.644505963
Chemo Cluster Tracking	HCT116	8/30/2017	Chemo	48	5	7	None	None	15 uM	Oxaliplatin	0.0514	0.1542	2.602390425
Chemo Cluster Tracking	HCT116	8/30/2017	Chemo	48	5	8	None	None	15 uM	Oxaliplatin	0.0423	0.1269	2.452896362
Chemo Cluster Tracking	HCT116	8/30/2017	Chemo	48	5	9	None	None	15 uM	Oxaliplatin	0.0506	0.1518	2.590873201
Chemo Cluster Tracking	HCT116	8/30/2017	Chemo	48	6	1	None	None	15 uM	Oxaliplatin	0.0618	0.1854	2.730687294
Chemo Cluster Tracking	HCT116	8/30/2017	Chemo	48	7	1	None	None	15 uM	Oxaliplatin	0.0609	0.1827	2.7209529
Chemo Cluster Tracking	HCT116	8/30/2017	Chemo	48	7	2	None	None	15 uM	Oxaliplatin	0.0512	0.1536	2.599538254
Chemo Cluster Tracking	HCT116	8/30/2017	Chemo	48	7	3	None	None	15 uM	Oxaliplatin	0.0526	0.1578	2.619142886
Chemo Cluster Tracking	HCT116	8/30/2017	Chemo	48	7	4	None	None	15 uM	Oxaliplatin	0.0601	0.1803	2.712097628
Chemo Cluster Tracking	HCT116	8/30/2017	Chemo	48	7	5	None	None	15 uM	Oxaliplatin	0.0442	0.1326	2.487815373
Chemo Cluster Tracking	HCT116	8/30/2017	Chemo	48	8	1	None	None	15 uM	Oxaliplatin	0.0549	0.1647	2.64967729
Chemo Cluster Tracking	HCT116	8/30/2017	Chemo	48	8	2	None	None	15 uM	Oxaliplatin	0.0541	0.1623	2.639277724
Chemo Cluster Tracking	HCT116	8/30/2017	Chemo	48	8	3	None	None	15 uM	Oxaliplatin	0.0567	0.1701	2.672270349
Chemo Cluster Tracking	HCT116	8/30/2017	Chemo	48	8	4	None	None	15 uM	Oxaliplatin	0.0561	0.1683	2.664860002
Chemo Cluster Tracking	HCT116	8/30/2017	Chemo	48	8	5	None	None	15 uM	Oxaliplatin	0.0609	0.1827	2.7209529
Chemo Cluster Tracking	HCT116	8/30/2017	Chemo	48	8	6	None	None	15 uM	Oxaliplatin	0.0509	0.1527	2.595226097
Chemo Cluster Tracking	HCT116	8/30/2017	Chemo	48	8	7	None	None	15 uM	Oxaliplatin	0.057	0.171	2.675931356
Chemo Cluster Tracking	HCT116	8/30/2017	Chemo	48	9	1	None	None	15 uM	Oxaliplatin	0.0483	0.1449	2.556156185
Chemo Cluster Tracking	HCT116	8/30/2017	Chemo	48	9	2	None	None	15 uM	Oxaliplatin	0.0518	0.1554	2.608042049
Chemo Cluster Tracking	HCT116	8/30/2017	Chemo	48	9	3	None	None	15 uM	Oxaliplatin	0.0449	0.1347	2.500123904
Chemo Cluster Tracking	HCT116	8/30/2017	Chemo	48	9	4	None	None	15 uM	Oxaliplatin	0.0507	0.1521	2.592328554
Chemo Cluster Tracking	HCT116	8/30/2017	Chemo	48	9	5	None	None	15 uM	Oxaliplatin	0.0507	0.1521	2.592328554
Chemo Cluster Tracking	HCT116	8/30/2017	Chemo	48	9	6	None	None	15 uM	Oxaliplatin	0.0516	0.1548	2.605224915
Chemo Cluster Tracking	HCT116	8/30/2017	Chemo	48	9	7	None	None	15 uM	Oxaliplatin	0.0477	0.1431	2.546693134
Chemo Cluster Tracking	HCT116	8/30/2017	Chemo	48	9	8	None	None	15 uM	Oxaliplatin	0.0538	0.1614	2.635318483
Chemo Cluster Tracking	HCT116	8/30/2017	Chemo	48	10	1	None	None	15 uM	Oxaliplatin	0.0523	0.1569	2.615010913
Chemo Cluster Tracking	HCT116	8/30/2017	Chemo	48	11	1	None	None	15 uM	Oxaliplatin	0.0527	0.1581	2.620512178
Chemo Cluster Tracking	HCT116	8/30/2017	Chemo	48	11	2	None	None	15 uM	Oxaliplatin	0.0379	0.1137	2.36289909
Chemo Cluster Tracking	HCT116	8/30/2017	Chemo	48	11	3	None	None	15 uM	Oxaliplatin	0.0403	0.1209	2.41363974
Chemo Cluster Tracking	HCT116	8/30/2017	Chemo	48	11	4	None	None	15 uM	Oxaliplatin	0.0531	0.1593	2.625949957
Chemo Cluster Tracking	HCT116	8/30/2017	Chemo	48	12	1	None	None	15 uM	Oxaliplatin	0.0455	0.1365	2.510452733
Chemo Cluster Tracking	HCT116	8/30/2017	Chemo	48	12	2	None	None	15 uM	Oxaliplatin	0.0558	0.1674	2.661110076
Chemo Cluster Tracking	HCT116	8/30/2017	Chemo	48	12	3	None	None	15 uM	Oxaliplatin	0.0456	0.1368	2.512154935
Chemo Cluster Tracking	HCT116	8/30/2017	Chemo	48	12	4	None	None	15 uM	Oxaliplatin	0.0562	0.1686	2.666103309
Chemo Cluster Tracking	HCT116	8/30/2017	Chemo	48	12	5	None	None	15 uM	Oxaliplatin	0.0612	0.1836	2.724224344
Chemo Cluster Tracking	HCT116	8/30/2017	Chemo	48	12	6	None	None	15 uM	Oxaliplatin	0.0513	0.1539	2.60096657
Chemo Cluster Tracking	HCT116	8/30/2017	Chemo	48	12	7	None	None	15 uM	Oxaliplatin	0.0514	0.1542	2.602390425
Chemo Cluster Tracking	HCT116	8/30/2017	Chemo	48	12	8	None	None	15 uM	Oxaliplatin	0.0528	0.1584	2.621877503
Chemo Cluster Tracking	HCT116	8/30/2017	Chemo	48	13	1	None	None	15 uM	Oxaliplatin	0.0465	0.1395	2.527234577
Chemo Cluster Tracking	HCT116	8/30/2017	Chemo	48	13	2	None	None	15 uM	Oxaliplatin	0.0481	0.1443	2.553021114
Chemo Cluster Tracking	HCT116	8/30/2017	Chemo	48	13	3	None	None	15 uM	Oxaliplatin	0.0522	0.1566	2.613625453
Chemo Cluster Tracking	HCT116	8/30/2017	Chemo	48	13	4	None	None	15 uM	Oxaliplatin	0.0538	0.1614	2.635318483
Chemo Cluster Tracking	HCT116	8/30/2017	Chemo	48	13	5	None	None	15 uM	Oxaliplatin	0.0443	0.1329	2.489591236
Chemo Cluster Tracking	HCT116	8/30/2017	Chemo	48	13	6	None	None	15 uM	Oxaliplatin	0.0502	0.1506	2.585007698
Chemo Cluster Tracking	HCT116	8/30/2017	Chemo	48	13	7	None	None	15 uM	Oxaliplatin	0.047	0.141	2.535430233
Chemo Cluster Tracking	HCT116	8/30/2017	Chemo	48	13	8	None	None	15 uM	Oxaliplatin	0.0496	0.1488	2.576075523
Chemo Cluster Tracking	HCT116	8/30/2017	Chemo	48	13	9	None	None	15 uM	Oxaliplatin	0.0504	0.1512	2.587949297
Chemo Cluster Tracking	HCT116	8/30/2017	Chemo	48	13	10	None	None	15 uM	Oxaliplatin	0.0464	0.1392	2.525580064
Chemo Cluster Tracking	HCT116	8/30/2017	Chemo	48	13	11	None	None	15 uM	Oxaliplatin	0.0442	0.1326	2.487815373
Chemo Cluster Tracking	HCT116	8/30/2017	Chemo	48	13	12	None	None	15 uM	Oxaliplatin	0.051	0.153	2.596668063
Chemo Cluster Tracking	HCT116	8/30/2017	Chemo	48	14	1	None	None	15 uM	Oxaliplatin	0.0484	0.1452	2.557716557
Chemo Cluster Tracking	HCT116	8/30/2017	Chemo	48	14	2	None	None	15 uM	Oxaliplatin	0.0421	0.1263	2.449087873
Chemo Cluster Tracking	HCT116	8/30/2017	Chemo	48	14	3	None	None	15 uM	Oxaliplatin	0.0463	0.1389	2.523920365
Chemo Cluster Tracking	HCT116	8/30/2017	Chemo	48	14	4	None	None	15 uM	Oxaliplatin	0.046	0.138	2.518909879
Chemo Cluster Tracking	HCT116	8/30/2017	Chemo	48	14	5	None	None	15 uM	Oxaliplatin	0.0493	0.1479	2.571548268
Chemo Cluster Tracking	HCT116	8/30/2017	Chemo	48	15	1	None	None	15 uM	Oxaliplatin	0.0473	0.1419	2.540286973
Chemo Population Study	HCT116	1/27/2016	Control	0	None	None	None	None	None	None	0.0672	0.2016	2.784156199
Chemo Population Study	HCT116	1/27/2016	Control	0	None	None	None	None	None	None	0.0644	0.1932	2.757466147
Chemo Population Study	HCT116	1/27/2016	Control	0	None	None	None	None	None	None	0.0566	0.1698	2.671043505
Chemo Population Study	HCT116	1/27/2016	Control	0	None	None	None	None	None	None	0.0498	0.1494	2.579070933
Chemo Population Study	HCT116	1/27/2016	Control	0	None	None	None	None	None	None	0.0555	0.1665	2.657329889
Chemo Population Study	HCT116	1/27/2016	Control	0	None	None	None	None	None	None	0.0715	0.2145	2.821206396
Chemo Population Study	HCT116	1/27/2016	Control	0	None	None	None	None	None	None	0.0617	0.1851	2.729617508
Chemo Population Study	HCT116	1/27/2016	Control	0	None	None	None	None	None	None	0.0512	0.1536	2.599538254
Chemo Population Study	HCT116	1/27/2016	Control	0	None	None	None	None	None	None	0.0506	0.1518	2.590873201
Chemo Population Study	HCT116	1/27/2016	Control	0	None	None	None	None	None	None	0.0568	0.1704	2.673493933
Chemo Population Study	HCT116	1/27/2016	Control	0	None	None	None	None	None	None	0.0551	0.1653	2.652241952
Chemo Population Study	HCT116	1/27/2016	Control	0	None	None	None	None	None	None	0.063	0.189	2.743296691
Chemo Population Study	HCT116	1/27/2016	Control	0	None	None	None	None	None	None	0.0564	0.1692	2.668579992
Chemo Population Study	HCT116	1/27/2016	Control	0	None	None	None	None	None	None	0.0497	0.1491	2.577575494
Chemo Population Study	HCT116	1/27/2016	Control	0	None	None	None	None	None	None	0.0612	0.1836	2.724224344
Chemo Population Study	HCT116	1/27/2016	Control	0	None	None	None	None	None	None	0.0735	0.2205	2.836846827
Chemo Population Study	HCT116	1/27/2016	Control	0	None	None	None	None	None	None	0.0501	0.1503	2.583530225
Chemo Population Study	HCT116	1/27/2016	Control	0	None	None	None	None	None	None	0.0659	0.1977	2.772025528
Chemo Population Study	HCT116	1/27/2016	Control	0	None	None	None	None	None	None	0.0579	0.1737	2.686740804
Chemo Population Study	HCT116	1/27/2016	Control	0	None	None	None	None	None	None	0.0518	0.1554	2.608042049
Chemo Population Study	HCT116	1/27/2016	Control	0	None	None	None	None	None	None	0.0891	0.2673	2.924281477
Chemo Population Study	HCT116	1/27/2016	Control	0	None	None	None	None	None	None	0.0712	0.2136	2.818772983
Chemo Population Study	HCT116	1/27/2016	Control	0	None	None	None	None	None	None	0.0708	0.2124	2.815493094
Chemo Population Study	HCT116	1/27/2016	Control	0	None	None	None	None	None	None	0.0614	0.1842	2.726390474
Chemo Population Study	HCT116	1/27/2016	Control	0	None	None	None	None	None	None	0.0548	0.1644	2.648389733
Chemo Population Study	HCT116	1/27/2016	Control	0	None	None	None	None	None	None	0.0803	0.2409	2.882390583
Chemo Population Study	HCT116	1/27/2016	Control	0	None	None	None	None	None	None	0.0657	0.1971	2.770119726
Chemo Population Study	HCT116	1/27/2016	Control	0	None	None	None	None	None	None	0.0552	0.1656	2.653519087
Chemo Population Study	HCT116	1/27/2016	Control	0	None	None	None	None	None	None	0.0615	0.1845	2.727469102
Chemo Population Study	HCT116	1/27/2016	Control	0	None	None	None	None	None	None	0.0583	0.1749	2.691462599
Chemo Population Study	HCT116	1/27/2016	Control	0	None	None	None	None	None	None	0.0544	0.1632	2.643204283
Chemo Population Study	HCT116	1/27/2016	Control	0	None	None	None	None	None	None	0.0609	0.1827	2.7209529
Chemo Population Study	HCT116	1/27/2016	Control	0	None	None	None	None	None	None	0.054	0.162	2.637961635
Chemo Population Study	HCT116	1/27/2016	Control	0	None	None	None	None	None	None	0.0622	0.1866	2.734937094
Chemo Population Study	HCT116	1/27/2016	Control	0	None	None	None	None	None	None	0.0666	0.1998	2.778612317
Chemo Population Study	HCT116	1/27/2016	Control	0	None	None	None	None	None	None	0.0506	0.1518	2.590873201
Chemo Population Study	HCT116	1/27/2016	Control	0	None	None	None	None	None	None	0.049	0.147	2.566979659
Chemo Population Study	HCT116	1/27/2016	Control	0	None	None	None	None	None	None	0.0527	0.1581	2.620512178
Chemo Population Study	HCT116	1/27/2016	Control	0	None	None	None	None	None	None	0.0557	0.1671	2.659853393
Chemo Population Study	HCT116	1/27/2016	Control	0	None	None	None	None	None	None	0.0597	0.1791	2.707597716
Chemo Population Study	HCT116	1/27/2016	Chemo	48	None	None	None	None	15 uM	Oxaliplatin	0.0657	0.1971	2.770119726
Chemo Population Study	HCT116	1/27/2016	Chemo	48	None	None	None	None	15 uM	Oxaliplatin	0.0624	0.1872	2.737044444
Chemo Population Study	HCT116	1/27/2016	Chemo	48	None	None	None	None	15 uM	Oxaliplatin	0.075	0.225	2.847909384
Chemo Population Study	HCT116	1/27/2016	Chemo	48	None	None	None	None	15 uM	Oxaliplatin	0.0513	0.1539	2.60096657
Chemo Population Study	HCT116	1/27/2016	Chemo	48	None	None	None	None	15 uM	Oxaliplatin	0.0814	0.2442	2.888652962
Chemo Population Study	HCT116	1/27/2016	Chemo	48	None	None	None	None	15 uM	Oxaliplatin	0.0708	0.2124	2.815493094
Chemo Population Study	HCT116	1/27/2016	Chemo	48	None	None	None	None	15 uM	Oxaliplatin	0.0602	0.1806	2.713215047
Chemo Population Study	HCT116	1/27/2016	Chemo	48	None	None	None	None	15 uM	Oxaliplatin	0.0571	0.1713	2.677145215
Chemo Population Study	HCT116	1/27/2016	Chemo	48	None	None	None	None	15 uM	Oxaliplatin	0.0613	0.1839	2.725308889
Chemo Population Study	HCT116	1/27/2016	Chemo	48	None	None	None	None	15 uM	Oxaliplatin	0.069	0.207	2.80023443
Chemo Population Study	HCT116	1/27/2016	Chemo	48	None	None	None	None	15 uM	Oxaliplatin	0.0836	0.2508	2.900275631
Chemo Population Study	HCT116	1/27/2016	Chemo	48	None	None	None	None	15 uM	Oxaliplatin	0.0729	0.2187	2.832261263
Chemo Population Study	HCT116	1/27/2016	Chemo	48	None	None	None	None	15 uM	Oxaliplatin	0.0528	0.1584	2.621877503
Chemo Population Study	HCT116	1/27/2016	Chemo	48	None	None	None	None	15 uM	Oxaliplatin	0.0699	0.2097	2.807965846
Chemo Population Study	HCT116	1/27/2016	Chemo	48	None	None	None	None	15 uM	Oxaliplatin	0.0607	0.1821	2.718757051
Chemo Population Study	HCT116	1/27/2016	Chemo	48	None	None	None	None	15 uM	Oxaliplatin	0.0682	0.2046	2.793190282
Chemo Population Study	HCT116	1/27/2016	Chemo	48	None	None	None	None	15 uM	Oxaliplatin	0.0821	0.2463	2.892480653
Chemo Population Study	HCT116	1/27/2016	Chemo	48	None	None	None	None	15 uM	Oxaliplatin	0.0719	0.2157	2.824415571
Chemo Population Study	HCT116	1/27/2016	Chemo	48	None	None	None	None	15 uM	Oxaliplatin	0.0674	0.2022	2.785983492
Chemo Population Study	HCT116	1/27/2016	Chemo	48	None	None	None	None	15 uM	Oxaliplatin	0.0689	0.2067	2.799362767
Chemo Population Study	HCT116	1/27/2016	Chemo	48	None	None	None	None	15 uM	Oxaliplatin	0.0684	0.2052	2.794966518
Chemo Population Study	HCT116	1/27/2016	Chemo	48	None	None	None	None	15 uM	Oxaliplatin	0.0724	0.2172	2.828370103
Chemo Population Study	HCT116	1/27/2016	Chemo	48	None	None	None	None	15 uM	Oxaliplatin	0.0703	0.2109	2.811336492
Chemo Population Study	HCT116	1/27/2016	Chemo	48	None	None	None	None	15 uM	Oxaliplatin	0.0657	0.1971	2.770119726
Chemo Population Study	HCT116	1/27/2016	Chemo	48	None	None	None	None	15 uM	Oxaliplatin	0.0649	0.1947	2.762388261
Chemo Population Study	HCT116	1/27/2016	Chemo	48	None	None	None	None	15 uM	Oxaliplatin	0.0566	0.1698	2.671043505
Chemo Population Study	HCT116	1/27/2016	Chemo	48	None	None	None	None	15 uM	Oxaliplatin	0.0459	0.1377	2.517229162
Chemo Population Study	HCT116	1/27/2016	Chemo	48	None	None	None	None	15 uM	Oxaliplatin	0.0747	0.2241	2.845742831
Chemo Population Study	HCT116	2/25/2016	Control	0	None	None	None	None	None	None	0.0663	0.1989	2.775805216
Chemo Population Study	HCT116	2/25/2016	Control	0	None	None	None	None	None	None	0.0576	0.1728	2.683166347
Chemo Population Study	HCT116	2/25/2016	Control	0	None	None	None	None	None	None	0.0561	0.1683	2.664860002
Chemo Population Study	HCT116	2/25/2016	Control	0	None	None	None	None	None	None	0.0614	0.1842	2.726390474
Chemo Population Study	HCT116	2/25/2016	Control	0	None	None	None	None	None	None	0.0548	0.1644	2.648389733
Chemo Population Study	HCT116	2/25/2016	Control	0	None	None	None	None	None	None	0.0565	0.1695	2.669813389
Chemo Population Study	HCT116	2/25/2016	Control	0	None	None	None	None	None	None	0.0552	0.1656	2.653519087
Chemo Population Study	HCT116	2/25/2016	Control	0	None	None	None	None	None	None	0.0572	0.1716	2.678355851
Chemo Population Study	HCT116	2/25/2016	Control	0	None	None	None	None	None	None	0.0574	0.1722	2.680767492
Chemo Population Study	HCT116	2/25/2016	Control	0	None	None	None	None	None	None	0.0574	0.1722	2.680767492
Chemo Population Study	HCT116	2/25/2016	Control	0	None	None	None	None	None	None	0.0575	0.1725	2.681968513
Chemo Population Study	HCT116	2/25/2016	Control	0	None	None	None	None	None	None	0.0582	0.1746	2.690286858
Chemo Population Study	HCT116	2/25/2016	Control	0	None	None	None	None	None	None	0.0795	0.2385	2.877644647
Chemo Population Study	HCT116	2/25/2016	Control	0	None	None	None	None	None	None	0.0646	0.1938	2.759443448
Chemo Population Study	HCT116	2/25/2016	Control	0	None	None	None	None	None	None	0.0449	0.1347	2.500123904
Chemo Population Study	HCT116	2/25/2016	Control	0	None	None	None	None	None	None	0.0365	0.1095	2.33131058
Chemo Population Study	HCT116	2/25/2016	Control	0	None	None	None	None	None	None	0.0518	0.1554	2.608042049
Chemo Population Study	HCT116	2/25/2016	Control	0	None	None	None	None	None	None	0.0597	0.1791	2.707597716
Chemo Population Study	HCT116	2/25/2016	Control	0	None	None	None	None	None	None	0.0481	0.1443	2.553021114
Chemo Population Study	HCT116	2/25/2016	Control	0	None	None	None	None	None	None	0.0501	0.1503	2.583530225
Chemo Population Study	HCT116	2/25/2016	Control	0	None	None	None	None	None	None	0.0563	0.1689	2.667343302
Chemo Population Study	HCT116	2/25/2016	Control	0	None	None	None	None	None	None	0.0574	0.1722	2.680767492
Chemo Population Study	HCT116	2/25/2016	Control	0	None	None	None	None	None	None	0.0511	0.1533	2.598105433
Chemo Population Study	HCT116	2/25/2016	Control	0	None	None	None	None	None	None	0.0405	0.1215	2.417684725
Chemo Population Study	HCT116	2/25/2016	Control	0	None	None	None	None	None	None	0.0621	0.1863	2.733879037
Chemo Population Study	HCT116	2/25/2016	Control	0	None	None	None	None	None	None	0.0507	0.1521	2.592328554
Chemo Population Study	HCT116	2/25/2016	Control	0	None	None	None	None	None	None	0.0441	0.1323	2.48603356
Chemo Population Study	HCT116	2/25/2016	Control	0	None	None	None	None	None	None	0.0492	0.1476	2.570030015
Chemo Population Study	HCT116	2/25/2016	Control	0	None	None	None	None	None	None	0.0433	0.1299	2.471559045
Chemo Population Study	HCT116	2/25/2016	Control	0	None	None	None	None	None	None	0.0451	0.1353	2.503589098
Chemo Population Study	HCT116	2/25/2016	Control	0	None	None	None	None	None	None	0.0517	0.1551	2.606635632
Chemo Population Study	HCT116	2/25/2016	Control	0	None	None	None	None	None	None	0.0462	0.1386	2.522255453
Chemo Population Study	HCT116	2/25/2016	Control	0	None	None	None	None	None	None	0.057	0.171	2.675931356
Chemo Population Study	HCT116	2/25/2016	Control	0	None	None	None	None	None	None	0.058	0.174	2.687925968
Chemo Population Study	HCT116	2/25/2016	Control	0	None	None	None	None	None	None	0.0522	0.1566	2.613625453
Chemo Population Study	HCT116	2/25/2016	Control	0	None	None	None	None	None	None	0.0518	0.1554	2.608042049
Chemo Population Study	HCT116	2/25/2016	Control	0	None	None	None	None	None	None	0.05	0.15	2.582048284
Chemo Population Study	HCT116	2/25/2016	Control	0	None	None	None	None	None	None	0.0645	0.1935	2.758456217
Chemo Population Study	HCT116	2/25/2016	Control	0	None	None	None	None	None	None	0.0535	0.1605	2.631326006
Chemo Population Study	HCT116	2/25/2016	Chemo	48	None	None	None	None	15 uM	Oxaliplatin	0.0749	0.2247	2.847189756
Chemo Population Study	HCT116	2/25/2016	Chemo	48	None	None	None	None	15 uM	Oxaliplatin	0.0847	0.2541	2.905643994
Chemo Population Study	HCT116	2/25/2016	Chemo	48	None	None	None	None	15 uM	Oxaliplatin	0.075	0.225	2.847909384
Chemo Population Study	HCT116	2/25/2016	Chemo	48	None	None	None	None	15 uM	Oxaliplatin	0.0672	0.2016	2.784156199
Chemo Population Study	HCT116	2/25/2016	Chemo	48	None	None	None	None	15 uM	Oxaliplatin	0.0662	0.1986	2.774864261
Chemo Population Study	HCT116	2/25/2016	Chemo	48	None	None	None	None	15 uM	Oxaliplatin	0.0748	0.2244	2.846467572
Chemo Population Study	HCT116	2/25/2016	Chemo	48	None	None	None	None	15 uM	Oxaliplatin	0.0711	0.2133	2.817956795
Chemo Population Study	HCT116	2/25/2016	Chemo	48	None	None	None	None	15 uM	Oxaliplatin	0.0776	0.2328	2.865721241
Chemo Population Study	HCT116	2/25/2016	Chemo	48	None	None	None	None	15 uM	Oxaliplatin	0.0612	0.1836	2.724224344
Chemo Population Study	HCT116	2/25/2016	Chemo	48	None	None	None	None	15 uM	Oxaliplatin	0.082	0.246	2.891941293
Chemo Population Study	HCT116	2/25/2016	Chemo	48	None	None	None	None	15 uM	Oxaliplatin	0.0759	0.2277	2.854270901
Chemo Population Study	HCT116	2/25/2016	Chemo	48	None	None	None	None	15 uM	Oxaliplatin	0.0628	0.1884	2.741224211
Chemo Population Study	HCT116	2/25/2016	Chemo	48	None	None	None	None	15 uM	Oxaliplatin	0.0661	0.1983	2.773920668
Chemo Population Study	HCT116	2/25/2016	Chemo	48	None	None	None	None	15 uM	Oxaliplatin	0.0588	0.1764	2.697294548
Chemo Population Study	HCT116	2/25/2016	Chemo	48	None	None	None	None	15 uM	Oxaliplatin	0.0651	0.1953	2.764337548
Chemo Population Study	HCT116	2/25/2016	Chemo	48	None	None	None	None	15 uM	Oxaliplatin	0.0632	0.1896	2.745357234
Chemo Population Study	HCT116	2/25/2016	Chemo	48	None	None	None	None	15 uM	Oxaliplatin	0.0634	0.1902	2.747405367
Chemo Population Study	HCT116	2/25/2016	Chemo	48	None	None	None	None	15 uM	Oxaliplatin	0.0589	0.1767	2.698451633
Chemo Population Study	HCT116	2/25/2016	Chemo	48	None	None	None	None	15 uM	Oxaliplatin	0.0619	0.1857	2.731754142
Chemo Population Study	HCT116	2/25/2016	Chemo	48	None	None	None	None	15 uM	Oxaliplatin	0.058	0.174	2.687925968
Chemo Population Study	HCT116	2/25/2016	Chemo	48	None	None	None	None	15 uM	Oxaliplatin	0.0679	0.2037	2.790506869
Chemo Population Study	HCT116	2/25/2016	Chemo	48	None	None	None	None	15 uM	Oxaliplatin	0.0724	0.2172	2.828370103
Chemo Population Study	HCT116	2/25/2016	Chemo	48	None	None	None	None	15 uM	Oxaliplatin	0.0766	0.2298	2.859075367
Chemo Population Study	HCT116	2/25/2016	Chemo	48	None	None	None	None	15 uM	Oxaliplatin	0.0583	0.1749	2.691462599
Chemo Population Study	HCT116	2/25/2016	Chemo	48	None	None	None	None	15 uM	Oxaliplatin	0.0493	0.1479	2.571548268
Chemo Population Study	HCT116	2/25/2016	Chemo	48	None	None	None	None	15 uM	Oxaliplatin	0.0575	0.1725	2.681968513
Chemo Population Study	HCT116	2/25/2016	Chemo	48	None	None	None	None	15 uM	Oxaliplatin	0.0509	0.1527	2.595226097
Chemo Population Study	HCT116	2/25/2016	Chemo	48	None	None	None	None	15 uM	Oxaliplatin	0.0519	0.1557	2.609444204
Chemo Population Study	HCT116	2/25/2016	Chemo	48	None	None	None	None	15 uM	Oxaliplatin	0.0615	0.1845	2.727469102
Chemo Population Study	HCT116	2/25/2016	Chemo	48	None	None	None	None	15 uM	Oxaliplatin	0.0897	0.2691	2.926491713
Chemo Population Study	HCT116	2/25/2016	Chemo	48	None	None	None	None	15 uM	Oxaliplatin	0.0862	0.2586	2.912494516
Chemo Population Study	HCT116	2/25/2016	Chemo	48	None	None	None	None	15 uM	Oxaliplatin	0.0799	0.2397	2.880037851
[truncated: 815 more rows]
