# Supplementary material for: Leveraging chromatin packing domains to target chemoevasion in vivo
Source: Proc Natl Acad Sci U S A. 2025 Jul 22;122(30):e2425319122. doi: 10.1073/pnas.2425319122 (PMC12318189; doi:10.1073/pnas.2425319122)
Supplement: Supplementary file 7 — Dataset S06 (CSV) [file pnas.2425319122.sd06.csv]

Experiment	Cell Line	Date	Group	Hour	Cluster	Nucleus	TPR Dose	TPR	Chemo Dose	Chemo	RMS	Sigma	D_n
Chemo Population Study	MDA-MB-231	02/15/2016	Control	0	None	None	None	None	None	None	0.0584	0.1752	2.692635214083
Chemo Population Study	MDA-MB-231	02/15/2016	Control	0	None	None	None	None	None	None	0.05	0.15	2.58204828366732
Chemo Population Study	MDA-MB-231	02/15/2016	Control	0	None	None	None	None	None	None	0.0476	0.1428	2.54509897469629
Chemo Population Study	MDA-MB-231	02/15/2016	Control	0	None	None	None	None	None	None	0.0456	0.1368	2.51215493474351
Chemo Population Study	MDA-MB-231	02/15/2016	Control	0	None	None	None	None	None	None	0.0584	0.1752	2.692635214083
Chemo Population Study	MDA-MB-231	02/15/2016	Control	0	None	None	None	None	None	None	0.0464	0.1392	2.52558006427249
Chemo Population Study	MDA-MB-231	02/15/2016	Control	0	None	None	None	None	None	None	0.0413	0.1239	2.43359640756196
Chemo Population Study	MDA-MB-231	02/15/2016	Control	0	None	None	None	None	None	None	0.0539	0.1617	2.6366418945407
Chemo Population Study	MDA-MB-231	02/15/2016	Control	0	None	None	None	None	None	None	0.0548	0.1644	2.64838973330557
Chemo Population Study	MDA-MB-231	02/15/2016	Control	0	None	None	None	None	None	None	0.0547	0.1641	2.64709867082585
Chemo Population Study	MDA-MB-231	02/15/2016	Control	0	None	None	None	None	None	None	0.0679	0.2037	2.79050686943207
Chemo Population Study	MDA-MB-231	02/15/2016	Control	0	None	None	None	None	None	None	0.0574	0.1722	2.68076749180431
Chemo Population Study	MDA-MB-231	02/15/2016	Control	0	None	None	None	None	None	None	0.0503	0.1509	2.58648071636145
Chemo Population Study	MDA-MB-231	02/15/2016	Control	0	None	None	None	None	None	None	0.0476	0.1428	2.54509897469629
Chemo Population Study	MDA-MB-231	02/15/2016	Control	0	None	None	None	None	None	None	0.0574	0.1722	2.68076749180431
Chemo Population Study	MDA-MB-231	02/15/2016	Control	0	None	None	None	None	None	None	0.0626	0.1878	2.73914013916028
Chemo Population Study	MDA-MB-231	02/15/2016	Control	0	None	None	None	None	None	None	0.0385	0.1155	2.3759786217341
Chemo Population Study	MDA-MB-231	02/15/2016	Control	0	None	None	None	None	None	None	0.0588	0.1764	2.69729454813619
Chemo Population Study	MDA-MB-231	02/15/2016	Control	0	None	None	None	None	None	None	0.0699	0.2097	2.80796584609459
Chemo Population Study	MDA-MB-231	02/15/2016	Control	0	None	None	None	None	None	None	0.0501	0.1503	2.58353022499437
Chemo Population Study	MDA-MB-231	02/15/2016	Control	0	None	None	None	None	None	None	0.0606	0.1818	2.71765464587642
Chemo Population Study	MDA-MB-231	02/15/2016	Control	0	None	None	None	None	None	None	0.0666	0.1998	2.77861231724494
Chemo Population Study	MDA-MB-231	02/15/2016	Control	0	None	None	None	None	None	None	0.0678	0.2034	2.78960730507699
Chemo Population Study	MDA-MB-231	02/15/2016	Control	0	None	None	None	None	None	None	0.0388	0.1164	2.38241693257147
Chemo Population Study	MDA-MB-231	02/15/2016	Control	0	None	None	None	None	None	None	0.0535	0.1605	2.63132600626688
Chemo Population Study	MDA-MB-231	02/15/2016	Control	0	None	None	None	None	None	None	0.0506	0.1518	2.59087320059318
Chemo Population Study	MDA-MB-231	02/15/2016	Control	0	None	None	None	None	None	None	0.0563	0.1689	2.66734330198205
Chemo Population Study	MDA-MB-231	02/15/2016	Control	0	None	None	None	None	None	None	0.0426	0.1278	2.45856145243915
Chemo Population Study	MDA-MB-231	02/15/2016	Control	0	None	None	None	None	None	None	0.0567	0.1701	2.67227034944942
Chemo Population Study	MDA-MB-231	02/15/2016	Control	0	None	None	None	None	None	None	0.0756	0.2268	2.85217343074285
Chemo Population Study	MDA-MB-231	02/15/2016	Control	0	None	None	None	None	None	None	0.0504	0.1512	2.58794929656792
Chemo Population Study	MDA-MB-231	02/15/2016	Control	0	None	None	None	None	None	None	0.0569	0.1707	2.67471426530556
Chemo Population Study	MDA-MB-231	02/15/2016	Control	0	None	None	None	None	None	None	0.0561	0.1683	2.66486000155531
Chemo Population Study	MDA-MB-231	02/15/2016	Control	0	None	None	None	None	None	None	0.0711	0.2133	2.81795679548496
Chemo Population Study	MDA-MB-231	02/15/2016	Control	0	None	None	None	None	None	None	0.0616	0.1848	2.72854477892991
Chemo Population Study	MDA-MB-231	02/15/2016	Control	0	None	None	None	None	None	None	0.0554	0.1662	2.65606304127688
Chemo Population Study	MDA-MB-231	02/15/2016	Control	0	None	None	None	None	None	None	0.0522	0.1566	2.61362545253863
Chemo Population Study	MDA-MB-231	02/15/2016	Control	0	None	None	None	None	None	None	0.0593	0.1779	2.70304917276298
Chemo Population Study	MDA-MB-231	02/15/2016	Control	0	None	None	None	None	None	None	0.0663	0.1989	2.77580521571932
Chemo Population Study	MDA-MB-231	02/15/2016	Control	0	None	None	None	None	None	None	0.0562	0.1686	2.66610330900005
Chemo Population Study	MDA-MB-231	02/15/2016	Control	0	None	None	None	None	None	None	0.0485	0.1455	2.55927217918815
Chemo Population Study	MDA-MB-231	02/15/2016	Control	0	None	None	None	None	None	None	0.059	0.177	2.6996056324423
Chemo Population Study	MDA-MB-231	02/15/2016	Control	0	None	None	None	None	None	None	0.0489	0.1467	2.56544752150135
Chemo Population Study	MDA-MB-231	02/15/2016	Control	0	None	None	None	None	None	None	0.0533	0.1599	2.62864559601665
Chemo Population Study	MDA-MB-231	02/15/2016	Control	0	None	None	None	None	None	None	0.0505	0.1515	2.58941345304343
Chemo Population Study	MDA-MB-231	02/15/2016	Control	0	None	None	None	None	None	None	0.0512	0.1536	2.59953825430915
Chemo Population Study	MDA-MB-231	02/15/2016	Control	0	None	None	None	None	None	None	0.0504	0.1512	2.58794929656792
Chemo Population Study	MDA-MB-231	02/15/2016	Control	0	None	None	None	None	None	None	0.0427	0.1281	2.46043718709243
Chemo Population Study	MDA-MB-231	02/15/2016	Control	0	None	None	None	None	None	None	0.0546	0.1638	2.6458040863491
Chemo Population Study	MDA-MB-231	02/15/2016	Control	0	None	None	None	None	None	None	0.0479	0.1437	2.54986681564161
Chemo Population Study	MDA-MB-231	02/15/2016	Control	0	None	None	None	None	None	None	0.0456	0.1368	2.51215493474351
Chemo Population Study	MDA-MB-231	02/15/2016	Control	0	None	None	None	None	None	None	0.0454	0.1362	2.50874508095615
Chemo Population Study	MDA-MB-231	02/15/2016	Control	0	None	None	None	None	None	None	0.0439	0.1317	2.48245189859698
Chemo Population Study	MDA-MB-231	02/15/2016	Control	0	None	None	None	None	None	None	0.051	0.153	2.59666806283807
Chemo Population Study	MDA-MB-231	02/15/2016	Control	0	None	None	None	None	None	None	0.0508	0.1524	2.59377952762997
Chemo Population Study	MDA-MB-231	02/15/2016	Control	0	None	None	None	None	None	None	0.0499	0.1497	2.5805618582656
Chemo Population Study	MDA-MB-231	02/15/2016	Control	0	None	None	None	None	None	None	0.0478	0.1434	2.54828240773304
Chemo Population Study	MDA-MB-231	02/15/2016	Control	0	None	None	None	None	None	None	0.0567	0.1701	2.67227034944942
Chemo Population Study	MDA-MB-231	02/15/2016	Control	0	None	None	None	None	None	None	0.0454	0.1362	2.50874508095615
Chemo Population Study	MDA-MB-231	02/15/2016	Control	0	None	None	None	None	None	None	0.0572	0.1716	2.6783558514626
Chemo Population Study	MDA-MB-231	02/15/2016	Control	0	None	None	None	None	None	None	0.0489	0.1467	2.56544752150135
Chemo Population Study	MDA-MB-231	02/15/2016	Control	0	None	None	None	None	None	None	0.058	0.174	2.687925967544
Chemo Population Study	MDA-MB-231	02/15/2016	Control	0	None	None	None	None	None	None	0.0709	0.2127	2.81631685033409
Chemo Population Study	MDA-MB-231	02/15/2016	Control	0	None	None	None	None	None	None	0.0556	0.1668	2.65859333477734
Chemo Population Study	MDA-MB-231	02/15/2016	Control	0	None	None	None	None	None	None	0.071	0.213	2.81713808441076
Chemo Population Study	MDA-MB-231	02/15/2016	Control	0	None	None	None	None	None	None	0.048	0.144	2.55144637783532
Chemo Population Study	MDA-MB-231	02/15/2016	Control	0	None	None	None	None	None	None	0.0618	0.1854	2.73068729446217
Chemo Population Study	MDA-MB-231	02/15/2016	Control	0	None	None	None	None	None	None	0.0573	0.1719	2.6795632740502
Chemo Population Study	MDA-MB-231	02/15/2016	Control	0	None	None	None	None	None	None	0.0509	0.1527	2.59522609725586
Chemo Population Study	MDA-MB-231	02/15/2016	Control	0	None	None	None	None	None	None	0.0651	0.1953	2.76433754778606
Chemo Population Study	MDA-MB-231	02/15/2016	Control	0	None	None	None	None	None	None	0.0476	0.1428	2.54509897469629
Chemo Population Study	MDA-MB-231	02/15/2016	Control	0	None	None	None	None	None	None	0.0539	0.1617	2.6366418945407
Chemo Population Study	MDA-MB-231	02/15/2016	Control	0	None	None	None	None	None	None	0.0448	0.1344	2.49838283688007
Chemo Population Study	MDA-MB-231	02/15/2016	Control	0	None	None	None	None	None	None	0.053	0.159	2.62459636500882
Chemo Population Study	MDA-MB-231	02/15/2016	Control	0	None	None	None	None	None	None	0.0526	0.1578	2.61914288611913
Chemo Population Study	MDA-MB-231	02/15/2016	Control	0	None	None	None	None	None	None	0.0467	0.1401	2.53052814585034
Chemo Population Study	MDA-MB-231	02/15/2016	Control	0	None	None	None	None	None	None	0.0561	0.1683	2.66486000155531
Chemo Population Study	MDA-MB-231	02/15/2016	Control	0	None	None	None	None	None	None	0.0646	0.1938	2.75944344823093
Chemo Population Study	MDA-MB-231	02/15/2016	Control	0	None	None	None	None	None	None	0.0541	0.1623	2.63927772396807
Chemo Population Study	MDA-MB-231	02/15/2016	Control	0	None	None	None	None	None	None	0.0665	0.1995	2.77767923631731
Chemo Population Study	MDA-MB-231	02/15/2016	Control	0	None	None	None	None	None	None	0.0615	0.1845	2.72746910223639
Chemo Population Study	MDA-MB-231	02/15/2016	Control	0	None	None	None	None	None	None	0.0485	0.1455	2.55927217918815
Chemo Population Study	MDA-MB-231	02/15/2016	Control	0	None	None	None	None	None	None	0.0605	0.1815	2.71654924808725
Chemo Population Study	MDA-MB-231	02/15/2016	Control	0	None	None	None	None	None	None	0.061	0.183	2.72204635394542
Chemo Population Study	MDA-MB-231	02/15/2016	Control	0	None	None	None	None	None	None	0.0549	0.1647	2.64967729030094
Chemo Population Study	MDA-MB-231	02/15/2016	Control	0	None	None	None	None	None	None	0.0494	0.1482	2.57306192649478
Chemo Population Study	MDA-MB-231	02/15/2016	Control	0	None	None	None	None	None	None	0.0456	0.1368	2.51215493474351
Chemo Population Study	MDA-MB-231	02/15/2016	Control	0	None	None	None	None	None	None	0.0517	0.1551	2.60663563243935
Chemo Population Study	MDA-MB-231	02/15/2016	Control	0	None	None	None	None	None	None	0.0556	0.1668	2.65859333477734
Chemo Population Study	MDA-MB-231	02/15/2016	Control	0	None	None	None	None	None	None	0.0622	0.1866	2.73493709358595
Chemo Population Study	MDA-MB-231	02/15/2016	Control	0	None	None	None	None	None	None	0.0527	0.1581	2.62051217771737
Chemo Population Study	MDA-MB-231	02/15/2016	Control	0	None	None	None	None	None	None	0.0573	0.1719	2.6795632740502
Chemo Population Study	MDA-MB-231	02/15/2016	Control	0	None	None	None	None	None	None	0.0638	0.1914	2.75146514120314
Chemo Population Study	MDA-MB-231	02/15/2016	Control	0	None	None	None	None	None	None	0.0534	0.1602	2.6299876925139
Chemo Population Study	MDA-MB-231	02/15/2016	Control	0	None	None	None	None	None	None	0.0483	0.1449	2.55615618477217
Chemo Population Study	MDA-MB-231	02/15/2016	Control	0	None	None	None	None	None	None	0.0484	0.1452	2.55771655726803
Chemo Population Study	MDA-MB-231	02/15/2016	Control	0	None	None	None	None	None	None	0.0652	0.1956	2.76530805562735
Chemo Population Study	MDA-MB-231	02/15/2016	Chemo	48	None	None	None	None	0.5 uM	5-Fluorouracil	0.0522	0.1566	2.61362545253863
Chemo Population Study	MDA-MB-231	02/15/2016	Chemo	48	None	None	None	None	0.5 uM	5-Fluorouracil	0.053	0.159	2.62459636500882
Chemo Population Study	MDA-MB-231	02/15/2016	Chemo	48	None	None	None	None	0.5 uM	5-Fluorouracil	0.0636	0.1908	2.74944127460527
Chemo Population Study	MDA-MB-231	02/15/2016	Chemo	48	None	None	None	None	0.5 uM	5-Fluorouracil	0.0647	0.1941	2.7604278557052
Chemo Population Study	MDA-MB-231	02/15/2016	Chemo	48	None	None	None	None	0.5 uM	5-Fluorouracil	0.0672	0.2016	2.78415619873425
Chemo Population Study	MDA-MB-231	02/15/2016	Chemo	48	None	None	None	None	0.5 uM	5-Fluorouracil	0.0612	0.1836	2.72422434404531
Chemo Population Study	MDA-MB-231	02/15/2016	Chemo	48	None	None	None	None	0.5 uM	5-Fluorouracil	0.0605	0.1815	2.71654924808725
Chemo Population Study	MDA-MB-231	02/15/2016	Chemo	48	None	None	None	None	0.5 uM	5-Fluorouracil	0.0546	0.1638	2.6458040863491
Chemo Population Study	MDA-MB-231	02/15/2016	Chemo	48	None	None	None	None	0.5 uM	5-Fluorouracil	0.0533	0.1599	2.62864559601665
Chemo Population Study	MDA-MB-231	02/15/2016	Chemo	48	None	None	None	None	0.5 uM	5-Fluorouracil	0.0544	0.1632	2.64320428310281
Chemo Population Study	MDA-MB-231	02/15/2016	Chemo	48	None	None	None	None	0.5 uM	5-Fluorouracil	0.0499	0.1497	2.5805618582656
Chemo Population Study	MDA-MB-231	02/15/2016	Chemo	48	None	None	None	None	0.5 uM	5-Fluorouracil	0.0546	0.1638	2.6458040863491
Chemo Population Study	MDA-MB-231	02/15/2016	Chemo	48	None	None	None	None	0.5 uM	5-Fluorouracil	0.0604	0.1812	2.71544085234142
Chemo Population Study	MDA-MB-231	02/15/2016	Chemo	48	None	None	None	None	0.5 uM	5-Fluorouracil	0.0588	0.1764	2.69729454813619
Chemo Population Study	MDA-MB-231	02/15/2016	Chemo	48	None	None	None	None	0.5 uM	5-Fluorouracil	0.0524	0.1572	2.61639228435847
Chemo Population Study	MDA-MB-231	02/15/2016	Chemo	48	None	None	None	None	0.5 uM	5-Fluorouracil	0.0532	0.1596	2.62729969261008
Chemo Population Study	MDA-MB-231	02/15/2016	Chemo	48	None	None	None	None	0.5 uM	5-Fluorouracil	0.0584	0.1752	2.692635214083
Chemo Population Study	MDA-MB-231	02/15/2016	Chemo	48	None	None	None	None	0.5 uM	5-Fluorouracil	0.0491	0.1473	2.5685071511317
Chemo Population Study	MDA-MB-231	02/15/2016	Chemo	48	None	None	None	None	0.5 uM	5-Fluorouracil	0.0468	0.1404	2.53216725266601
Chemo Population Study	MDA-MB-231	02/15/2016	Chemo	48	None	None	None	None	0.5 uM	5-Fluorouracil	0.0572	0.1716	2.6783558514626
Chemo Population Study	MDA-MB-231	02/15/2016	Chemo	48	None	None	None	None	0.5 uM	5-Fluorouracil	0.0634	0.1902	2.74740536666727
Chemo Population Study	MDA-MB-231	02/15/2016	Chemo	48	None	None	None	None	0.5 uM	5-Fluorouracil	0.0701	0.2103	2.80965620888825
Chemo Population Study	MDA-MB-231	02/15/2016	Chemo	48	None	None	None	None	0.5 uM	5-Fluorouracil	0.0601	0.1803	2.71209762770805
Chemo Population Study	MDA-MB-231	02/15/2016	Chemo	48	None	None	None	None	0.5 uM	5-Fluorouracil	0.057	0.171	2.67593135623666
Chemo Population Study	MDA-MB-231	02/15/2016	Chemo	48	None	None	None	None	0.5 uM	5-Fluorouracil	0.0612	0.1836	2.72422434404531
Chemo Population Study	MDA-MB-231	02/15/2016	Chemo	48	None	None	None	None	0.5 uM	5-Fluorouracil	0.0608	0.1824	2.71985646699968
Chemo Population Study	MDA-MB-231	02/15/2016	Chemo	48	None	None	None	None	0.5 uM	5-Fluorouracil	0.0581	0.1743	2.68910798305916
Chemo Population Study	MDA-MB-231	02/15/2016	Chemo	48	None	None	None	None	0.5 uM	5-Fluorouracil	0.0482	0.1446	2.5545910432376
Chemo Population Study	MDA-MB-231	02/15/2016	Chemo	48	None	None	None	None	0.5 uM	5-Fluorouracil	0.0426	0.1278	2.45856145243915
Chemo Population Study	MDA-MB-231	02/15/2016	Chemo	48	None	None	None	None	0.5 uM	5-Fluorouracil	0.0458	0.1374	2.51554311842307
Chemo Population Study	MDA-MB-231	02/15/2016	Chemo	48	None	None	None	None	0.5 uM	5-Fluorouracil	0.0474	0.1422	2.54189591516869
Chemo Population Study	MDA-MB-231	02/15/2016	Chemo	48	None	None	None	None	0.5 uM	5-Fluorouracil	0.0462	0.1386	2.52225545277109
Chemo Population Study	MDA-MB-231	02/15/2016	Chemo	48	None	None	None	None	0.5 uM	5-Fluorouracil	0.0557	0.1671	2.65985339288092
Chemo Population Study	MDA-MB-231	02/15/2016	Chemo	48	None	None	None	None	0.5 uM	5-Fluorouracil	0.0549	0.1647	2.64967729030094
Chemo Population Study	MDA-MB-231	02/15/2016	Chemo	48	None	None	None	None	0.5 uM	5-Fluorouracil	0.0578	0.1734	2.68555248442724
Chemo Population Study	MDA-MB-231	02/15/2016	Chemo	48	None	None	None	None	0.5 uM	5-Fluorouracil	0.0481	0.1443	2.55302111393063
Chemo Population Study	MDA-MB-231	02/15/2016	Chemo	48	None	None	None	None	0.5 uM	5-Fluorouracil	0.0586	0.1758	2.694971092761
Chemo Population Study	MDA-MB-231	02/15/2016	Chemo	48	None	None	None	None	0.5 uM	5-Fluorouracil	0.0447	0.1341	2.49663607214883
Chemo Population Study	MDA-MB-231	02/15/2016	Chemo	48	None	None	None	None	0.5 uM	5-Fluorouracil	0.0478	0.1434	2.54828240773304
Chemo Population Study	MDA-MB-231	02/15/2016	Chemo	48	None	None	None	None	0.5 uM	5-Fluorouracil	0.0546	0.1638	2.6458040863491
Chemo Population Study	MDA-MB-231	02/15/2016	Chemo	48	None	None	None	None	0.5 uM	5-Fluorouracil	0.0733	0.2199	2.83532847836198
Chemo Population Study	MDA-MB-231	02/15/2016	Chemo	48	None	None	None	None	0.5 uM	5-Fluorouracil	0.0576	0.1728	2.68316634717557
Chemo Population Study	MDA-MB-231	02/15/2016	Chemo	48	None	None	None	None	0.5 uM	5-Fluorouracil	0.0642	0.1926	2.75547742323424
Chemo Population Study	MDA-MB-231	02/15/2016	Chemo	48	None	None	None	None	0.5 uM	5-Fluorouracil	0.0581	0.1743	2.68910798305916
Chemo Population Study	MDA-MB-231	02/15/2016	Chemo	48	None	None	None	None	0.5 uM	5-Fluorouracil	0.0461	0.1383	2.52058530006689
Chemo Population Study	MDA-MB-231	02/15/2016	Chemo	48	None	None	None	None	0.5 uM	5-Fluorouracil	0.054	0.162	2.63796163470753
Chemo Population Study	MDA-MB-231	02/15/2016	Chemo	48	None	None	None	None	0.5 uM	5-Fluorouracil	0.0804	0.2412	2.8829724559077
Chemo Population Study	MDA-MB-231	02/15/2016	Chemo	48	None	None	None	None	0.5 uM	5-Fluorouracil	0.0602	0.1806	2.7132150471843
Chemo Population Study	MDA-MB-231	02/15/2016	Chemo	48	None	None	None	None	0.5 uM	5-Fluorouracil	0.0495	0.1485	2.57457100597209
Chemo Population Study	MDA-MB-231	02/15/2016	Chemo	48	None	None	None	None	0.5 uM	5-Fluorouracil	0.0749	0.2247	2.84718975638613
Chemo Population Study	MDA-MB-231	02/15/2016	Chemo	48	None	None	None	None	0.5 uM	5-Fluorouracil	0.0567	0.1701	2.67227034944942
Chemo Population Study	MDA-MB-231	02/15/2016	Chemo	48	None	None	None	None	0.5 uM	5-Fluorouracil	0.0567	0.1701	2.67227034944942
Chemo Population Study	MDA-MB-231	02/15/2016	Chemo	48	None	None	None	None	0.5 uM	5-Fluorouracil	0.058	0.174	2.687925967544
Chemo Population Study	MDA-MB-231	02/15/2016	Chemo	48	None	None	None	None	0.5 uM	5-Fluorouracil	0.0555	0.1665	2.65732988870344
Chemo Population Study	MDA-MB-231	02/15/2016	Chemo	48	None	None	None	None	0.5 uM	5-Fluorouracil	0.0449	0.1347	2.50012390402701
Chemo Population Study	MDA-MB-231	02/15/2016	Chemo	48	None	None	None	None	0.5 uM	5-Fluorouracil	0.0474	0.1422	2.54189591516869
Chemo Population Study	MDA-MB-231	02/15/2016	Chemo	48	None	None	None	None	0.5 uM	5-Fluorouracil	0.0722	0.2166	2.82679588800446
Chemo Population Study	MDA-MB-231	02/15/2016	Chemo	48	None	None	None	None	0.5 uM	5-Fluorouracil	0.0541	0.1623	2.63927772396807
Chemo Population Study	MDA-MB-231	02/15/2016	Chemo	48	None	None	None	None	0.5 uM	5-Fluorouracil	0.0528	0.1584	2.62187750250978
Chemo Population Study	MDA-MB-231	02/15/2016	Chemo	48	None	None	None	None	0.5 uM	5-Fluorouracil	0.057	0.171	2.67593135623666
Chemo Population Study	MDA-MB-231	02/15/2016	Chemo	48	None	None	None	None	0.5 uM	5-Fluorouracil	0.0638	0.1914	2.75146514120314
Chemo Population Study	MDA-MB-231	02/15/2016	Chemo	48	None	None	None	None	0.5 uM	5-Fluorouracil	0.0501	0.1503	2.58353022499437
Chemo Population Study	MDA-MB-231	02/15/2016	Chemo	48	None	None	None	None	0.5 uM	5-Fluorouracil	0.0548	0.1644	2.64838973330557
Chemo Population Study	MDA-MB-231	02/15/2016	Chemo	48	None	None	None	None	0.5 uM	5-Fluorouracil	0.0547	0.1641	2.64709867082585
Chemo Population Study	MDA-MB-231	02/15/2016	Chemo	48	None	None	None	None	0.5 uM	5-Fluorouracil	0.0478	0.1434	2.54828240773304
Chemo Population Study	MDA-MB-231	02/15/2016	Chemo	48	None	None	None	None	0.5 uM	5-Fluorouracil	0.0592	0.1776	2.70190439601239
Chemo Population Study	MDA-MB-231	02/15/2016	Chemo	48	None	None	None	None	0.5 uM	5-Fluorouracil	0.0542	0.1626	2.64059018226744
Chemo Population Study	MDA-MB-231	02/15/2016	Chemo	48	None	None	None	None	0.5 uM	5-Fluorouracil	0.0507	0.1521	2.59232855392015
Chemo Population Study	MDA-MB-231	02/15/2016	Chemo	48	None	None	None	None	0.5 uM	5-Fluorouracil	0.0436	0.1308	2.47703358724337
Chemo Population Study	MDA-MB-231	02/15/2016	Chemo	48	None	None	None	None	0.5 uM	5-Fluorouracil	0.0562	0.1686	2.66610330900005
Chemo Population Study	MDA-MB-231	02/15/2016	Chemo	48	None	None	None	None	0.5 uM	5-Fluorouracil	0.0477	0.1431	2.54669313417395
Chemo Population Study	MDA-MB-231	02/15/2016	Chemo	48	None	None	None	None	0.5 uM	5-Fluorouracil	0.0718	0.2154	2.82361706987462
Chemo Population Study	MDA-MB-231	02/15/2016	Chemo	48	None	None	None	None	0.5 uM	5-Fluorouracil	0.0678	0.2034	2.78960730507699
Chemo Population Study	MDA-MB-231	02/15/2016	Chemo	48	None	None	None	None	0.5 uM	5-Fluorouracil	0.0574	0.1722	2.68076749180431
Chemo Population Study	MDA-MB-231	02/15/2016	Chemo	48	None	None	None	None	0.5 uM	5-Fluorouracil	0.0455	0.1365	2.51045273253315
Chemo Population Study	MDA-MB-231	02/15/2016	Chemo	48	None	None	None	None	0.5 uM	5-Fluorouracil	0.0566	0.1698	2.67104350490077
Chemo Population Study	MDA-MB-231	02/15/2016	Chemo	48	None	None	None	None	0.5 uM	5-Fluorouracil	0.0898	0.2694	2.92685272535985
Chemo Population Study	MDA-MB-231	02/15/2016	Chemo	48	None	None	None	None	0.5 uM	5-Fluorouracil	0.0658	0.1974	2.77107396430209
Chemo Population Study	MDA-MB-231	02/15/2016	Chemo	48	None	None	None	None	0.5 uM	5-Fluorouracil	0.0677	0.2031	2.7887051887667
Chemo Population Study	MDA-MB-231	02/15/2016	Chemo	48	None	None	None	None	0.5 uM	5-Fluorouracil	0.0569	0.1707	2.67471426530556
Chemo Population Study	MDA-MB-231	02/15/2016	Chemo	48	None	None	None	None	0.5 uM	5-Fluorouracil	0.0414	0.1242	2.43555558860874
Chemo Population Study	MDA-MB-231	02/15/2016	Chemo	48	None	None	None	None	5 uM	Oxaliplatin	0.0558	0.1674	2.66111007605655
Chemo Population Study	MDA-MB-231	02/15/2016	Chemo	48	None	None	None	None	5 uM	Oxaliplatin	0.0533	0.1599	2.62864559601665
Chemo Population Study	MDA-MB-231	02/15/2016	Chemo	48	None	None	None	None	5 uM	Oxaliplatin	0.047	0.141	2.53543023310045
Chemo Population Study	MDA-MB-231	02/15/2016	Chemo	48	None	None	None	None	5 uM	Oxaliplatin	0.0677	0.2031	2.7887051887667
Chemo Population Study	MDA-MB-231	02/15/2016	Chemo	48	None	None	None	None	5 uM	Oxaliplatin	0.0575	0.1725	2.68196851336365
Chemo Population Study	MDA-MB-231	02/15/2016	Chemo	48	None	None	None	None	5 uM	Oxaliplatin	0.0529	0.1587	2.62323888902429
Chemo Population Study	MDA-MB-231	02/15/2016	Chemo	48	None	None	None	None	5 uM	Oxaliplatin	0.0701	0.2103	2.80965620888825
Chemo Population Study	MDA-MB-231	02/15/2016	Chemo	48	None	None	None	None	5 uM	Oxaliplatin	0.0885	0.2655	2.92199459915771
Chemo Population Study	MDA-MB-231	02/15/2016	Chemo	48	None	None	None	None	5 uM	Oxaliplatin	0.0607	0.1821	2.71875705057789
Chemo Population Study	MDA-MB-231	02/15/2016	Chemo	48	None	None	None	None	5 uM	Oxaliplatin	0.0632	0.1896	2.74535723441369
Chemo Population Study	MDA-MB-231	02/15/2016	Chemo	48	None	None	None	None	5 uM	Oxaliplatin	0.062	0.186	2.73281805475953
Chemo Population Study	MDA-MB-231	02/15/2016	Chemo	48	None	None	None	None	5 uM	Oxaliplatin	0.0591	0.1773	2.70075655124416
Chemo Population Study	MDA-MB-231	02/15/2016	Chemo	48	None	None	None	None	5 uM	Oxaliplatin	0.0737	0.2211	2.83835499296458
Chemo Population Study	MDA-MB-231	02/15/2016	Chemo	48	None	None	None	None	5 uM	Oxaliplatin	0.0664	0.1992	2.77674353818177
Chemo Population Study	MDA-MB-231	02/15/2016	Chemo	48	None	None	None	None	5 uM	Oxaliplatin	0.0673	0.2019	2.78507113136792
Chemo Population Study	MDA-MB-231	02/15/2016	Chemo	48	None	None	None	None	5 uM	Oxaliplatin	0.0723	0.2169	2.82758426254729
Chemo Population Study	MDA-MB-231	02/15/2016	Chemo	48	None	None	None	None	5 uM	Oxaliplatin	0.053	0.159	2.62459636500882
Chemo Population Study	MDA-MB-231	02/15/2016	Chemo	48	None	None	None	None	5 uM	Oxaliplatin	0.0506	0.1518	2.59087320059318
Chemo Population Study	MDA-MB-231	02/15/2016	Chemo	48	None	None	None	None	5 uM	Oxaliplatin	0.0515	0.1545	2.60380985940566
Chemo Population Study	MDA-MB-231	02/15/2016	Chemo	48	None	None	None	None	5 uM	Oxaliplatin	0.0531	0.1593	2.62594995745311
Chemo Population Study	MDA-MB-231	02/15/2016	Chemo	48	None	None	None	None	5 uM	Oxaliplatin	0.0715	0.2145	2.82120639628817
Chemo Population Study	MDA-MB-231	02/15/2016	Chemo	48	None	None	None	None	5 uM	Oxaliplatin	0.0579	0.1737	2.68674080386026
Chemo Population Study	MDA-MB-231	02/15/2016	Chemo	48	None	None	None	None	5 uM	Oxaliplatin	0.0633	0.1899	2.74638284049766
Chemo Population Study	MDA-MB-231	02/15/2016	Chemo	48	None	None	None	None	5 uM	Oxaliplatin	0.0508	0.1524	2.59377952762997
Chemo Population Study	MDA-MB-231	02/15/2016	Chemo	48	None	None	None	None	5 uM	Oxaliplatin	0.0786	0.2358	2.87211141212908
Chemo Population Study	MDA-MB-231	02/15/2016	Chemo	48	None	None	None	None	5 uM	Oxaliplatin	0.0537	0.1611	2.63399137893517
Chemo Population Study	MDA-MB-231	02/15/2016	Chemo	48	None	None	None	None	5 uM	Oxaliplatin	0.0615	0.1845	2.72746910223639
Chemo Population Study	MDA-MB-231	02/15/2016	Chemo	48	None	None	None	None	5 uM	Oxaliplatin	0.0591	0.1773	2.70075655124416
Chemo Population Study	MDA-MB-231	02/15/2016	Chemo	48	None	None	None	None	5 uM	Oxaliplatin	0.0576	0.1728	2.68316634717557
Chemo Population Study	MDA-MB-231	02/15/2016	Chemo	48	None	None	None	None	5 uM	Oxaliplatin	0.0605	0.1815	2.71654924808725
Chemo Population Study	MDA-MB-231	02/15/2016	Chemo	48	None	None	None	None	5 uM	Oxaliplatin	0.0587	0.1761	2.69613437005072
Chemo Population Study	MDA-MB-231	02/15/2016	Chemo	48	None	None	None	None	5 uM	Oxaliplatin	0.0548	0.1644	2.64838973330557
Chemo Population Study	MDA-MB-231	02/15/2016	Chemo	48	None	None	None	None	5 uM	Oxaliplatin	0.0607	0.1821	2.71875705057789
Chemo Population Study	MDA-MB-231	02/15/2016	Chemo	48	None	None	None	None	5 uM	Oxaliplatin	0.0721	0.2163	2.82600498051133
Chemo Population Study	MDA-MB-231	02/15/2016	Chemo	48	None	None	None	None	5 uM	Oxaliplatin	0.0655	0.1965	2.7682031857618
Chemo Population Study	MDA-MB-231	02/15/2016	Chemo	48	None	None	None	None	5 uM	Oxaliplatin	0.0565	0.1695	2.66981338912719
Chemo Population Study	MDA-MB-231	02/15/2016	Chemo	48	None	None	None	None	5 uM	Oxaliplatin	0.0705	0.2115	2.81300669505225
Chemo Population Study	MDA-MB-231	02/15/2016	Chemo	48	None	None	None	None	5 uM	Oxaliplatin	0.0483	0.1449	2.55615618477217
Chemo Population Study	MDA-MB-231	02/15/2016	Chemo	48	None	None	None	None	5 uM	Oxaliplatin	0.0442	0.1326	2.48781537274366
Chemo Population Study	MDA-MB-231	02/15/2016	Chemo	48	None	None	None	None	5 uM	Oxaliplatin	0.0524	0.1572	2.61639228435847
Chemo Population Study	MDA-MB-231	02/15/2016	Chemo	48	None	None	None	None	5 uM	Oxaliplatin	0.0508	0.1524	2.59377952762997
Chemo Population Study	MDA-MB-231	02/15/2016	Chemo	48	None	None	None	None	5 uM	Oxaliplatin	0.0499	0.1497	2.5805618582656
Chemo Population Study	MDA-MB-231	02/15/2016	Chemo	48	None	None	None	None	5 uM	Oxaliplatin	0.0489	0.1467	2.56544752150135
Chemo Population Study	MDA-MB-231	02/15/2016	Chemo	48	None	None	None	None	5 uM	Oxaliplatin	0.0476	0.1428	2.54509897469629
Chemo Population Study	MDA-MB-231	02/15/2016	Chemo	48	None	None	None	None	5 uM	Oxaliplatin	0.0499	0.1497	2.5805618582656
Chemo Population Study	MDA-MB-231	02/15/2016	Chemo	48	None	None	None	None	5 uM	Oxaliplatin	0.0664	0.1992	2.77674353818177
Chemo Population Study	MDA-MB-231	02/15/2016	Chemo	48	None	None	None	None	5 uM	Oxaliplatin	0.0518	0.1554	2.60804204929513
Chemo Population Study	MDA-MB-231	02/15/2016	Chemo	48	None	None	None	None	5 uM	Oxaliplatin	0.0438	0.1314	2.4806519542569
Chemo Population Study	MDA-MB-231	02/15/2016	Chemo	48	None	None	None	None	5 uM	Oxaliplatin	0.0747	0.2241	2.84574283120343
Chemo Population Study	MDA-MB-231	02/15/2016	Chemo	48	None	None	None	None	5 uM	Oxaliplatin	0.0691	0.2073	2.80110356668871
Chemo Population Study	MDA-MB-231	02/15/2016	Chemo	48	None	None	None	None	5 uM	Oxaliplatin	0.0729	0.2187	2.83226126273146
Chemo Population Study	MDA-MB-231	02/15/2016	Chemo	48	None	None	None	None	5 uM	Oxaliplatin	0.0544	0.1632	2.64320428310281
Chemo Population Study	MDA-MB-231	02/15/2016	Chemo	48	None	None	None	None	5 uM	Oxaliplatin	0.0758	0.2274	2.85357430435522
Chemo Population Study	MDA-MB-231	02/15/2016	Chemo	48	None	None	None	None	5 uM	Oxaliplatin	0.0611	0.1833	2.7231368338012
Chemo Population Study	MDA-MB-231	02/15/2016	Chemo	48	None	None	None	None	5 uM	Oxaliplatin	0.0739	0.2217	2.83985296849894
Chemo Population Study	MDA-MB-231	02/15/2016	Chemo	48	None	None	None	None	5 uM	Oxaliplatin	0.0843	0.2529	2.90372576311234
Chemo Population Study	MDA-MB-231	02/15/2016	Chemo	48	None	None	None	None	5 uM	Oxaliplatin	0.0491	0.1473	2.5685071511317
Chemo Population Study	MDA-MB-231	02/15/2016	Chemo	48	None	None	None	None	5 uM	Oxaliplatin	0.059	0.177	2.6996056324423
Chemo Population Study	MDA-MB-231	02/15/2016	Chemo	48	None	None	None	None	5 uM	Oxaliplatin	0.0753	0.2259	2.85005292184862
Chemo Population Study	MDA-MB-231	02/15/2016	Chemo	48	None	None	None	None	5 nM	Paclitaxel	0.0635	0.1905	2.74842483695348
Chemo Population Study	MDA-MB-231	02/15/2016	Chemo	48	None	None	None	None	5 nM	Paclitaxel	0.0556	0.1668	2.65859333477734
Chemo Population Study	MDA-MB-231	02/15/2016	Chemo	48	None	None	None	None	5 nM	Paclitaxel	0.0548	0.1644	2.64838973330557
Chemo Population Study	MDA-MB-231	02/15/2016	Chemo	48	None	None	None	None	5 nM	Paclitaxel	0.0907	0.2721	2.93000865680697
Chemo Population Study	MDA-MB-231	02/15/2016	Chemo	48	None	None	None	None	5 nM	Paclitaxel	0.0759	0.2277	2.85427090055736
Chemo Population Study	MDA-MB-231	02/15/2016	Chemo	48	None	None	None	None	5 nM	Paclitaxel	0.0863	0.2589	2.91293241713989
Chemo Population Study	MDA-MB-231	02/15/2016	Chemo	48	None	None	None	None	5 nM	Paclitaxel	0.0532	0.1596	2.62729969261008
Chemo Population Study	MDA-MB-231	02/15/2016	Chemo	48	None	None	None	None	5 nM	Paclitaxel	0.0656	0.1968	2.7691628033031
Chemo Population Study	MDA-MB-231	02/15/2016	Chemo	48	None	None	None	None	5 nM	Paclitaxel	0.061	0.183	2.72204635394542
Chemo Population Study	MDA-MB-231	02/15/2016	Chemo	48	None	None	None	None	5 nM	Paclitaxel	0.0553	0.1659	2.65479277876458
Chemo Population Study	MDA-MB-231	02/15/2016	Chemo	48	None	None	None	None	5 nM	Paclitaxel	0.0652	0.1956	2.76530805562735
Chemo Population Study	MDA-MB-231	02/15/2016	Chemo	48	None	None	None	None	5 nM	Paclitaxel	0.0689	0.2067	2.79936276680212
Chemo Population Study	MDA-MB-231	02/15/2016	Chemo	48	None	None	None	None	5 nM	Paclitaxel	0.0719	0.2157	2.82441557050781
Chemo Population Study	MDA-MB-231	02/15/2016	Chemo	48	None	None	None	None	5 nM	Paclitaxel	0.0656	0.1968	2.7691628033031
Chemo Population Study	MDA-MB-231	02/15/2016	Chemo	48	None	None	None	None	5 nM	Paclitaxel	0.0831	0.2493	2.89773854844414
Chemo Population Study	MDA-MB-231	02/15/2016	Chemo	48	None	None	None	None	5 nM	Paclitaxel	0.0555	0.1665	2.65732988870344
Chemo Population Study	MDA-MB-231	02/15/2016	Chemo	48	None	None	None	None	5 nM	Paclitaxel	0.0591	0.1773	2.70075655124416
Chemo Population Study	MDA-MB-231	02/15/2016	Chemo	48	None	None	None	None	5 nM	Paclitaxel	0.0498	0.1494	2.57907093339523
Chemo Population Study	MDA-MB-231	02/15/2016	Chemo	48	None	None	None	None	5 nM	Paclitaxel	0.0463	0.1389	2.52392036510874
Chemo Population Study	MDA-MB-231	02/15/2016	Chemo	48	None	None	None	None	5 nM	Paclitaxel	0.0628	0.1884	2.74122421084595
Chemo Population Study	MDA-MB-231	02/15/2016	Chemo	48	None	None	None	None	5 nM	Paclitaxel	0.0901	0.2703	2.92792326552679
Chemo Population Study	MDA-MB-231	02/15/2016	Chemo	48	None	None	None	None	5 nM	Paclitaxel	0.0534	0.1602	2.6299876925139
Chemo Population Study	MDA-MB-231	02/15/2016	Chemo	48	None	None	None	None	5 nM	Paclitaxel	0.048	0.144	2.55144637783532
Chemo Population Study	MDA-MB-231	02/15/2016	Chemo	48	None	None	None	None	5 nM	Paclitaxel	0.0679	0.2037	2.79050686943207
Chemo Population Study	MDA-MB-231	02/15/2016	Chemo	48	None	None	None	None	5 nM	Paclitaxel	0.0603	0.1809	2.71432945370651
Chemo Population Study	MDA-MB-231	02/15/2016	Chemo	48	None	None	None	None	5 nM	Paclitaxel	0.0723	0.2169	2.82758426254729
Chemo Population Study	MDA-MB-231	02/15/2016	Chemo	48	None	None	None	None	5 nM	Paclitaxel	0.0591	0.1773	2.70075655124416
Chemo Population Study	MDA-MB-231	02/15/2016	Chemo	48	None	None	None	None	5 nM	Paclitaxel	0.0498	0.1494	2.57907093339523
Chemo Population Study	MDA-MB-231	02/15/2016	Chemo	48	None	None	None	None	5 nM	Paclitaxel	0.0463	0.1389	2.52392036510874
Chemo Population Study	MDA-MB-231	02/15/2016	Chemo	48	None	None	None	None	5 nM	Paclitaxel	0.0628	0.1884	2.74122421084595
Chemo Population Study	MDA-MB-231	02/15/2016	Chemo	48	None	None	None	None	5 nM	Paclitaxel	0.0901	0.2703	2.92792326552679
Chemo Population Study	MDA-MB-231	02/15/2016	Chemo	48	None	None	None	None	5 nM	Paclitaxel	0.0534	0.1602	2.6299876925139
Chemo Population Study	MDA-MB-231	02/15/2016	Chemo	48	None	None	None	None	5 nM	Paclitaxel	0.048	0.144	2.55144637783532
Chemo Population Study	MDA-MB-231	02/15/2016	Chemo	48	None	None	None	None	5 nM	Paclitaxel	0.0679	0.2037	2.79050686943207
Chemo Population Study	MDA-MB-231	02/15/2016	Chemo	48	None	None	None	None	5 nM	Paclitaxel	0.0603	0.1809	2.71432945370651
Chemo Population Study	MDA-MB-231	02/15/2016	Chemo	48	None	None	None	None	5 nM	Paclitaxel	0.0723	0.2169	2.82758426254729
Chemo Population Study	MDA-MB-231	12/08/2016	Control	0	None	None	None	None	None	None	0.0525	0.1575	2.61776959838473
Chemo Population Study	MDA-MB-231	12/08/2016	Control	0	None	None	None	None	None	None	0.051	0.153	2.59666806283807
Chemo Population Study	MDA-MB-231	12/08/2016	Control	0	None	None	None	None	None	None	0.0623	0.1869	2.73599222784623
Chemo Population Study	MDA-MB-231	12/08/2016	Control	0	None	None	None	None	None	None	0.0441	0.1323	2.48603355973155
Chemo Population Study	MDA-MB-231	12/08/2016	Control	0	None	None	None	None	None	None	0.0499	0.1497	2.5805618582656
Chemo Population Study	MDA-MB-231	12/08/2016	Control	0	None	None	None	None	None	None	0.0427	0.1281	2.46043718709243
Chemo Population Study	MDA-MB-231	12/08/2016	Control	0	None	None	None	None	None	None	0.0448	0.1344	2.49838283688007
Chemo Population Study	MDA-MB-231	12/08/2016	Control	0	None	None	None	None	None	None	0.0429	0.1287	2.464169824652
Chemo Population Study	MDA-MB-231	12/08/2016	Control	0	None	None	None	None	None	None	0.0455	0.1365	2.51045273253315
Chemo Population Study	MDA-MB-231	12/08/2016	Control	0	None	None	None	None	None	None	0.0549	0.1647	2.64967729030094
Chemo Population Study	MDA-MB-231	12/08/2016	Control	0	None	None	None	None	None	None	0.0623	0.1869	2.73599222784623
Chemo Population Study	MDA-MB-231	12/08/2016	Control	0	None	None	None	None	None	None	0.0507	0.1521	2.59232855392015
Chemo Population Study	MDA-MB-231	12/08/2016	Control	0	None	None	None	None	None	None	0.0463	0.1389	2.52392036510874
Chemo Population Study	MDA-MB-231	12/08/2016	Control	0	None	None	None	None	None	None	0.053	0.159	2.62459636500882
Chemo Population Study	MDA-MB-231	12/08/2016	Control	0	None	None	None	None	None	None	0.0526	0.1578	2.61914288611913
Chemo Population Study	MDA-MB-231	12/08/2016	Control	0	None	None	None	None	None	None	0.0595	0.1785	2.705329545764
Chemo Population Study	MDA-MB-231	12/08/2016	Control	0	None	None	None	None	None	None	0.0542	0.1626	2.64059018226744
Chemo Population Study	MDA-MB-231	12/08/2016	Control	0	None	None	None	None	None	None	0.0459	0.1377	2.51722916167662
Chemo Population Study	MDA-MB-231	12/08/2016	Control	0	None	None	None	None	None	None	0.0406	0.1218	2.41969706980958
Chemo Population Study	MDA-MB-231	12/08/2016	Control	0	None	None	None	None	None	None	0.0606	0.1818	2.71765464587642
Chemo Population Study	MDA-MB-231	12/08/2016	Control	0	None	None	None	None	None	None	0.047	0.141	2.53543023310045
Chemo Population Study	MDA-MB-231	12/08/2016	Control	0	None	None	None	None	None	None	0.0549	0.1647	2.64967729030094
Chemo Population Study	MDA-MB-231	12/08/2016	Control	0	None	None	None	None	None	None	0.0429	0.1287	2.464169824652
Chemo Population Study	MDA-MB-231	12/08/2016	Control	0	None	None	None	None	None	None	0.0611	0.1833	2.7231368338012
Chemo Population Study	MDA-MB-231	12/08/2016	Control	0	None	None	None	None	None	None	0.0545	0.1635	2.64450596291518
Chemo Population Study	MDA-MB-231	12/08/2016	Control	0	None	None	None	None	None	None	0.0484	0.1452	2.55771655726803
Chemo Population Study	MDA-MB-231	12/08/2016	Control	0	None	None	None	None	None	None	0.0634	0.1902	2.74740536666727
Chemo Population Study	MDA-MB-231	12/08/2016	Control	0	None	None	None	None	None	None	0.067	0.201	2.78231859962496
Chemo Population Study	MDA-MB-231	12/08/2016	Control	0	None	None	None	None	None	None	0.0636	0.1908	2.74944127460527
Chemo Population Study	MDA-MB-231	12/08/2016	Control	0	None	None	None	None	None	None	0.0547	0.1641	2.64709867082585
Chemo Population Study	MDA-MB-231	12/08/2016	Control	0	None	None	None	None	None	None	0.0624	0.1872	2.73704444415209
TPR Population Study	MDA-MB-231	11/17/2015	TPR	0.5	None	None	75 uM	Celecoxib	None	None	0.0479	0.1437	2.54986681564161
TPR Population Study	MDA-MB-231	11/17/2015	TPR	0.5	None	None	75 uM	Celecoxib	None	None	0.0575	0.1725	2.68196851336365
TPR Population Study	MDA-MB-231	11/17/2015	TPR	0.5	None	None	75 uM	Celecoxib	None	None	0.0579	0.1737	2.68674080386026
TPR Population Study	MDA-MB-231	11/17/2015	TPR	0.5	None	None	75 uM	Celecoxib	None	None	0.061	0.183	2.72204635394542
TPR Population Study	MDA-MB-231	11/17/2015	TPR	0.5	None	None	75 uM	Celecoxib	None	None	0.0395	0.1185	2.39718502093696
TPR Population Study	MDA-MB-231	11/17/2015	TPR	0.5	None	None	75 uM	Celecoxib	None	None	0.0544	0.1632	2.64320428310281
TPR Population Study	MDA-MB-231	11/17/2015	TPR	0.5	None	None	75 uM	Celecoxib	None	None	0.0501	0.1503	2.58353022499437
TPR Population Study	MDA-MB-231	11/17/2015	TPR	0.5	None	None	75 uM	Celecoxib	None	None	0.0595	0.1785	2.705329545764
TPR Population Study	MDA-MB-231	11/17/2015	TPR	0.5	None	None	75 uM	Celecoxib	None	None	0.0608	0.1824	2.71985646699968
TPR Population Study	MDA-MB-231	11/17/2015	TPR	0.5	None	None	75 uM	Celecoxib	None	None	0.0571	0.1713	2.67714521520501
TPR Population Study	MDA-MB-231	11/17/2015	TPR	0.5	None	None	75 uM	Celecoxib	None	None	0.05	0.15	2.58204828366732
TPR Population Study	MDA-MB-231	11/17/2015	TPR	0.5	None	None	75 uM	Celecoxib	None	None	0.0552	0.1656	2.6535190870719
TPR Population Study	MDA-MB-231	12/04/2015	TPR	0.5	None	None	75 uM	Celecoxib	None	None	0.0542	0.1626	2.64059018226744
TPR Population Study	MDA-MB-231	12/04/2015	TPR	0.5	None	None	75 uM	Celecoxib	None	None	0.0471	0.1413	2.53705415411708
TPR Population Study	MDA-MB-231	12/04/2015	TPR	0.5	None	None	75 uM	Celecoxib	None	None	0.0426	0.1278	2.45856145243915
TPR Population Study	MDA-MB-231	12/04/2015	TPR	0.5	None	None	75 uM	Celecoxib	None	None	0.0594	0.1782	2.70419088740895
TPR Population Study	MDA-MB-231	12/04/2015	TPR	0.5	None	None	75 uM	Celecoxib	None	None	0.0468	0.1404	2.53216725266601
TPR Population Study	MDA-MB-231	12/04/2015	TPR	0.5	None	None	75 uM	Celecoxib	None	None	0.0433	0.1299	2.47155904510186
TPR Population Study	MDA-MB-231	12/04/2015	TPR	0.5	None	None	75 uM	Celecoxib	None	None	0.0479	0.1437	2.54986681564161
TPR Population Study	MDA-MB-231	12/04/2015	TPR	0.5	None	None	75 uM	Celecoxib	None	None	0.0566	0.1698	2.67104350490077
TPR Population Study	MDA-MB-231	12/04/2015	TPR	0.5	None	None	75 uM	Celecoxib	None	None	0.0379	0.1137	2.36289909009545
TPR Population Study	MDA-MB-231	12/04/2015	TPR	0.5	None	None	75 uM	Celecoxib	None	None	0.0406	0.1218	2.41969706980958
TPR Population Study	MDA-MB-231	12/04/2015	TPR	0.5	None	None	75 uM	Celecoxib	None	None	0.0519	0.1557	2.60944420360558
TPR Population Study	MDA-MB-231	12/04/2015	TPR	0.5	None	None	75 uM	Celecoxib	None	None	0.057	0.171	2.67593135623666
TPR Population Study	MDA-MB-231	12/04/2015	TPR	0.5	None	None	75 uM	Celecoxib	None	None	0.0506	0.1518	2.59087320059318
TPR Population Study	MDA-MB-231	12/04/2015	TPR	0.5	None	None	75 uM	Celecoxib	None	None	0.0411	0.1233	2.42965833193479
TPR Population Study	MDA-MB-231	12/04/2015	TPR	0.5	None	None	75 uM	Celecoxib	None	None	0.0586	0.1758	2.694971092761
TPR Population Study	MDA-MB-231	12/04/2015	TPR	0.5	None	None	75 uM	Celecoxib	None	None	0.044	0.132	2.48424575083048
TPR Population Study	MDA-MB-231	12/04/2015	TPR	0.5	None	None	75 uM	Celecoxib	None	None	0.0377	0.1131	2.35847759929168
TPR Population Study	MDA-MB-231	12/04/2015	TPR	0.5	None	None	75 uM	Celecoxib	None	None	0.04	0.12	2.40752110938739
TPR Population Study	MDA-MB-231	12/04/2015	TPR	0.5	None	None	75 uM	Celecoxib	None	None	0.0377	0.1131	2.35847759929168
TPR Population Study	MDA-MB-231	12/04/2015	TPR	0.5	None	None	75 uM	Celecoxib	None	None	0.053	0.159	2.62459636500882
TPR Population Study	MDA-MB-231	12/04/2015	TPR	0.5	None	None	75 uM	Celecoxib	None	None	0.0622	0.1866	2.73493709358595
TPR Population Study	MDA-MB-231	12/04/2015	TPR	0.5	None	None	75 uM	Celecoxib	None	None	0.0456	0.1368	2.51215493474351
TPR Population Study	MDA-MB-231	12/04/2015	TPR	0.5	None	None	75 uM	Celecoxib	None	None	0.0505	0.1515	2.58941345304343
TPR Population Study	MDA-MB-231	12/04/2015	TPR	0.5	None	None	75 uM	Celecoxib	None	None	0.0423	0.1269	2.45289636182713
TPR Population Study	MDA-MB-231	12/04/2015	TPR	0.5	None	None	75 uM	Celecoxib	None	None	0.0356	0.1068	2.31021629145587
TPR Population Study	MDA-MB-231	12/04/2015	TPR	0.5	None	None	75 uM	Celecoxib	None	None	0.0425	0.1275	2.456679415847
TPR Population Study	MDA-MB-231	12/04/2015	TPR	0.5	None	None	75 uM	Celecoxib	None	None	0.0482	0.1446	2.5545910432376
TPR Population Study	MDA-MB-231	12/04/2015	TPR	0.5	None	None	75 uM	Celecoxib	None	None	0.0546	0.1638	2.6458040863491
TPR Population Study	MDA-MB-231	12/04/2015	TPR	0.5	None	None	75 uM	Celecoxib	None	None	0.0398	0.1194	2.4034075840048
TPR Population Study	MDA-MB-231	12/04/2015	TPR	0.5	None	None	75 uM	Celecoxib	None	None	0.055	0.165	2.6509613578904
TPR Population Study	MDA-MB-231	12/04/2015	TPR	0.5	None	None	75 uM	Celecoxib	None	None	0.0495	0.1485	2.57457100597209
TPR Population Study	MDA-MB-231	12/04/2015	TPR	0.5	None	None	75 uM	Celecoxib	None	None	0.0548	0.1644	2.64838973330557
TPR Population Study	MDA-MB-231	12/04/2015	TPR	0.5	None	None	75 uM	Celecoxib	None	None	0.0434	0.1302	2.47339023129033
TPR Population Study	MDA-MB-231	12/04/2015	TPR	0.5	None	None	75 uM	Celecoxib	None	None	0.0509	0.1527	2.59522609725586
TPR Population Study	MDA-MB-231	12/04/2015	TPR	0.5	None	None	75 uM	Celecoxib	None	None	0.0394	0.1182	2.39509676160109
TPR Population Study	MDA-MB-231	12/04/2015	TPR	0.5	None	None	75 uM	Celecoxib	None	None	0.0437	0.1311	2.47884586766171
TPR Population Study	MDA-MB-231	12/04/2015	TPR	0.5	None	None	75 uM	Celecoxib	None	None	0.0481	0.1443	2.55302111393063
TPR Population Study	MDA-MB-231	12/04/2015	TPR	0.5	None	None	75 uM	Celecoxib	None	None	0.0337	0.1011	2.26360225578153
TPR Population Study	MDA-MB-231	12/04/2015	TPR	0.5	None	None	75 uM	Celecoxib	None	None	0.057	0.171	2.67593135623666
TPR Population Study	MDA-MB-231	12/04/2015	TPR	0.5	None	None	75 uM	Celecoxib	None	None	0.0452	0.1356	2.50531329756104
TPR Population Study	MDA-MB-231	12/04/2015	TPR	0.5	None	None	75 uM	Celecoxib	None	None	0.045	0.135	2.5018593118381
TPR Population Study	MDA-MB-231	12/08/2015	Control	0	None	None	None	None	None	None	0.0413	0.1239	2.43359640756196
TPR Population Study	MDA-MB-231	12/08/2015	Control	0	None	None	None	None	None	None	0.052	0.156	2.61084213199673
TPR Population Study	MDA-MB-231	12/08/2015	Control	0	None	None	None	None	None	None	0.0501	0.1503	2.58353022499437
TPR Population Study	MDA-MB-231	12/08/2015	Control	0	None	None	None	None	None	None	0.0452	0.1356	2.50531329756104
TPR Population Study	MDA-MB-231	12/08/2015	Control	0	None	None	None	None	None	None	0.0488	0.1464	2.56391072229131
TPR Population Study	MDA-MB-231	12/08/2015	Control	0	None	None	None	None	None	None	0.0567	0.1701	2.67227034944942
TPR Population Study	MDA-MB-231	12/08/2015	Control	0	None	None	None	None	None	None	0.0572	0.1716	2.6783558514626
TPR Population Study	MDA-MB-231	12/08/2015	Control	0	None	None	None	None	None	None	0.0458	0.1374	2.51554311842307
TPR Population Study	MDA-MB-231	12/08/2015	Control	0	None	None	None	None	None	None	0.0573	0.1719	2.6795632740502
TPR Population Study	MDA-MB-231	12/08/2015	Control	0	None	None	None	None	None	None	0.0479	0.1437	2.54986681564161
TPR Population Study	MDA-MB-231	12/08/2015	Control	0	None	None	None	None	None	None	0.0763	0.2289	2.85703167670983
TPR Population Study	MDA-MB-231	12/08/2015	Control	0	None	None	None	None	None	None	0.0507	0.1521	2.59232855392015
TPR Population Study	MDA-MB-231	12/08/2015	Control	0	None	None	None	None	None	None	0.0561	0.1683	2.66486000155531
TPR Population Study	MDA-MB-231	12/08/2015	Control	0	None	None	None	None	None	None	0.0578	0.1734	2.68555248442724
TPR Population Study	MDA-MB-231	12/08/2015	Control	0	None	None	None	None	None	None	0.0765	0.2295	2.85839669818556
TPR Population Study	MDA-MB-231	12/08/2015	Control	0	None	None	None	None	None	None	0.0475	0.1425	2.54349990868598
TPR Population Study	MDA-MB-231	12/08/2015	Control	0	None	None	None	None	None	None	0.04	0.12	2.40752110938739
TPR Population Study	MDA-MB-231	12/08/2015	Control	0	None	None	None	None	None	None	0.0412	0.1236	2.4316306628041
TPR Population Study	MDA-MB-231	12/08/2015	Control	0	None	None	None	None	None	None	0.0499	0.1497	2.5805618582656
TPR Population Study	MDA-MB-231	12/08/2015	Control	0	None	None	None	None	None	None	0.052	0.156	2.61084213199673
TPR Population Study	MDA-MB-231	12/08/2015	Control	0	None	None	None	None	None	None	0.0536	0.1608	2.63266056078388
TPR Population Study	MDA-MB-231	12/08/2015	Control	0	None	None	None	None	None	None	0.0557	0.1671	2.65985339288092
TPR Population Study	MDA-MB-231	12/08/2015	Control	0	None	None	None	None	None	None	0.0647	0.1941	2.7604278557052
TPR Population Study	MDA-MB-231	12/08/2015	Control	0	None	None	None	None	None	None	0.0516	0.1548	2.60522491538145
TPR Population Study	MDA-MB-231	12/08/2015	Control	0	None	None	None	None	None	None	0.0517	0.1551	2.60663563243935
TPR Population Study	MDA-MB-231	12/08/2015	Control	0	None	None	None	None	None	None	0.047	0.141	2.53543023310045
TPR Population Study	MDA-MB-231	12/08/2015	Control	0	None	None	None	None	None	None	0.0526	0.1578	2.61914288611913
TPR Population Study	MDA-MB-231	12/08/2015	Control	0	None	None	None	None	None	None	0.0475	0.1425	2.54349990868598
TPR Population Study	MDA-MB-231	12/08/2015	Control	0	None	None	None	None	None	None	0.0581	0.1743	2.68910798305916
TPR Population Study	MDA-MB-231	12/08/2015	Control	0	None	None	None	None	None	None	0.0424	0.1272	2.45479105860454
TPR Population Study	MDA-MB-231	12/08/2015	Control	0	None	None	None	None	None	None	0.059	0.177	2.6996056324423
TPR Population Study	MDA-MB-231	12/08/2015	Control	0	None	None	None	None	None	None	0.0416	0.1248	2.43945434713661
TPR Population Study	MDA-MB-231	12/10/2015	Control	0	None	None	None	None	None	None	0.0491	0.1473	2.5685071511317
TPR Population Study	MDA-MB-231	12/10/2015	Control	0	None	None	None	None	None	None	0.0385	0.1155	2.3759786217341
TPR Population Study	MDA-MB-231	12/10/2015	Control	0	None	None	None	None	None	None	0.0475	0.1425	2.54349990868598
TPR Population Study	MDA-MB-231	12/10/2015	Control	0	None	None	None	None	None	None	0.0471	0.1413	2.53705415411708
TPR Population Study	MDA-MB-231	12/10/2015	Control	0	None	None	None	None	None	None	0.0438	0.1314	2.4806519542569
TPR Population Study	MDA-MB-231	12/10/2015	Control	0	None	None	None	None	None	None	0.0473	0.1419	2.54028697279523
TPR Population Study	MDA-MB-231	12/10/2015	Control	0	None	None	None	None	None	None	0.0491	0.1473	2.5685071511317
TPR Population Study	MDA-MB-231	12/10/2015	Control	0	None	None	None	None	None	None	0.0531	0.1593	2.62594995745311
TPR Population Study	MDA-MB-231	12/10/2015	Control	0	None	None	None	None	None	None	0.055	0.165	2.6509613578904
TPR Population Study	MDA-MB-231	12/10/2015	Control	0	None	None	None	None	None	None	0.0391	0.1173	2.38878927622123
TPR Population Study	MDA-MB-231	12/10/2015	Control	0	None	None	None	None	None	None	0.0454	0.1362	2.50874508095615
TPR Population Study	MDA-MB-231	12/10/2015	Control	0	None	None	None	None	None	None	0.0618	0.1854	2.73068729446217
TPR Population Study	MDA-MB-231	12/10/2015	Control	0	None	None	None	None	None	None	0.0545	0.1635	2.64450596291518
TPR Population Study	MDA-MB-231	12/10/2015	Control	0	None	None	None	None	None	None	0.0617	0.1851	2.72961750823356
TPR Population Study	MDA-MB-231	12/10/2015	Control	0	None	None	None	None	None	None	0.0443	0.1329	2.48959123602251
TPR Population Study	MDA-MB-231	12/10/2015	Control	0	None	None	None	None	None	None	0.0479	0.1437	2.54986681564161
TPR Population Study	MDA-MB-231	12/10/2015	Control	0	None	None	None	None	None	None	0.0399	0.1197	2.40546781053386
TPR Population Study	MDA-MB-231	12/10/2015	Control	0	None	None	None	None	None	None	0.0555	0.1665	2.65732988870344
TPR Population Study	MDA-MB-231	12/10/2015	Control	0	None	None	None	None	None	None	0.0575	0.1725	2.68196851336365
TPR Population Study	MDA-MB-231	12/10/2015	Control	0	None	None	None	None	None	None	0.0622	0.1866	2.73493709358595
TPR Population Study	MDA-MB-231	12/10/2015	Control	0	None	None	None	None	None	None	0.0541	0.1623	2.63927772396807
TPR Population Study	MDA-MB-231	12/10/2015	Control	0	None	None	None	None	None	None	0.0555	0.1665	2.65732988870344
TPR Population Study	MDA-MB-231	12/10/2015	Control	0	None	None	None	None	None	None	0.0564	0.1692	2.66857999171194
TPR Population Study	MDA-MB-231	12/10/2015	Control	0	None	None	None	None	None	None	0.0418	0.1254	2.44332710978983
TPR Population Study	MDA-MB-231	12/10/2015	Control	0	None	None	None	None	None	None	0.0386	0.1158	2.37813212794155
TPR Population Study	MDA-MB-231	12/10/2015	Control	0	None	None	None	None	None	None	0.0597	0.1791	2.70759771638073
TPR Population Study	MDA-MB-231	12/10/2015	Control	0	None	None	None	None	None	None	0.0554	0.1662	2.65606304127688
TPR Population Study	MDA-MB-231	12/10/2015	Control	0	None	None	None	None	None	None	0.055	0.165	2.6509613578904
TPR Population Study	MDA-MB-231	12/10/2015	Control	0	None	None	None	None	None	None	0.0601	0.1803	2.71209762770805
TPR Population Study	MDA-MB-231	12/10/2015	Control	0	None	None	None	None	None	None	0.0493	0.1479	2.57154826842669
TPR Population Study	MDA-MB-231	12/10/2015	Control	0	None	None	None	None	None	None	0.0576	0.1728	2.68316634717557
TPR Population Study	MDA-MB-231	12/10/2015	Control	0	None	None	None	None	None	None	0.0548	0.1644	2.64838973330557
TPR Population Study	MDA-MB-231	12/10/2015	TPR	0.5	None	None	75 uM	Celecoxib	None	None	0.0555	0.1665	2.65732988870344
TPR Population Study	MDA-MB-231	12/10/2015	TPR	0.5	None	None	75 uM	Celecoxib	None	None	0.0677	0.2031	2.7887051887667
TPR Population Study	MDA-MB-231	12/10/2015	TPR	0.5	None	None	75 uM	Celecoxib	None	None	0.0495	0.1485	2.57457100597209
TPR Population Study	MDA-MB-231	12/10/2015	TPR	0.5	None	None	75 uM	Celecoxib	None	None	0.0568	0.1704	2.67349393294162
TPR Population Study	MDA-MB-231	12/10/2015	TPR	0.5	None	None	75 uM	Celecoxib	None	None	0.0476	0.1428	2.54509897469629
TPR Population Study	MDA-MB-231	12/10/2015	TPR	0.5	None	None	75 uM	Celecoxib	None	None	0.0456	0.1368	2.51215493474351
TPR Population Study	MDA-MB-231	12/10/2015	TPR	0.5	None	None	75 uM	Celecoxib	None	None	0.0542	0.1626	2.64059018226744
TPR Population Study	MDA-MB-231	12/10/2015	TPR	0.5	None	None	75 uM	Celecoxib	None	None	0.0488	0.1464	2.56391072229131
TPR Population Study	MDA-MB-231	12/10/2015	TPR	0.5	None	None	75 uM	Celecoxib	None	None	0.0488	0.1464	2.56391072229131
TPR Population Study	MDA-MB-231	12/10/2015	TPR	0.5	None	None	75 uM	Celecoxib	None	None	0.0293	0.0879	2.14491993297271
TPR Population Study	MDA-MB-231	12/10/2015	TPR	0.5	None	None	75 uM	Celecoxib	None	None	0.0537	0.1611	2.63399137893517
TPR Population Study	MDA-MB-231	12/10/2015	TPR	0.5	None	None	75 uM	Celecoxib	None	None	0.0375	0.1125	2.35402520979677
TPR Population Study	MDA-MB-231	12/10/2015	TPR	0.5	None	None	75 uM	Celecoxib	None	None	0.0603	0.1809	2.71432945370651
TPR Population Study	MDA-MB-231	12/10/2015	TPR	0.5	None	None	75 uM	Celecoxib	None	None	0.0706	0.2118	2.81383801575117
TPR Population Study	MDA-MB-231	12/10/2015	TPR	0.5	None	None	75 uM	Celecoxib	None	None	0.0492	0.1476	2.57003001546533
TPR Population Study	MDA-MB-231	12/10/2015	TPR	0.5	None	None	75 uM	Celecoxib	None	None	0.0526	0.1578	2.61914288611913
TPR Population Study	MDA-MB-231	12/10/2015	TPR	0.5	None	None	75 uM	Celecoxib	None	None	0.0411	0.1233	2.42965833193479
TPR Population Study	MDA-MB-231	12/10/2015	TPR	0.5	None	None	75 uM	Celecoxib	None	None	0.0512	0.1536	2.59953825430915
TPR Population Study	MDA-MB-231	12/10/2015	TPR	0.5	None	None	75 uM	Celecoxib	None	None	0.0426	0.1278	2.45856145243915
TPR Population Study	MDA-MB-231	12/10/2015	TPR	0.5	None	None	75 uM	Celecoxib	None	None	0.0525	0.1575	2.61776959838473
TPR Population Study	MDA-MB-231	12/10/2015	TPR	0.5	None	None	75 uM	Celecoxib	None	None	0.0609	0.1827	2.72095289989118
TPR Population Study	MDA-MB-231	12/10/2015	TPR	0.5	None	None	75 uM	Celecoxib	None	None	0.0502	0.1506	2.58500769751175
TPR Population Study	MDA-MB-231	12/10/2015	TPR	0.5	None	None	75 uM	Celecoxib	None	None	0.0488	0.1464	2.56391072229131
TPR Population Study	MDA-MB-231	12/10/2015	TPR	0.5	None	None	75 uM	Celecoxib	None	None	0.0444	0.1332	2.49136119447764
TPR Population Study	MDA-MB-231	12/10/2015	TPR	0.5	None	None	75 uM	Celecoxib	None	None	0.055	0.165	2.6509613578904
TPR Population Study	MDA-MB-231	12/10/2015	TPR	0.5	None	None	75 uM	Celecoxib	None	None	0.0443	0.1329	2.48959123602251
TPR Population Study	MDA-MB-231	12/10/2015	TPR	0.5	None	None	75 uM	Celecoxib	None	None	0.0494	0.1482	2.57306192649478
TPR Population Study	MDA-MB-231	12/10/2015	TPR	0.5	None	None	75 uM	Celecoxib	None	None	0.0465	0.1395	2.52723457685987
TPR Population Study	MDA-MB-231	12/10/2015	TPR	0.5	None	None	75 uM	Celecoxib	None	None	0.0395	0.1185	2.39718502093696
TPR Population Study	MDA-MB-231	12/10/2015	TPR	0.5	None	None	75 uM	Celecoxib	None	None	0.0405	0.1215	2.41768472549306
TPR Population Study	MDA-MB-231	12/10/2015	TPR	0.5	None	None	75 uM	Celecoxib	None	None	0.037	0.111	2.34276245516433
TPR Population Study	MDA-MB-231	12/10/2015	TPR	0.5	None	None	75 uM	Celecoxib	None	None	0.0418	0.1254	2.44332710978983
TPR Population Study	MDA-MB-231	12/10/2015	TPR	0.5	None	None	75 uM	Celecoxib	None	None	0.0361	0.1083	2.3220120517908
TPR Population Study	MDA-MB-231	12/16/2015	Control	0	None	None	None	None	None	None	0.0677	0.2031	2.7887051887667
TPR Population Study	MDA-MB-231	12/16/2015	Control	0	None	None	None	None	None	None	0.0762	0.2286	2.85634532423758
TPR Population Study	MDA-MB-231	12/16/2015	Control	0	None	None	None	None	None	None	0.0447	0.1341	2.49663607214883
TPR Population Study	MDA-MB-231	12/16/2015	Control	0	None	None	None	None	None	None	0.0544	0.1632	2.64320428310281
TPR Population Study	MDA-MB-231	12/16/2015	Control	0	None	None	None	None	None	None	0.0521	0.1563	2.61223587009188
TPR Population Study	MDA-MB-231	12/16/2015	Control	0	None	None	None	None	None	None	0.0502	0.1506	2.58500769751175
TPR Population Study	MDA-MB-231	12/16/2015	Control	0	None	None	None	None	None	None	0.0477	0.1431	2.54669313417395
TPR Population Study	MDA-MB-231	12/16/2015	Control	0	None	None	None	None	None	None	0.0635	0.1905	2.74842483695348
TPR Population Study	MDA-MB-231	12/16/2015	Control	0	None	None	None	None	None	None	0.0591	0.1773	2.70075655124416
TPR Population Study	MDA-MB-231	12/16/2015	Control	0	None	None	None	None	None	None	0.0631	0.1893	2.74432852358362
TPR Population Study	MDA-MB-231	12/16/2015	Control	0	None	None	None	None	None	None	0.0595	0.1785	2.705329545764
TPR Population Study	MDA-MB-231	12/16/2015	Control	0	None	None	None	None	None	None	0.0677	0.2031	2.7887051887667
TPR Population Study	MDA-MB-231	12/16/2015	Control	0	None	None	None	None	None	None	0.0479	0.1437	2.54986681564161
TPR Population Study	MDA-MB-231	12/16/2015	Control	0	None	None	None	None	None	None	0.0534	0.1602	2.6299876925139
TPR Population Study	MDA-MB-231	12/16/2015	Control	0	None	None	None	None	None	None	0.046	0.138	2.51890987918582
TPR Population Study	MDA-MB-231	12/16/2015	Control	0	None	None	None	None	None	None	0.0602	0.1806	2.7132150471843
TPR Population Study	MDA-MB-231	12/16/2015	Control	0	None	None	None	None	None	None	0.0558	0.1674	2.66111007605655
TPR Population Study	MDA-MB-231	12/16/2015	Control	0	None	None	None	None	None	None	0.0723	0.2169	2.82758426254729
TPR Population Study	MDA-MB-231	12/16/2015	Control	0	None	None	None	None	None	None	0.0435	0.1305	2.47521505996836
TPR Population Study	MDA-MB-231	12/16/2015	Control	0	None	None	None	None	None	None	0.056	0.168	2.6636133681554
TPR Population Study	MDA-MB-231	12/16/2015	Control	0	None	None	None	None	None	None	0.0545	0.1635	2.64450596291518
TPR Population Study	MDA-MB-231	12/16/2015	Control	0	None	None	None	None	None	None	0.055	0.165	2.6509613578904
TPR Population Study	MDA-MB-231	12/16/2015	Control	0	None	None	None	None	None	None	0.0579	0.1737	2.68674080386026
TPR Population Study	MDA-MB-231	12/16/2015	Control	0	None	None	None	None	None	None	0.0572	0.1716	2.6783558514626
TPR Population Study	MDA-MB-231	12/16/2015	Control	0	None	None	None	None	None	None	0.0478	0.1434	2.54828240773304
TPR Population Study	MDA-MB-231	07/21/2016	Control	0	None	None	None	None	None	None	0.0551	0.1653	2.65224195173121
TPR Population Study	MDA-MB-231	07/21/2016	Control	0	None	None	None	None	None	None	0.0482	0.1446	2.5545910432376
TPR Population Study	MDA-MB-231	07/21/2016	Control	0	None	None	None	None	None	None	0.0445	0.1335	2.49312529181299
TPR Population Study	MDA-MB-231	07/21/2016	Control	0	None	None	None	None	None	None	0.0427	0.1281	2.46043718709243
TPR Population Study	MDA-MB-231	07/21/2016	Control	0	None	None	None	None	None	None	0.0431	0.1293	2.46787736766063
TPR Population Study	MDA-MB-231	07/21/2016	Control	0	None	None	None	None	None	None	0.0567	0.1701	2.67227034944942
TPR Population Study	MDA-MB-231	07/21/2016	Control	0	None	None	None	None	None	None	0.0443	0.1329	2.48959123602251
TPR Population Study	MDA-MB-231	07/21/2016	Control	0	None	None	None	None	None	None	0.0348	0.1044	2.29093930885457
TPR Population Study	MDA-MB-231	07/21/2016	Control	0	None	None	None	None	None	None	0.0259	0.0777	2.04428868853209
TPR Population Study	MDA-MB-231	07/21/2016	Control	0	None	None	None	None	None	None	0.0485	0.1455	2.55927217918815
TPR Population Study	MDA-MB-231	07/21/2016	Control	0	None	None	None	None	None	None	0.0483	0.1449	2.55615618477217
TPR Population Study	MDA-MB-231	07/21/2016	Control	0	None	None	None	None	None	None	0.044	0.132	2.48424575083048
TPR Population Study	MDA-MB-231	07/21/2016	Control	0	None	None	None	None	None	None	0.0455	0.1365	2.51045273253315
TPR Population Study	MDA-MB-231	07/21/2016	Control	0	None	None	None	None	None	None	0.0358	0.1074	2.3149577098914
TPR Population Study	MDA-MB-231	07/21/2016	Control	0	None	None	None	None	None	None	0.0525	0.1575	2.61776959838473
TPR Population Study	MDA-MB-231	07/21/2016	Control	0	None	None	None	None	None	None	0.0331	0.0993	2.24828465308016
TPR Population Study	MDA-MB-231	07/21/2016	Control	0	None	None	None	None	None	None	0.0558	0.1674	2.66111007605655
TPR Population Study	MDA-MB-231	07/21/2016	Control	0	None	None	None	None	None	None	0.0376	0.1128	2.35625516542054
TPR Population Study	MDA-MB-231	07/21/2016	Control	0	None	None	None	None	None	None	0.0494	0.1482	2.57306192649478
TPR Population Study	MDA-MB-231	07/21/2016	Control	0	None	None	None	None	None	None	0.048	0.144	2.55144637783532
TPR Population Study	MDA-MB-231	07/21/2016	Control	0	None	None	None	None	None	None	0.0553	0.1659	2.65479277876458
TPR Population Study	MDA-MB-231	07/21/2016	Control	0	None	None	None	None	None	None	0.0346	0.1038	2.28604135962436
TPR Population Study	MDA-MB-231	07/21/2016	Control	0	None	None	None	None	None	None	0.0449	0.1347	2.50012390402701
TPR Population Study	MDA-MB-231	07/21/2016	Control	0	None	None	None	None	None	None	0.04	0.12	2.40752110938739
TPR Population Study	MDA-MB-231	07/21/2016	Control	0	None	None	None	None	None	None	0.05	0.15	2.58204828366732
TPR Population Study	MDA-MB-231	07/21/2016	Control	0	None	None	None	None	None	None	0.0423	0.1269	2.45289636182713
TPR Population Study	MDA-MB-231	07/21/2016	Control	0	None	None	None	None	None	None	0.0434	0.1302	2.47339023129033
TPR Population Study	MDA-MB-231	07/21/2016	Control	0	None	None	None	None	None	None	0.0503	0.1509	2.58648071636145
TPR Population Study	MDA-MB-231	07/21/2016	Control	0	None	None	None	None	None	None	0.0513	0.1539	2.60096657036593
TPR Population Study	MDA-MB-231	07/21/2016	Control	0	None	None	None	None	None	None	0.0423	0.1269	2.45289636182713
TPR Population Study	MDA-MB-231	07/21/2016	Control	0	None	None	None	None	None	None	0.0517	0.1551	2.60663563243935
TPR Population Study	MDA-MB-231	07/21/2016	Control	0	None	None	None	None	None	None	0.0393	0.1179	2.39300140870902
TPR Population Study	MDA-MB-231	07/21/2016	Control	0	None	None	None	None	None	None	0.0323	0.0969	2.2274282531291
TPR Population Study	MDA-MB-231	07/21/2016	Control	0	None	None	None	None	None	None	0.0491	0.1473	2.5685071511317
TPR Population Study	MDA-MB-231	07/21/2016	Control	0	None	None	None	None	None	None	0.0528	0.1584	2.62187750250978
TPR Population Study	MDA-MB-231	07/21/2016	Control	0	None	None	None	None	None	None	0.0693	0.2079	2.80283426812166
TPR Population Study	MDA-MB-231	07/21/2016	Control	0	None	None	None	None	None	None	0.0598	0.1794	2.70872723980453
TPR Population Study	MDA-MB-231	07/21/2016	TPR	0.5	None	None	150 nM	Digoxin	None	None	0.0635	0.1905	2.74842483695348
TPR Population Study	MDA-MB-231	07/21/2016	TPR	0.5	None	None	150 nM	Digoxin	None	None	0.0422	0.1266	2.45099530644123
TPR Population Study	MDA-MB-231	07/21/2016	TPR	0.5	None	None	150 nM	Digoxin	None	None	0.0318	0.0954	2.2141436357688
TPR Population Study	MDA-MB-231	07/21/2016	TPR	0.5	None	None	150 nM	Digoxin	None	None	0.0419	0.1257	2.44525379471329
TPR Population Study	MDA-MB-231	07/21/2016	TPR	0.5	None	None	150 nM	Digoxin	None	None	0.0431	0.1293	2.46787736766063
TPR Population Study	MDA-MB-231	07/21/2016	TPR	0.5	None	None	150 nM	Digoxin	None	None	0.0435	0.1305	2.47521505996836
TPR Population Study	MDA-MB-231	07/21/2016	TPR	0.5	None	None	150 nM	Digoxin	None	None	0.0483	0.1449	2.55615618477217
TPR Population Study	MDA-MB-231	07/21/2016	TPR	0.5	None	None	150 nM	Digoxin	None	None	0.0432	0.1296	2.46972144368503
TPR Population Study	MDA-MB-231	07/21/2016	TPR	0.5	None	None	150 nM	Digoxin	None	None	0.055	0.165	2.6509613578904
TPR Population Study	MDA-MB-231	07/21/2016	TPR	0.5	None	None	150 nM	Digoxin	None	None	0.0652	0.1956	2.76530805562735
TPR Population Study	MDA-MB-231	07/21/2016	TPR	0.5	None	None	150 nM	Digoxin	None	None	0.0408	0.1224	2.42370159193981
TPR Population Study	MDA-MB-231	07/21/2016	TPR	0.5	None	None	150 nM	Digoxin	None	None	0.046	0.138	2.51890987918582
TPR Population Study	MDA-MB-231	07/21/2016	TPR	0.5	None	None	150 nM	Digoxin	None	None	0.0458	0.1374	2.51554311842307
TPR Population Study	MDA-MB-231	07/21/2016	TPR	0.5	None	None	150 nM	Digoxin	None	None	0.0475	0.1425	2.54349990868598
TPR Population Study	MDA-MB-231	07/21/2016	TPR	0.5	None	None	150 nM	Digoxin	None	None	0.0453	0.1359	2.50703194718367
TPR Population Study	MDA-MB-231	07/21/2016	TPR	0.5	None	None	150 nM	Digoxin	None	None	0.0453	0.1359	2.50703194718367
TPR Population Study	MDA-MB-231	07/21/2016	TPR	0.5	None	None	150 nM	Digoxin	None	None	0.0443	0.1329	2.48959123602251
TPR Population Study	MDA-MB-231	07/21/2016	TPR	0.5	None	None	150 nM	Digoxin	None	None	0.0435	0.1305	2.47521505996836
TPR Population Study	MDA-MB-231	07/21/2016	TPR	0.5	None	None	150 nM	Digoxin	None	None	0.041	0.123	2.4276793921166
TPR Population Study	MDA-MB-231	07/21/2016	TPR	0.5	None	None	150 nM	Digoxin	None	None	0.0435	0.1305	2.47521505996836
TPR Population Study	MDA-MB-231	07/21/2016	TPR	0.5	None	None	150 nM	Digoxin	None	None	0.0501	0.1503	2.58353022499437
TPR Population Study	MDA-MB-231	07/21/2016	TPR	0.5	None	None	150 nM	Digoxin	None	None	0.0411	0.1233	2.42965833193479
TPR Population Study	MDA-MB-231	07/21/2016	TPR	0.5	None	None	150 nM	Digoxin	None	None	0.0312	0.0936	2.19794958702236
TPR Population Study	MDA-MB-231	07/21/2016	TPR	0.5	None	None	150 nM	Digoxin	None	None	0.0427	0.1281	2.46043718709243
TPR Population Study	MDA-MB-231	07/21/2016	TPR	0.5	None	None	150 nM	Digoxin	None	None	0.0447	0.1341	2.49663607214883
TPR Population Study	MDA-MB-231	07/21/2016	TPR	0.5	None	None	150 nM	Digoxin	None	None	0.0631	0.1893	2.74432852358362
TPR Population Study	MDA-MB-231	07/21/2016	TPR	0.5	None	None	150 nM	Digoxin	None	None	0.0431	0.1293	2.46787736766063
TPR Population Study	MDA-MB-231	07/21/2016	TPR	0.5	None	None	150 nM	Digoxin	None	None	0.0555	0.1665	2.65732988870344
TPR Population Study	MDA-MB-231	07/21/2016	TPR	0.5	None	None	150 nM	Digoxin	None	None	0.0493	0.1479	2.57154826842669
TPR Population Study	MDA-MB-231	07/21/2016	TPR	0.5	None	None	150 nM	Digoxin	None	None	0.0419	0.1257	2.44525379471329
TPR Population Study	MDA-MB-231	07/21/2016	TPR	0.5	None	None	150 nM	Digoxin	None	None	0.0358	0.1074	2.3149577098914
TPR Population Study	MDA-MB-231	07/21/2016	TPR	0.5	None	None	150 nM	Digoxin	None	None	0.0556	0.1668	2.65859333477734
TPR Population Study	MDA-MB-231	07/21/2016	TPR	0.5	None	None	150 nM	Digoxin	None	None	0.042	0.126	2.4471740425058
TPR Population Study	MDA-MB-231	07/21/2016	TPR	0.5	None	None	150 nM	Digoxin	None	None	0.0424	0.1272	2.45479105860454
TPR Population Study	MDA-MB-231	07/21/2016	TPR	0.5	None	None	150 nM	Digoxin	None	None	0.0389	0.1167	2.3845483198728
TPR Population Study	MDA-MB-231	07/21/2016	TPR	0.5	None	None	150 nM	Digoxin	None	None	0.0398	0.1194	2.4034075840048
TPR Population Study	MDA-MB-231	07/21/2016	TPR	0.5	None	None	150 nM	Digoxin	None	None	0.0572	0.1716	2.6783558514626
TPR Population Study	MDA-MB-231	07/21/2016	TPR	0.5	None	None	150 nM	Digoxin	None	None	0.0425	0.1275	2.456679415847
TPR Population Study	MDA-MB-231	07/21/2016	TPR	0.5	None	None	150 nM	Digoxin	None	None	0.0407	0.1221	2.42170268347955
TPR Population Study	MDA-MB-231	07/21/2016	TPR	0.5	None	None	150 nM	Digoxin	None	None	0.0424	0.1272	2.45479105860454
TPR Population Study	MDA-MB-231	07/21/2016	TPR	0.5	None	None	150 nM	Digoxin	None	None	0.0454	0.1362	2.50874508095615
TPR Population Study	MDA-MB-231	07/21/2016	TPR	0.5	None	None	150 nM	Digoxin	None	None	0.0393	0.1179	2.39300140870902
TPR Population Study	MDA-MB-231	07/21/2016	TPR	0.5	None	None	150 nM	Digoxin	None	None	0.0526	0.1578	2.61914288611913
TPR Population Study	MDA-MB-231	07/21/2016	TPR	0.5	None	None	150 nM	Digoxin	None	None	0.0485	0.1455	2.55927217918815
TPR Population Study	MDA-MB-231	07/21/2016	TPR	0.5	None	None	150 nM	Digoxin	None	None	0.0479	0.1437	2.54986681564161
TPR Population Study	MDA-MB-231	07/21/2016	TPR	0.5	None	None	150 nM	Digoxin	None	None	0.0516	0.1548	2.60522491538145
TPR Population Study	MDA-MB-231	07/21/2016	TPR	0.5	None	None	150 nM	Digoxin	None	None	0.0393	0.1179	2.39300140870902
TPR Population Study	MDA-MB-231	07/21/2016	TPR	0.5	None	None	150 nM	Digoxin	None	None	0.0363	0.1089	2.32667659476069
TPR Population Study	MDA-MB-231	07/21/2016	TPR	0.5	None	None	150 nM	Digoxin	None	None	0.0499	0.1497	2.5805618582656
TPR Population Study	MDA-MB-231	07/21/2016	TPR	0.5	None	None	150 nM	Digoxin	None	None	0.0427	0.1281	2.46043718709243
TPR Population Study	MDA-MB-231	07/21/2016	TPR	0.5	None	None	150 nM	Digoxin	None	None	0.0445	0.1335	2.49312529181299
TPR Population Study	MDA-MB-231	07/21/2016	TPR	0.5	None	None	150 nM	Digoxin	None	None	0.0475	0.1425	2.54349990868598
TPR Population Study	MDA-MB-231	07/21/2016	TPR	0.5	None	None	150 nM	Digoxin	None	None	0.0349	0.1047	2.29337639194202
TPR Population Study	MDA-MB-231	07/21/2016	TPR	0.5	None	None	150 nM	Digoxin	None	None	0.0334	0.1002	2.25597843870362
TPR Population Study	MDA-MB-231	07/21/2016	TPR	0.5	None	None	150 nM	Digoxin	None	None	0.029	0.087	2.13631872756704
TPR Population Study	MDA-MB-231	07/21/2016	TPR	0.5	None	None	150 nM	Digoxin	None	None	0.0464	0.1392	2.52558006427249
TPR Population Study	MDA-MB-231	07/21/2016	TPR	0.5	None	None	150 nM	Digoxin	None	None	0.0396	0.1188	2.39926622186753
TPR Population Study	MDA-MB-231	07/21/2016	TPR	0.5	None	None	150 nM	Digoxin	None	None	0.0391	0.1173	2.38878927622123
TPR Population Study	MDA-MB-231	07/21/2016	TPR	0.5	None	None	150 nM	Digoxin	None	None	0.0415	0.1245	2.43750822793317
TPR Population Study	MDA-MB-231	07/21/2016	TPR	0.5	None	None	150 nM	Digoxin	None	None	0.0454	0.1362	2.50874508095615
TPR Population Study	MDA-MB-231	07/21/2016	TPR	0.5	None	None	150 nM	Digoxin	None	None	0.0457	0.1371	2.51385171961913
TPR Population Study	MDA-MB-231	07/21/2016	TPR	0.5	None	None	150 nM	Digoxin	None	None	0.0354	0.1062	2.3054438994283
TPR Population Study	MDA-MB-231	07/21/2016	TPR	0.5	None	None	150 nM	Digoxin	None	None	0.0521	0.1563	2.61223587009188
TPR Population Study	MDA-MB-231	07/21/2016	TPR	0.5	None	None	150 nM	Digoxin	None	None	0.0514	0.1542	2.60239042470786
TPR Population Study	MDA-MB-231	07/21/2016	TPR	0.5	None	None	150 nM	Digoxin	None	None	0.0436	0.1308	2.47703358724337
TPR Population Study	MDA-MB-231	07/21/2016	TPR	0.5	None	None	150 nM	Digoxin	None	None	0.0349	0.1047	2.29337639194202
TPR Population Study	MDA-MB-231	07/21/2016	TPR	0.5	None	None	150 nM	Digoxin	None	None	0.0478	0.1434	2.54828240773304
TPR Population Study	MDA-MB-231	07/21/2016	TPR	0.5	None	None	150 nM	Digoxin	None	None	0.0469	0.1407	2.53380127377073
TPR Population Study	MDA-MB-231	07/21/2016	TPR	0.5	None	None	150 nM	Digoxin	None	None	0.0382	0.1146	2.36947312297414
TPR Population Study	MDA-MB-231	07/21/2016	TPR	0.5	None	None	150 nM	Digoxin	None	None	0.0534	0.1602	2.6299876925139
TPR Population Study	MDA-MB-231	07/21/2016	TPR	0.5	None	None	150 nM	Digoxin	None	None	0.0452	0.1356	2.50531329756104
TPR Population Study	MDA-MB-231	07/21/2016	TPR	0.5	None	None	150 nM	Digoxin	None	None	0.0506	0.1518	2.59087320059318
TPR Population Study	MDA-MB-231	07/21/2016	TPR	0.5	None	None	150 nM	Digoxin	None	None	0.0337	0.1011	2.26360225578153
TPR Population Study	MDA-MB-231	07/21/2016	TPR	0.5	None	None	150 nM	Digoxin	None	None	0.0545	0.1635	2.64450596291518
TPR Population Study	MDA-MB-231	07/21/2016	TPR	0.5	None	None	150 nM	Digoxin	None	None	0.0437	0.1311	2.47884586766171
TPR Population Study	MDA-MB-231	07/21/2016	TPR	0.5	None	None	150 nM	Digoxin	None	None	0.0335	0.1005	2.25852750301715
TPR Population Study	MDA-MB-231	07/21/2016	TPR	0.5	None	None	150 nM	Digoxin	None	None	0.0529	0.1587	2.62323888902429
TPR Population Study	MDA-MB-231	07/21/2016	TPR	0.5	None	None	150 nM	Digoxin	None	None	0.053	0.159	2.62459636500882
TPR Population Study	MDA-MB-231	07/21/2016	TPR	0.5	None	None	150 nM	Digoxin	None	None	0.0452	0.1356	2.50531329756104
TPR Population Study	MDA-MB-231	07/21/2016	TPR	0.5	None	None	150 nM	Digoxin	None	None	0.0508	0.1524	2.59377952762997
TPR Population Study	MDA-MB-231	07/21/2016	TPR	0.5	None	None	150 nM	Digoxin	None	None	0.0519	0.1557	2.60944420360558
TPR Population Study	MDA-MB-231	07/21/2016	TPR	0.5	None	None	150 nM	Digoxin	None	None	0.0411	0.1233	2.42965833193479
TPR Population Study	MDA-MB-231	07/21/2016	TPR	0.5	None	None	150 nM	Digoxin	None	None	0.0586	0.1758	2.694971092761
