# Supplementary material for: Leveraging chromatin packing domains to target chemoevasion in vivo
Source: Proc Natl Acad Sci U S A. 2025 Jul 22;122(30):e2425319122. doi: 10.1073/pnas.2425319122 (PMC12318189; doi:10.1073/pnas.2425319122)
Supplement: Supplementary file 9 — Dataset S08 (CSV) [file pnas.2425319122.sd08.csv]

Experiment	Cell Line	Date	Group	Hour	Cluster	Nucleus	TPR Dose	TPR	Chemo Dose	Chemo	RMS	Sigma	D_n
Chemo Population Study	A2780	1/6/2016	Control	0	None	None	None	None	None	None	0.0478	0.1434	2.548282408
Chemo Population Study	A2780	1/6/2016	Control	0	None	None	None	None	None	None	0.0426	0.1278	2.458561452
Chemo Population Study	A2780	1/6/2016	Control	0	None	None	None	None	None	None	0.0432	0.1296	2.469721444
Chemo Population Study	A2780	1/6/2016	Control	0	None	None	None	None	None	None	0.0384	0.1152	2.373817651
Chemo Population Study	A2780	1/6/2016	Control	0	None	None	None	None	None	None	0.0394	0.1182	2.395096762
Chemo Population Study	A2780	1/6/2016	Control	0	None	None	None	None	None	None	0.0388	0.1164	2.382416933
Chemo Population Study	A2780	1/6/2016	Control	0	None	None	None	None	None	None	0.0463	0.1389	2.523920365
Chemo Population Study	A2780	1/6/2016	Control	0	None	None	None	None	None	None	0.0385	0.1155	2.375978622
Chemo Population Study	A2780	1/6/2016	Control	0	None	None	None	None	None	None	0.0385	0.1155	2.375978622
Chemo Population Study	A2780	1/6/2016	Control	0	None	None	None	None	None	None	0.0402	0.1206	2.411607045
Chemo Population Study	A2780	1/6/2016	Control	0	None	None	None	None	None	None	0.041	0.123	2.427679392
Chemo Population Study	A2780	1/6/2016	Control	0	None	None	None	None	None	None	0.0363	0.1089	2.326676595
Chemo Population Study	A2780	1/6/2016	Control	0	None	None	None	None	None	None	0.0387	0.1161	2.380278217
Chemo Population Study	A2780	1/6/2016	Control	0	None	None	None	None	None	None	0.0369	0.1107	2.340487248
Chemo Population Study	A2780	1/6/2016	Control	0	None	None	None	None	None	None	0.0414	0.1242	2.435555589
Chemo Population Study	A2780	1/6/2016	Control	0	None	None	None	None	None	None	0.0346	0.1038	2.28604136
Chemo Population Study	A2780	1/6/2016	Control	0	None	None	None	None	None	None	0.0435	0.1305	2.47521506
Chemo Population Study	A2780	1/6/2016	Control	0	None	None	None	None	None	None	0.0466	0.1398	2.528883929
Chemo Population Study	A2780	1/6/2016	Control	0	None	None	None	None	None	None	0.0476	0.1428	2.545098975
Chemo Population Study	A2780	1/6/2016	Control	0	None	None	None	None	None	None	0.0478	0.1434	2.548282408
Chemo Population Study	A2780	1/6/2016	Control	0	None	None	None	None	None	None	0.0431	0.1293	2.467877368
Chemo Population Study	A2780	1/6/2016	Control	0	None	None	None	None	None	None	0.0409	0.1227	2.42569382
Chemo Population Study	A2780	1/6/2016	Control	0	None	None	None	None	None	None	0.0431	0.1293	2.467877368
Chemo Population Study	A2780	1/6/2016	Control	0	None	None	None	None	None	None	0.0468	0.1404	2.532167253
Chemo Population Study	A2780	1/6/2016	Control	0	None	None	None	None	None	None	0.0436	0.1308	2.477033587
Chemo Population Study	A2780	1/6/2016	Control	0	None	None	None	None	None	None	0.0491	0.1473	2.568507151
Chemo Population Study	A2780	1/6/2016	Control	0	None	None	None	None	None	None	0.0402	0.1206	2.411607045
Chemo Population Study	A2780	1/6/2016	Control	0	None	None	None	None	None	None	0.0471	0.1413	2.537054154
Chemo Population Study	A2780	1/6/2016	Control	0	None	None	None	None	None	None	0.0556	0.1668	2.658593335
Chemo Population Study	A2780	1/6/2016	Control	0	None	None	None	None	None	None	0.0623	0.1869	2.735992228
Chemo Population Study	A2780	1/6/2016	Control	0	None	None	None	None	None	None	0.0551	0.1653	2.652241952
Chemo Population Study	A2780	1/6/2016	Control	0	None	None	None	None	None	None	0.0449	0.1347	2.500123904
Chemo Population Study	A2780	1/14/2016	Control	0	None	None	None	None	None	None	0.0502	0.1506	2.585007698
Chemo Population Study	A2780	1/14/2016	Control	0	None	None	None	None	None	None	0.0419	0.1257	2.445253795
Chemo Population Study	A2780	1/14/2016	Control	0	None	None	None	None	None	None	0.0354	0.1062	2.305443899
Chemo Population Study	A2780	1/14/2016	Control	0	None	None	None	None	None	None	0.035	0.105	2.295805583
Chemo Population Study	A2780	1/14/2016	Control	0	None	None	None	None	None	None	0.0309	0.0927	2.18974903
Chemo Population Study	A2780	1/14/2016	Control	0	None	None	None	None	None	None	0.0474	0.1422	2.541895915
Chemo Population Study	A2780	1/14/2016	Control	0	None	None	None	None	None	None	0.046	0.138	2.518909879
Chemo Population Study	A2780	1/14/2016	Control	0	None	None	None	None	None	None	0.045	0.135	2.501859312
Chemo Population Study	A2780	1/14/2016	Control	0	None	None	None	None	None	None	0.0403	0.1209	2.41363974
Chemo Population Study	A2780	1/14/2016	Control	0	None	None	None	None	None	None	0.0504	0.1512	2.587949297
Chemo Population Study	A2780	1/14/2016	Control	0	None	None	None	None	None	None	0.055	0.165	2.650961358
Chemo Population Study	A2780	1/14/2016	Control	0	None	None	None	None	None	None	0.0383	0.1149	2.371649168
Chemo Population Study	A2780	1/14/2016	Control	0	None	None	None	None	None	None	0.0441	0.1323	2.48603356
Chemo Population Study	A2780	1/14/2016	Control	0	None	None	None	None	None	None	0.0425	0.1275	2.456679416
Chemo Population Study	A2780	1/14/2016	Control	0	None	None	None	None	None	None	0.0589	0.1767	2.698451633
Chemo Population Study	A2780	1/14/2016	Control	0	None	None	None	None	None	None	0.056	0.168	2.663613368
Chemo Population Study	A2780	1/14/2016	Control	0	None	None	None	None	None	None	0.0549	0.1647	2.64967729
Chemo Population Study	A2780	1/14/2016	Control	0	None	None	None	None	None	None	0.0576	0.1728	2.683166347
Chemo Population Study	A2780	1/14/2016	Control	0	None	None	None	None	None	None	0.0557	0.1671	2.659853393
Chemo Population Study	A2780	1/14/2016	Control	0	None	None	None	None	None	None	0.0599	0.1797	2.709853729
Chemo Population Study	A2780	1/14/2016	Control	0	None	None	None	None	None	None	0.0457	0.1371	2.51385172
Chemo Population Study	A2780	1/14/2016	Control	0	None	None	None	None	None	None	0.0399	0.1197	2.405467811
Chemo Population Study	A2780	1/14/2016	Control	0	None	None	None	None	None	None	0.0399	0.1197	2.405467811
Chemo Population Study	A2780	1/14/2016	Control	0	None	None	None	None	None	None	0.0443	0.1329	2.489591236
Chemo Population Study	A2780	1/14/2016	Control	0	None	None	None	None	None	None	0.0472	0.1416	2.53867306
Chemo Population Study	A2780	1/14/2016	Control	0	None	None	None	None	None	None	0.0431	0.1293	2.467877368
Chemo Population Study	A2780	1/14/2016	Control	0	None	None	None	None	None	None	0.0477	0.1431	2.546693134
Chemo Population Study	A2780	1/14/2016	Control	0	None	None	None	None	None	None	0.0483	0.1449	2.556156185
Chemo Population Study	A2780	1/14/2016	Control	0	None	None	None	None	None	None	0.0468	0.1404	2.532167253
Chemo Population Study	A2780	1/14/2016	Control	0	None	None	None	None	None	None	0.0453	0.1359	2.507031947
Chemo Population Study	A2780	1/14/2016	Control	0	None	None	None	None	None	None	0.0472	0.1416	2.53867306
Chemo Population Study	A2780	1/14/2016	Control	0	None	None	None	None	None	None	0.0384	0.1152	2.373817651
Chemo Population Study	A2780	1/14/2016	Control	0	None	None	None	None	None	None	0.0501	0.1503	2.583530225
Chemo Population Study	A2780	1/14/2016	Control	0	None	None	None	None	None	None	0.0411	0.1233	2.429658332
Chemo Population Study	A2780	1/14/2016	Control	0	None	None	None	None	None	None	0.0506	0.1518	2.590873201
Chemo Population Study	A2780	1/14/2016	Control	0	None	None	None	None	None	None	0.0443	0.1329	2.489591236
Chemo Population Study	A2780	1/14/2016	Control	0	None	None	None	None	None	None	0.0404	0.1212	2.415665624
Chemo Population Study	A2780	1/14/2016	Control	0	None	None	None	None	None	None	0.0547	0.1641	2.647098671
Chemo Population Study	A2780	1/14/2016	Control	0	None	None	None	None	None	None	0.0503	0.1509	2.586480716
Chemo Population Study	A2780	1/14/2016	Control	0	None	None	None	None	None	None	0.0506	0.1518	2.590873201
Chemo Population Study	A2780	1/14/2016	Control	0	None	None	None	None	None	None	0.0527	0.1581	2.620512178
Chemo Population Study	A2780	1/14/2016	Control	0	None	None	None	None	None	None	0.0532	0.1596	2.627299693
Chemo Population Study	A2780	1/14/2016	Control	0	None	None	None	None	None	None	0.053	0.159	2.624596365
Chemo Population Study	A2780	1/14/2016	Control	0	None	None	None	None	None	None	0.0476	0.1428	2.545098975
Chemo Population Study	A2780	1/14/2016	Control	0	None	None	None	None	None	None	0.0528	0.1584	2.621877503
Chemo Population Study	A2780	1/14/2016	Control	0	None	None	None	None	None	None	0.0526	0.1578	2.619142886
Chemo Population Study	A2780	1/14/2016	Control	0	None	None	None	None	None	None	0.0501	0.1503	2.583530225
Chemo Population Study	A2780	1/14/2016	Control	0	None	None	None	None	None	None	0.0452	0.1356	2.505313298
Chemo Population Study	A2780	1/14/2016	Control	0	None	None	None	None	None	None	0.0486	0.1458	2.560823069
Chemo Population Study	A2780	1/14/2016	Control	0	None	None	None	None	None	None	0.0435	0.1305	2.47521506
Chemo Population Study	A2780	1/14/2016	Control	0	None	None	None	None	None	None	0.0372	0.1116	2.347290187
Chemo Population Study	A2780	1/14/2016	Control	0	None	None	None	None	None	None	0.0494	0.1482	2.573061926
Chemo Population Study	A2780	1/14/2016	Control	0	None	None	None	None	None	None	0.0435	0.1305	2.47521506
Chemo Population Study	A2780	1/14/2016	Control	0	None	None	None	None	None	None	0.0485	0.1455	2.559272179
Chemo Population Study	A2780	1/14/2016	Control	0	None	None	None	None	None	None	0.0445	0.1335	2.493125292
Chemo Population Study	A2780	1/14/2016	Control	0	None	None	None	None	None	None	0.0362	0.1086	2.324348149
Chemo Population Study	A2780	1/14/2016	Control	0	None	None	None	None	None	None	0.056	0.168	2.663613368
Chemo Population Study	A2780	1/14/2016	Chemo	48	None	None	None	None	5 uM	Oxaliplatin	0.047	0.141	2.535430233
Chemo Population Study	A2780	1/14/2016	Chemo	48	None	None	None	None	5 uM	Oxaliplatin	0.0617	0.1851	2.729617508
Chemo Population Study	A2780	1/14/2016	Chemo	48	None	None	None	None	5 uM	Oxaliplatin	0.0548	0.1644	2.648389733
Chemo Population Study	A2780	1/14/2016	Chemo	48	None	None	None	None	5 uM	Oxaliplatin	0.0568	0.1704	2.673493933
Chemo Population Study	A2780	1/14/2016	Chemo	48	None	None	None	None	5 uM	Oxaliplatin	0.0655	0.1965	2.768203186
Chemo Population Study	A2780	1/14/2016	Chemo	48	None	None	None	None	5 uM	Oxaliplatin	0.049	0.147	2.566979659
Chemo Population Study	A2780	1/14/2016	Chemo	48	None	None	None	None	5 uM	Oxaliplatin	0.0643	0.1929	2.756473222
Chemo Population Study	A2780	1/14/2016	Chemo	48	None	None	None	None	5 uM	Oxaliplatin	0.0667	0.2001	2.779542788
Chemo Population Study	A2780	1/14/2016	Chemo	48	None	None	None	None	5 uM	Oxaliplatin	0.0722	0.2166	2.826795888
Chemo Population Study	A2780	1/14/2016	Chemo	48	None	None	None	None	5 uM	Oxaliplatin	0.0586	0.1758	2.694971093
Chemo Population Study	A2780	1/14/2016	Chemo	48	None	None	None	None	5 uM	Oxaliplatin	0.0524	0.1572	2.616392284
Chemo Population Study	A2780	1/14/2016	Chemo	48	None	None	None	None	5 uM	Oxaliplatin	0.0739	0.2217	2.839852968
Chemo Population Study	A2780	1/14/2016	Chemo	48	None	None	None	None	5 uM	Oxaliplatin	0.0547	0.1641	2.647098671
Chemo Population Study	A2780	1/14/2016	Chemo	48	None	None	None	None	5 uM	Oxaliplatin	0.0628	0.1884	2.741224211
Chemo Population Study	A2780	1/14/2016	Chemo	48	None	None	None	None	5 uM	Oxaliplatin	0.0532	0.1596	2.627299693
Chemo Population Study	A2780	1/14/2016	Chemo	48	None	None	None	None	5 uM	Oxaliplatin	0.0458	0.1374	2.515543118
Chemo Population Study	A2780	1/14/2016	Chemo	48	None	None	None	None	5 uM	Oxaliplatin	0.0515	0.1545	2.603809859
Chemo Population Study	A2780	1/14/2016	Chemo	48	None	None	None	None	5 uM	Oxaliplatin	0.0554	0.1662	2.656063041
Chemo Population Study	A2780	1/14/2016	Chemo	48	None	None	None	None	5 uM	Oxaliplatin	0.0538	0.1614	2.635318483
Chemo Population Study	A2780	1/14/2016	Chemo	48	None	None	None	None	5 uM	Oxaliplatin	0.0603	0.1809	2.714329454
Chemo Population Study	A2780	1/14/2016	Chemo	48	None	None	None	None	5 uM	Oxaliplatin	0.0576	0.1728	2.683166347
Chemo Population Study	A2780	1/14/2016	Chemo	48	None	None	None	None	5 uM	Oxaliplatin	0.0677	0.2031	2.788705189
Chemo Population Study	A2780	1/14/2016	Chemo	48	None	None	None	None	5 uM	Oxaliplatin	0.0661	0.1983	2.773920668
Chemo Population Study	A2780	1/14/2016	Chemo	48	None	None	None	None	5 uM	Oxaliplatin	0.0698	0.2094	2.807116885
Chemo Population Study	A2780	1/14/2016	Chemo	48	None	None	None	None	5 uM	Oxaliplatin	0.0558	0.1674	2.661110076
Chemo Population Study	A2780	1/14/2016	Chemo	48	None	None	None	None	5 uM	Oxaliplatin	0.0506	0.1518	2.590873201
Chemo Population Study	A2780	1/14/2016	Chemo	48	None	None	None	None	5 uM	Oxaliplatin	0.0516	0.1548	2.605224915
Chemo Population Study	A2780	1/14/2016	Chemo	48	None	None	None	None	5 uM	Oxaliplatin	0.0527	0.1581	2.620512178
Chemo Population Study	A2780	1/14/2016	Chemo	48	None	None	None	None	5 uM	Oxaliplatin	0.0741	0.2223	2.841340747
Chemo Population Study	A2780	1/14/2016	Chemo	48	None	None	None	None	5 uM	Oxaliplatin	0.0598	0.1794	2.70872724
Chemo Population Study	A2780	1/14/2016	Chemo	48	None	None	None	None	5 uM	Oxaliplatin	0.064	0.192	2.753477138
Chemo Population Study	A2780	1/14/2016	Chemo	48	None	None	None	None	5 uM	Oxaliplatin	0.0577	0.1731	2.684361002
Chemo Population Study	A2780	1/14/2016	Chemo	48	None	None	None	None	5 uM	Oxaliplatin	0.0482	0.1446	2.554591043
Chemo Population Study	A2780	1/14/2016	Chemo	48	None	None	None	None	5 uM	Oxaliplatin	0.0777	0.2331	2.866371754
Chemo Population Study	A2780	1/14/2016	Chemo	48	None	None	None	None	5 uM	Oxaliplatin	0.0648	0.1944	2.761409455
Chemo Population Study	A2780	1/14/2016	Chemo	48	None	None	None	None	5 uM	Oxaliplatin	0.0569	0.1707	2.674714265
Chemo Population Study	A2780	1/14/2016	Chemo	48	None	None	None	None	5 uM	Oxaliplatin	0.0643	0.1929	2.756473222
Chemo Population Study	A2780	1/14/2016	Chemo	48	None	None	None	None	5 uM	Oxaliplatin	0.0619	0.1857	2.731754142
Chemo Population Study	A2780	1/14/2016	Chemo	48	None	None	None	None	5 uM	Oxaliplatin	0.058	0.174	2.687925968
Chemo Population Study	A2780	1/14/2016	Chemo	48	None	None	None	None	5 uM	Oxaliplatin	0.0708	0.2124	2.815493094
Chemo Population Study	A2780	1/14/2016	Chemo	48	None	None	None	None	5 uM	Oxaliplatin	0.0678	0.2034	2.789607305
Chemo Population Study	A2780	1/14/2016	Chemo	48	None	None	None	None	5 uM	Oxaliplatin	0.0633	0.1899	2.74638284
Chemo Population Study	A2780	1/14/2016	Chemo	48	None	None	None	None	5 uM	Oxaliplatin	0.055	0.165	2.650961358
Chemo Population Study	A2780	1/14/2016	Chemo	48	None	None	None	None	5 uM	Oxaliplatin	0.0521	0.1563	2.61223587
Chemo Population Study	A2780	1/14/2016	Chemo	48	None	None	None	None	5 uM	Oxaliplatin	0.0644	0.1932	2.757466147
Chemo Population Study	A2780	1/14/2016	Chemo	48	None	None	None	None	5 uM	Oxaliplatin	0.0595	0.1785	2.705329546
Chemo Population Study	A2780	1/14/2016	Chemo	48	None	None	None	None	5 uM	Oxaliplatin	0.059	0.177	2.699605632
Chemo Population Study	A2780	1/14/2016	Chemo	48	None	None	None	None	5 uM	Oxaliplatin	0.0596	0.1788	2.706465154
Chemo Population Study	A2780	1/14/2016	Chemo	48	None	None	None	None	5 uM	Oxaliplatin	0.0566	0.1698	2.671043505
Chemo Population Study	A2780	1/14/2016	Chemo	48	None	None	None	None	5 uM	Oxaliplatin	0.0501	0.1503	2.583530225
Chemo Population Study	A2780	1/14/2016	Chemo	48	None	None	None	None	5 uM	Oxaliplatin	0.0473	0.1419	2.540286973
Chemo Population Study	A2780	1/14/2016	Chemo	48	None	None	None	None	5 uM	Oxaliplatin	0.0604	0.1812	2.715440852
Chemo Population Study	A2780	1/14/2016	Chemo	48	None	None	None	None	5 uM	Oxaliplatin	0.0633	0.1899	2.74638284
Chemo Population Study	A2780	1/14/2016	Chemo	48	None	None	None	None	5 uM	Oxaliplatin	0.0725	0.2175	2.829153409
Chemo Population Study	A2780	1/14/2016	Chemo	48	None	None	None	None	5 uM	Oxaliplatin	0.0706	0.2118	2.813838016
Chemo Population Study	A2780	1/14/2016	Chemo	48	None	None	None	None	5 uM	Oxaliplatin	0.0488	0.1464	2.563910722
Chemo Population Study	A2780	1/14/2016	Chemo	48	None	None	None	None	5 uM	Oxaliplatin	0.0546	0.1638	2.645804086
Chemo Population Study	A2780	1/14/2016	Chemo	48	None	None	None	None	5 uM	Oxaliplatin	0.0459	0.1377	2.517229162
Chemo Population Study	A2780	1/14/2016	Chemo	48	None	None	None	None	5 uM	Oxaliplatin	0.0501	0.1503	2.583530225
Chemo Population Study	A2780	1/14/2016	Chemo	48	None	None	None	None	5 uM	Oxaliplatin	0.0631	0.1893	2.744328524
Chemo Population Study	A2780	1/14/2016	Chemo	48	None	None	None	None	5 uM	Oxaliplatin	0.052	0.156	2.610842132
Chemo Population Study	A2780	1/14/2016	Chemo	48	None	None	None	None	5 uM	Oxaliplatin	0.0644	0.1932	2.757466147
Chemo Population Study	A2780	1/14/2016	Chemo	48	None	None	None	None	5 uM	Oxaliplatin	0.0752	0.2256	2.849340967
Chemo Population Study	A2780	1/14/2016	Chemo	48	None	None	None	None	5 uM	Oxaliplatin	0.0603	0.1809	2.714329454
Chemo Population Study	A2780	1/14/2016	Chemo	48	None	None	None	None	5 uM	Oxaliplatin	0.0648	0.1944	2.761409455
Chemo Population Study	A2780	1/14/2016	Chemo	48	None	None	None	None	5 uM	Oxaliplatin	0.065	0.195	2.763364287
Chemo Population Study	A2780	1/14/2016	Chemo	48	None	None	None	None	5 uM	Oxaliplatin	0.0622	0.1866	2.734937094
Chemo Population Study	A2780	1/14/2016	Chemo	48	None	None	None	None	5 uM	Oxaliplatin	0.0561	0.1683	2.664860002
Chemo Population Study	A2780	1/14/2016	Chemo	48	None	None	None	None	5 uM	Oxaliplatin	0.0505	0.1515	2.589413453
Chemo Population Study	A2780	1/14/2016	Chemo	48	None	None	None	None	5 uM	Oxaliplatin	0.0485	0.1455	2.559272179
Chemo Population Study	A2780	1/14/2016	Chemo	48	None	None	None	None	5 uM	Oxaliplatin	0.0561	0.1683	2.664860002
Chemo Population Study	A2780	1/14/2016	Chemo	48	None	None	None	None	5 uM	Oxaliplatin	0.063	0.189	2.743296691
Chemo Population Study	A2780	1/14/2016	Chemo	48	None	None	None	None	5 uM	Oxaliplatin	0.0471	0.1413	2.537054154
Chemo Population Study	A2780	1/14/2016	Chemo	48	None	None	None	None	5 uM	Oxaliplatin	0.0473	0.1419	2.540286973
Chemo Population Study	A2780	1/14/2016	Chemo	48	None	None	None	None	5 uM	Oxaliplatin	0.0479	0.1437	2.549866816
Chemo Population Study	A2780	1/14/2016	Chemo	48	None	None	None	None	5 uM	Oxaliplatin	0.049	0.147	2.566979659
Chemo Population Study	A2780	1/14/2016	Chemo	48	None	None	None	None	5 uM	Oxaliplatin	0.052	0.156	2.610842132
Chemo Population Study	A2780	1/14/2016	Chemo	48	None	None	None	None	5 uM	Oxaliplatin	0.057	0.171	2.675931356
Chemo Population Study	A2780	1/14/2016	Chemo	48	None	None	None	None	5 uM	Oxaliplatin	0.0648	0.1944	2.761409455
Chemo Population Study	A2780	1/14/2016	Chemo	48	None	None	None	None	5 uM	Oxaliplatin	0.062	0.186	2.732818055
Chemo Population Study	A2780	1/14/2016	Chemo	48	None	None	None	None	5 uM	Oxaliplatin	0.0584	0.1752	2.692635214
Chemo Population Study	A2780	1/14/2016	Chemo	48	None	None	None	None	5 uM	Oxaliplatin	0.0481	0.1443	2.553021114
Chemo Population Study	A2780	1/14/2016	Chemo	48	None	None	None	None	5 uM	Oxaliplatin	0.07	0.21	2.808812287
Chemo Population Study	A2780	1/14/2016	Chemo	48	None	None	None	None	5 uM	Oxaliplatin	0.0481	0.1443	2.553021114
Chemo Population Study	A2780	1/14/2016	Chemo	48	None	None	None	None	5 uM	Oxaliplatin	0.0763	0.2289	2.857031677
Chemo Population Study	A2780	1/14/2016	Chemo	48	None	None	None	None	5 uM	Oxaliplatin	0.0652	0.1956	2.765308056
Chemo Population Study	A2780	1/14/2016	Chemo	48	None	None	None	None	5 uM	Oxaliplatin	0.0602	0.1806	2.713215047
Chemo Population Study	A2780	1/14/2016	Chemo	48	None	None	None	None	5 uM	Oxaliplatin	0.0626	0.1878	2.739140139
Chemo Population Study	A2780	1/14/2016	Chemo	48	None	None	None	None	5 uM	Oxaliplatin	0.06	0.18	2.71097719
Chemo Population Study	A2780	1/14/2016	Chemo	48	None	None	None	None	5 uM	Oxaliplatin	0.0599	0.1797	2.709853729
Chemo Population Study	A2780	1/14/2016	Chemo	48	None	None	None	None	5 uM	Oxaliplatin	0.0526	0.1578	2.619142886
Chemo Population Study	A2780	1/14/2016	Chemo	48	None	None	None	None	5 uM	Oxaliplatin	0.0587	0.1761	2.69613437
Chemo Population Study	A2780	1/14/2016	Chemo	48	None	None	None	None	5 uM	Oxaliplatin	0.0709	0.2127	2.81631685
Chemo Population Study	A2780	1/14/2016	Chemo	48	None	None	None	None	5 uM	Oxaliplatin	0.0567	0.1701	2.672270349
Chemo Population Study	A2780	1/14/2016	Chemo	48	None	None	None	None	5 uM	Oxaliplatin	0.0612	0.1836	2.724224344
Chemo Population Study	A2780	1/14/2016	Chemo	48	None	None	None	None	5 uM	Oxaliplatin	0.065	0.195	2.763364287
Chemo Population Study	A2780	1/14/2016	Chemo	48	None	None	None	None	5 uM	Oxaliplatin	0.0556	0.1668	2.658593335
Chemo Population Study	A2780	1/14/2016	Chemo	48	None	None	None	None	5 uM	Oxaliplatin	0.0605	0.1815	2.716549248
Chemo Population Study	A2780	1/14/2016	Chemo	48	None	None	None	None	5 uM	Oxaliplatin	0.0672	0.2016	2.784156199
Chemo Population Study	A2780	1/14/2016	Chemo	48	None	None	None	None	5 uM	Oxaliplatin	0.0448	0.1344	2.498382837
Chemo Population Study	A2780	1/14/2016	Chemo	48	None	None	None	None	5 uM	Oxaliplatin	0.0589	0.1767	2.698451633
Chemo Population Study	A2780	1/19/2016	Control	0	None	None	None	None	None	None	0.0522	0.1566	2.613625453
Chemo Population Study	A2780	1/19/2016	Control	0	None	None	None	None	None	None	0.0522	0.1566	2.613625453
Chemo Population Study	A2780	1/19/2016	Control	0	None	None	None	None	None	None	0.0507	0.1521	2.592328554
Chemo Population Study	A2780	1/19/2016	Control	0	None	None	None	None	None	None	0.0475	0.1425	2.543499909
Chemo Population Study	A2780	1/19/2016	Control	0	None	None	None	None	None	None	0.0562	0.1686	2.666103309
Chemo Population Study	A2780	1/19/2016	Control	0	None	None	None	None	None	None	0.0454	0.1362	2.508745081
Chemo Population Study	A2780	1/19/2016	Control	0	None	None	None	None	None	None	0.0432	0.1296	2.469721444
Chemo Population Study	A2780	1/19/2016	Control	0	None	None	None	None	None	None	0.0478	0.1434	2.548282408
Chemo Population Study	A2780	1/19/2016	Control	0	None	None	None	None	None	None	0.0443	0.1329	2.489591236
Chemo Population Study	A2780	1/19/2016	Control	0	None	None	None	None	None	None	0.0573	0.1719	2.679563274
Chemo Population Study	A2780	1/19/2016	Control	0	None	None	None	None	None	None	0.0529	0.1587	2.623238889
Chemo Population Study	A2780	1/19/2016	Control	0	None	None	None	None	None	None	0.0453	0.1359	2.507031947
Chemo Population Study	A2780	1/19/2016	Control	0	None	None	None	None	None	None	0.049	0.147	2.566979659
Chemo Population Study	A2780	1/19/2016	Control	0	None	None	None	None	None	None	0.0437	0.1311	2.478845868
Chemo Population Study	A2780	1/19/2016	Control	0	None	None	None	None	None	None	0.0498	0.1494	2.579070933
Chemo Population Study	A2780	1/19/2016	Control	0	None	None	None	None	None	None	0.0381	0.1143	2.367289464
Chemo Population Study	A2780	1/19/2016	Control	0	None	None	None	None	None	None	0.0489	0.1467	2.565447522
Chemo Population Study	A2780	1/19/2016	Control	0	None	None	None	None	None	None	0.0443	0.1329	2.489591236
Chemo Population Study	A2780	1/19/2016	Control	0	None	None	None	None	None	None	0.0482	0.1446	2.554591043
Chemo Population Study	A2780	1/19/2016	Control	0	None	None	None	None	None	None	0.0538	0.1614	2.635318483
Chemo Population Study	A2780	1/19/2016	Control	0	None	None	None	None	None	None	0.0477	0.1431	2.546693134
Chemo Population Study	A2780	1/19/2016	Control	0	None	None	None	None	None	None	0.0412	0.1236	2.431630663
Chemo Population Study	A2780	1/19/2016	Control	0	None	None	None	None	None	None	0.0502	0.1506	2.585007698
Chemo Population Study	A2780	1/19/2016	Control	0	None	None	None	None	None	None	0.0485	0.1455	2.559272179
Chemo Population Study	A2780	1/19/2016	Control	0	None	None	None	None	None	None	0.048	0.144	2.551446378
Chemo Population Study	A2780	1/19/2016	Control	0	None	None	None	None	None	None	0.0454	0.1362	2.508745081
Chemo Population Study	A2780	1/19/2016	Control	0	None	None	None	None	None	None	0.0469	0.1407	2.533801274
Chemo Population Study	A2780	1/19/2016	Control	0	None	None	None	None	None	None	0.0525	0.1575	2.617769598
Chemo Population Study	A2780	1/19/2016	Control	0	None	None	None	None	None	None	0.0472	0.1416	2.53867306
Chemo Population Study	A2780	1/19/2016	Control	0	None	None	None	None	None	None	0.0721	0.2163	2.826004981
Chemo Population Study	A2780	1/19/2016	Control	0	None	None	None	None	None	None	0.0596	0.1788	2.706465154
Chemo Population Study	A2780	1/19/2016	Control	0	None	None	None	None	None	None	0.0445	0.1335	2.493125292
Chemo Population Study	A2780	1/19/2016	Control	0	None	None	None	None	None	None	0.0478	0.1434	2.548282408
Chemo Population Study	A2780	1/19/2016	Control	0	None	None	None	None	None	None	0.0465	0.1395	2.527234577
Chemo Population Study	A2780	1/19/2016	Control	0	None	None	None	None	None	None	0.0518	0.1554	2.608042049
Chemo Population Study	A2780	1/19/2016	Control	0	None	None	None	None	None	None	0.0565	0.1695	2.669813389
Chemo Population Study	A2780	1/19/2016	Control	0	None	None	None	None	None	None	0.0419	0.1257	2.445253795
Chemo Population Study	A2780	1/19/2016	Control	0	None	None	None	None	None	None	0.0464	0.1392	2.525580064
Chemo Population Study	A2780	1/19/2016	Control	0	None	None	None	None	None	None	0.061	0.183	2.722046354
Chemo Population Study	A2780	1/19/2016	Control	0	None	None	None	None	None	None	0.0553	0.1659	2.654792779
Chemo Population Study	A2780	1/19/2016	Control	0	None	None	None	None	None	None	0.0448	0.1344	2.498382837
Chemo Population Study	A2780	1/19/2016	Control	0	None	None	None	None	None	None	0.0519	0.1557	2.609444204
Chemo Population Study	A2780	1/19/2016	Control	0	None	None	None	None	None	None	0.0481	0.1443	2.553021114
Chemo Population Study	A2780	1/19/2016	Control	0	None	None	None	None	None	None	0.0559	0.1677	2.662363397
Chemo Population Study	A2780	1/19/2016	Control	0	None	None	None	None	None	None	0.0455	0.1365	2.510452733
Chemo Population Study	A2780	1/19/2016	Control	0	None	None	None	None	None	None	0.0423	0.1269	2.452896362
Chemo Population Study	A2780	1/19/2016	Control	0	None	None	None	None	None	None	0.0503	0.1509	2.586480716
Chemo Population Study	A2780	1/19/2016	Control	0	None	None	None	None	None	None	0.0561	0.1683	2.664860002
Chemo Population Study	A2780	1/19/2016	Control	0	None	None	None	None	None	None	0.0502	0.1506	2.585007698
Chemo Population Study	A2780	1/19/2016	Control	0	None	None	None	None	None	None	0.0452	0.1356	2.505313298
Chemo Population Study	A2780	1/19/2016	Control	0	None	None	None	None	None	None	0.0624	0.1872	2.737044444
Chemo Population Study	A2780	1/19/2016	Control	0	None	None	None	None	None	None	0.0542	0.1626	2.640590182
Chemo Population Study	A2780	1/19/2016	Control	0	None	None	None	None	None	None	0.0544	0.1632	2.643204283
Chemo Population Study	A2780	1/19/2016	Chemo	48	None	None	None	None	0.5 uM	5-Fluorouracil	0.052	0.156	2.610842132
Chemo Population Study	A2780	1/19/2016	Chemo	48	None	None	None	None	0.5 uM	5-Fluorouracil	0.047	0.141	2.535430233
Chemo Population Study	A2780	1/19/2016	Chemo	48	None	None	None	None	0.5 uM	5-Fluorouracil	0.0528	0.1584	2.621877503
Chemo Population Study	A2780	1/19/2016	Chemo	48	None	None	None	None	0.5 uM	5-Fluorouracil	0.0537	0.1611	2.633991379
Chemo Population Study	A2780	1/19/2016	Chemo	48	None	None	None	None	0.5 uM	5-Fluorouracil	0.0544	0.1632	2.643204283
Chemo Population Study	A2780	1/19/2016	Chemo	48	None	None	None	None	0.5 uM	5-Fluorouracil	0.0492	0.1476	2.570030015
Chemo Population Study	A2780	1/19/2016	Chemo	48	None	None	None	None	0.5 uM	5-Fluorouracil	0.0552	0.1656	2.653519087
Chemo Population Study	A2780	1/19/2016	Chemo	48	None	None	None	None	0.5 uM	5-Fluorouracil	0.0493	0.1479	2.571548268
Chemo Population Study	A2780	1/19/2016	Chemo	48	None	None	None	None	0.5 uM	5-Fluorouracil	0.0419	0.1257	2.445253795
Chemo Population Study	A2780	1/19/2016	Chemo	48	None	None	None	None	0.5 uM	5-Fluorouracil	0.0524	0.1572	2.616392284
Chemo Population Study	A2780	1/19/2016	Chemo	48	None	None	None	None	0.5 uM	5-Fluorouracil	0.0642	0.1926	2.755477423
Chemo Population Study	A2780	1/19/2016	Chemo	48	None	None	None	None	0.5 uM	5-Fluorouracil	0.058	0.174	2.687925968
Chemo Population Study	A2780	1/19/2016	Chemo	48	None	None	None	None	0.5 uM	5-Fluorouracil	0.0476	0.1428	2.545098975
Chemo Population Study	A2780	1/19/2016	Chemo	48	None	None	None	None	0.5 uM	5-Fluorouracil	0.0569	0.1707	2.674714265
Chemo Population Study	A2780	1/19/2016	Chemo	48	None	None	None	None	0.5 uM	5-Fluorouracil	0.0556	0.1668	2.658593335
Chemo Population Study	A2780	1/19/2016	Chemo	48	None	None	None	None	0.5 uM	5-Fluorouracil	0.0551	0.1653	2.652241952
Chemo Population Study	A2780	1/19/2016	Chemo	48	None	None	None	None	0.5 uM	5-Fluorouracil	0.0409	0.1227	2.42569382
Chemo Population Study	A2780	1/19/2016	Chemo	48	None	None	None	None	0.5 uM	5-Fluorouracil	0.0451	0.1353	2.503589098
Chemo Population Study	A2780	1/19/2016	Chemo	48	None	None	None	None	0.5 uM	5-Fluorouracil	0.0473	0.1419	2.540286973
Chemo Population Study	A2780	1/19/2016	Chemo	48	None	None	None	None	0.5 uM	5-Fluorouracil	0.0491	0.1473	2.568507151
Chemo Population Study	A2780	1/19/2016	Chemo	48	None	None	None	None	0.5 uM	5-Fluorouracil	0.0533	0.1599	2.628645596
Chemo Population Study	A2780	1/19/2016	Chemo	48	None	None	None	None	0.5 uM	5-Fluorouracil	0.0485	0.1455	2.559272179
Chemo Population Study	A2780	1/19/2016	Chemo	48	None	None	None	None	0.5 uM	5-Fluorouracil	0.0459	0.1377	2.517229162
Chemo Population Study	A2780	1/19/2016	Chemo	48	None	None	None	None	0.5 uM	5-Fluorouracil	0.0512	0.1536	2.599538254
Chemo Population Study	A2780	1/19/2016	Chemo	48	None	None	None	None	0.5 uM	5-Fluorouracil	0.0721	0.2163	2.826004981
Chemo Population Study	A2780	1/19/2016	Chemo	48	None	None	None	None	0.5 uM	5-Fluorouracil	0.059	0.177	2.699605632
Chemo Population Study	A2780	1/19/2016	Chemo	48	None	None	None	None	0.5 uM	5-Fluorouracil	0.0596	0.1788	2.706465154
Chemo Population Study	A2780	1/19/2016	Chemo	48	None	None	None	None	0.5 uM	5-Fluorouracil	0.0565	0.1695	2.669813389
Chemo Population Study	A2780	1/19/2016	Chemo	48	None	None	None	None	0.5 uM	5-Fluorouracil	0.0378	0.1134	2.360692263
Chemo Population Study	A2780	1/19/2016	Chemo	48	None	None	None	None	0.5 uM	5-Fluorouracil	0.0624	0.1872	2.737044444
Chemo Population Study	A2780	1/19/2016	Chemo	48	None	None	None	None	0.5 uM	5-Fluorouracil	0.0739	0.2217	2.839852968
Chemo Population Study	A2780	1/19/2016	Chemo	48	None	None	None	None	0.5 uM	5-Fluorouracil	0.0454	0.1362	2.508745081
Chemo Population Study	A2780	1/19/2016	Chemo	48	None	None	None	None	0.5 uM	5-Fluorouracil	0.0514	0.1542	2.602390425
Chemo Population Study	A2780	1/19/2016	Chemo	48	None	None	None	None	0.5 uM	5-Fluorouracil	0.0479	0.1437	2.549866816
Chemo Population Study	A2780	1/19/2016	Chemo	48	None	None	None	None	0.5 uM	5-Fluorouracil	0.0456	0.1368	2.512154935
Chemo Population Study	A2780	1/19/2016	Chemo	48	None	None	None	None	0.5 uM	5-Fluorouracil	0.0511	0.1533	2.598105433
Chemo Population Study	A2780	1/19/2016	Chemo	48	None	None	None	None	0.5 uM	5-Fluorouracil	0.048	0.144	2.551446378
Chemo Population Study	A2780	1/19/2016	Chemo	48	None	None	None	None	0.5 uM	5-Fluorouracil	0.0561	0.1683	2.664860002
Chemo Population Study	A2780	1/19/2016	Chemo	48	None	None	None	None	0.5 uM	5-Fluorouracil	0.0576	0.1728	2.683166347
Chemo Population Study	A2780	1/19/2016	Chemo	48	None	None	None	None	0.5 uM	5-Fluorouracil	0.0627	0.1881	2.740183626
Chemo Population Study	A2780	1/19/2016	Chemo	48	None	None	None	None	0.5 uM	5-Fluorouracil	0.058	0.174	2.687925968
Chemo Population Study	A2780	1/19/2016	Chemo	48	None	None	None	None	0.5 uM	5-Fluorouracil	0.0439	0.1317	2.482451899
Chemo Population Study	A2780	1/19/2016	Chemo	48	None	None	None	None	0.5 uM	5-Fluorouracil	0.0482	0.1446	2.554591043
Chemo Population Study	A2780	1/26/2016	Control	0	None	None	None	None	None	None	0.0408	0.1224	2.423701592
Chemo Population Study	A2780	1/26/2016	Control	0	None	None	None	None	None	None	0.0348	0.1044	2.290939309
Chemo Population Study	A2780	1/26/2016	Control	0	None	None	None	None	None	None	0.036	0.108	2.319668289
Chemo Population Study	A2780	1/26/2016	Control	0	None	None	None	None	None	None	0.033	0.099	2.245704569
Chemo Population Study	A2780	1/26/2016	Control	0	None	None	None	None	None	None	0.0499	0.1497	2.580561858
Chemo Population Study	A2780	1/26/2016	Control	0	None	None	None	None	None	None	0.0427	0.1281	2.460437187
Chemo Population Study	A2780	1/26/2016	Control	0	None	None	None	None	None	None	0.0368	0.1104	2.338204466
Chemo Population Study	A2780	1/26/2016	Control	0	None	None	None	None	None	None	0.0414	0.1242	2.435555589
Chemo Population Study	A2780	1/26/2016	Control	0	None	None	None	None	None	None	0.0481	0.1443	2.553021114
Chemo Population Study	A2780	1/26/2016	Control	0	None	None	None	None	None	None	0.0464	0.1392	2.525580064
Chemo Population Study	A2780	1/26/2016	Control	0	None	None	None	None	None	None	0.0495	0.1485	2.574571006
Chemo Population Study	A2780	1/26/2016	Control	0	None	None	None	None	None	None	0.0502	0.1506	2.585007698
Chemo Population Study	A2780	1/26/2016	Control	0	None	None	None	None	None	None	0.0464	0.1392	2.525580064
Chemo Population Study	A2780	1/26/2016	Control	0	None	None	None	None	None	None	0.04	0.12	2.407521109
Chemo Population Study	A2780	1/26/2016	Control	0	None	None	None	None	None	None	0.044	0.132	2.484245751
Chemo Population Study	A2780	1/26/2016	Control	0	None	None	None	None	None	None	0.0532	0.1596	2.627299693
Chemo Population Study	A2780	1/26/2016	Control	0	None	None	None	None	None	None	0.0497	0.1491	2.577575494
Chemo Population Study	A2780	1/26/2016	Control	0	None	None	None	None	None	None	0.0446	0.1338	2.494883571
Chemo Population Study	A2780	1/26/2016	Control	0	None	None	None	None	None	None	0.0422	0.1266	2.450995306
Chemo Population Study	A2780	1/26/2016	Control	0	None	None	None	None	None	None	0.0542	0.1626	2.640590182
Chemo Population Study	A2780	1/26/2016	Control	0	None	None	None	None	None	None	0.0443	0.1329	2.489591236
Chemo Population Study	A2780	1/26/2016	Control	0	None	None	None	None	None	None	0.0395	0.1185	2.397185021
Chemo Population Study	A2780	1/26/2016	Control	0	None	None	None	None	None	None	0.0488	0.1464	2.563910722
Chemo Population Study	A2780	1/26/2016	Control	0	None	None	None	None	None	None	0.0396	0.1188	2.399266222
Chemo Population Study	A2780	1/26/2016	Control	0	None	None	None	None	None	None	0.0521	0.1563	2.61223587
Chemo Population Study	A2780	1/26/2016	Control	0	None	None	None	None	None	None	0.0475	0.1425	2.543499909
Chemo Population Study	A2780	1/26/2016	Control	0	None	None	None	None	None	None	0.061	0.183	2.722046354
Chemo Population Study	A2780	1/26/2016	Control	0	None	None	None	None	None	None	0.0433	0.1299	2.471559045
Chemo Population Study	A2780	1/26/2016	Control	0	None	None	None	None	None	None	0.0455	0.1365	2.510452733
Chemo Population Study	A2780	1/26/2016	Control	0	None	None	None	None	None	None	0.0457	0.1371	2.51385172
Chemo Population Study	A2780	1/26/2016	Control	0	None	None	None	None	None	None	0.0447	0.1341	2.496636072
Chemo Population Study	A2780	1/26/2016	Control	0	None	None	None	None	None	None	0.0407	0.1221	2.421702683
Chemo Population Study	A2780	1/26/2016	Control	0	None	None	None	None	None	None	0.0464	0.1392	2.525580064
Chemo Population Study	A2780	1/26/2016	Control	0	None	None	None	None	None	None	0.0522	0.1566	2.613625453
Chemo Population Study	A2780	1/26/2016	Control	0	None	None	None	None	None	None	0.0546	0.1638	2.645804086
Chemo Population Study	A2780	1/26/2016	Control	0	None	None	None	None	None	None	0.0527	0.1581	2.620512178
Chemo Population Study	A2780	1/26/2016	Control	0	None	None	None	None	None	None	0.0581	0.1743	2.689107983
Chemo Population Study	A2780	1/26/2016	Control	0	None	None	None	None	None	None	0.053	0.159	2.624596365
Chemo Population Study	A2780	1/26/2016	Control	0	None	None	None	None	None	None	0.0425	0.1275	2.456679416
Chemo Population Study	A2780	1/26/2016	Control	0	None	None	None	None	None	None	0.043	0.129	2.466026764
Chemo Population Study	A2780	1/26/2016	Control	0	None	None	None	None	None	None	0.0508	0.1524	2.593779528
Chemo Population Study	A2780	1/26/2016	Control	0	None	None	None	None	None	None	0.0541	0.1623	2.639277724
Chemo Population Study	A2780	1/26/2016	Control	0	None	None	None	None	None	None	0.0462	0.1386	2.522255453
Chemo Population Study	A2780	1/26/2016	Control	0	None	None	None	None	None	None	0.0653	0.1959	2.766275823
Chemo Population Study	A2780	1/26/2016	Control	0	None	None	None	None	None	None	0.059	0.177	2.699605632
Chemo Population Study	A2780	1/26/2016	Control	0	None	None	None	None	None	None	0.044	0.132	2.484245751
Chemo Population Study	A2780	1/26/2016	Control	0	None	None	None	None	None	None	0.0494	0.1482	2.573061926
Chemo Population Study	A2780	1/26/2016	Control	0	None	None	None	None	None	None	0.0578	0.1734	2.685552484
Chemo Population Study	A2780	1/26/2016	Control	0	None	None	None	None	None	None	0.0638	0.1914	2.751465141
Chemo Population Study	A2780	1/26/2016	Control	0	None	None	None	None	None	None	0.0624	0.1872	2.737044444
Chemo Population Study	A2780	1/26/2016	Control	0	None	None	None	None	None	None	0.0413	0.1239	2.433596408
Chemo Population Study	A2780	1/26/2016	Control	0	None	None	None	None	None	None	0.0418	0.1254	2.44332711
Chemo Population Study	A2780	1/26/2016	Control	0	None	None	None	None	None	None	0.0615	0.1845	2.727469102
Chemo Population Study	A2780	1/26/2016	Control	0	None	None	None	None	None	None	0.059	0.177	2.699605632
Chemo Population Study	A2780	1/26/2016	Control	0	None	None	None	None	None	None	0.0529	0.1587	2.623238889
Chemo Population Study	A2780	1/26/2016	Control	0	None	None	None	None	None	None	0.0575	0.1725	2.681968513
Chemo Population Study	A2780	1/26/2016	Control	0	None	None	None	None	None	None	0.0582	0.1746	2.690286858
Chemo Population Study	A2780	1/26/2016	Control	0	None	None	None	None	None	None	0.0467	0.1401	2.530528146
Chemo Population Study	A2780	1/26/2016	Control	0	None	None	None	None	None	None	0.0482	0.1446	2.554591043
Chemo Population Study	A2780	1/26/2016	Control	0	None	None	None	None	None	None	0.0452	0.1356	2.505313298
Chemo Population Study	A2780	1/26/2016	Control	0	None	None	None	None	None	None	0.0497	0.1491	2.577575494
Chemo Population Study	A2780	1/26/2016	Control	0	None	None	None	None	None	None	0.0451	0.1353	2.503589098
Chemo Population Study	A2780	1/26/2016	Control	0	None	None	None	None	None	None	0.0455	0.1365	2.510452733
Chemo Population Study	A2780	1/26/2016	Control	0	None	None	None	None	None	None	0.0353	0.1059	2.303046042
Chemo Population Study	A2780	1/26/2016	Control	0	None	None	None	None	None	None	0.0361	0.1083	2.322012052
Chemo Population Study	A2780	1/26/2016	Control	0	None	None	None	None	None	None	0.0368	0.1104	2.338204466
Chemo Population Study	A2780	1/26/2016	Control	0	None	None	None	None	None	None	0.0297	0.0891	2.156293806
Chemo Population Study	A2780	1/26/2016	Control	0	None	None	None	None	None	None	0.04	0.12	2.407521109
Chemo Population Study	A2780	1/26/2016	Control	0	None	None	None	None	None	None	0.0469	0.1407	2.533801274
Chemo Population Study	A2780	1/26/2016	Control	0	None	None	None	None	None	None	0.0389	0.1167	2.38454832
Chemo Population Study	A2780	1/26/2016	Control	0	None	None	None	None	None	None	0.0433	0.1299	2.471559045
Chemo Population Study	A2780	1/26/2016	Control	0	None	None	None	None	None	None	0.0418	0.1254	2.44332711
Chemo Population Study	A2780	1/26/2016	Control	0	None	None	None	None	None	None	0.043	0.129	2.466026764
Chemo Population Study	A2780	1/26/2016	Control	0	None	None	None	None	None	None	0.0375	0.1125	2.35402521
Chemo Population Study	A2780	1/26/2016	Control	0	None	None	None	None	None	None	0.0592	0.1776	2.701904396
Chemo Population Study	A2780	1/26/2016	Control	0	None	None	None	None	None	None	0.0589	0.1767	2.698451633
Chemo Population Study	A2780	1/26/2016	Control	0	None	None	None	None	None	None	0.0409	0.1227	2.42569382
Chemo Population Study	A2780	1/26/2016	Control	0	None	None	None	None	None	None	0.0369	0.1107	2.340487248
Chemo Population Study	A2780	1/26/2016	Control	0	None	None	None	None	None	None	0.0547	0.1641	2.647098671
Chemo Population Study	A2780	1/26/2016	Control	0	None	None	None	None	None	None	0.0519	0.1557	2.609444204
Chemo Population Study	A2780	1/26/2016	Control	0	None	None	None	None	None	None	0.0576	0.1728	2.683166347
Chemo Population Study	A2780	1/26/2016	Control	0	None	None	None	None	None	None	0.0452	0.1356	2.505313298
Chemo Population Study	A2780	1/26/2016	Control	0	None	None	None	None	None	None	0.0487	0.1461	2.562369244
Chemo Population Study	A2780	1/26/2016	Control	0	None	None	None	None	None	None	0.0624	0.1872	2.737044444
Chemo Population Study	A2780	1/26/2016	Control	0	None	None	None	None	None	None	0.0365	0.1095	2.33131058
Chemo Population Study	A2780	1/26/2016	Control	0	None	None	None	None	None	None	0.0382	0.1146	2.369473123
Chemo Population Study	A2780	1/26/2016	Control	0	None	None	None	None	None	None	0.0386	0.1158	2.378132128
Chemo Population Study	A2780	1/26/2016	Control	0	None	None	None	None	None	None	0.0368	0.1104	2.338204466
Chemo Population Study	A2780	1/26/2016	Control	0	None	None	None	None	None	None	0.0329	0.0987	2.24311676
Chemo Population Study	A2780	1/26/2016	Control	0	None	None	None	None	None	None	0.0426	0.1278	2.458561452
Chemo Population Study	A2780	1/26/2016	Control	0	None	None	None	None	None	None	0.046	0.138	2.518909879
Chemo Population Study	A2780	1/26/2016	Control	0	None	None	None	None	None	None	0.0435	0.1305	2.47521506
Chemo Population Study	A2780	1/26/2016	Control	0	None	None	None	None	None	None	0.0425	0.1275	2.456679416
Chemo Population Study	A2780	1/26/2016	Control	0	None	None	None	None	None	None	0.0461	0.1383	2.5205853
Chemo Population Study	A2780	1/26/2016	Control	0	None	None	None	None	None	None	0.0503	0.1509	2.586480716
Chemo Population Study	A2780	1/26/2016	Control	0	None	None	None	None	None	None	0.0476	0.1428	2.545098975
Chemo Population Study	A2780	1/26/2016	Control	0	None	None	None	None	None	None	0.0418	0.1254	2.44332711
Chemo Population Study	A2780	1/26/2016	Control	0	None	None	None	None	None	None	0.0464	0.1392	2.525580064
Chemo Population Study	A2780	1/26/2016	Control	0	None	None	None	None	None	None	0.0504	0.1512	2.587949297
Chemo Population Study	A2780	1/26/2016	Control	0	None	None	None	None	None	None	0.0523	0.1569	2.615010913
Chemo Population Study	A2780	1/26/2016	Control	0	None	None	None	None	None	None	0.046	0.138	2.518909879
Chemo Population Study	A2780	1/26/2016	Control	0	None	None	None	None	None	None	0.0413	0.1239	2.433596408
Chemo Population Study	A2780	1/26/2016	Control	0	None	None	None	None	None	None	0.0446	0.1338	2.494883571
Chemo Population Study	A2780	1/26/2016	Control	0	None	None	None	None	None	None	0.0433	0.1299	2.471559045
Chemo Population Study	A2780	1/26/2016	Control	0	None	None	None	None	None	None	0.0451	0.1353	2.503589098
Chemo Population Study	A2780	1/26/2016	Control	0	None	None	None	None	None	None	0.0476	0.1428	2.545098975
Chemo Population Study	A2780	1/26/2016	Control	0	None	None	None	None	None	None	0.0427	0.1281	2.460437187
Chemo Population Study	A2780	1/26/2016	Control	0	None	None	None	None	None	None	0.0472	0.1416	2.53867306
Chemo Population Study	A2780	1/26/2016	Control	0	None	None	None	None	None	None	0.0464	0.1392	2.525580064
Chemo Population Study	A2780	1/26/2016	Control	0	None	None	None	None	None	None	0.0551	0.1653	2.652241952
Chemo Population Study	A2780	1/26/2016	Control	0	None	None	None	None	None	None	0.0398	0.1194	2.403407584
Chemo Population Study	A2780	1/26/2016	Control	0	None	None	None	None	None	None	0.0415	0.1245	2.437508228
Chemo Population Study	A2780	1/26/2016	Control	0	None	None	None	None	None	None	0.0396	0.1188	2.399266222
Chemo Population Study	A2780	1/26/2016	Control	0	None	None	None	None	None	None	0.0444	0.1332	2.491361194
Chemo Population Study	A2780	1/26/2016	Control	0	None	None	None	None	None	None	0.043	0.129	2.466026764
Chemo Population Study	A2780	1/26/2016	Control	0	None	None	None	None	None	None	0.048	0.144	2.551446378
Chemo Population Study	A2780	1/26/2016	Control	0	None	None	None	None	None	None	0.0476	0.1428	2.545098975
Chemo Population Study	A2780	1/26/2016	Control	0	None	None	None	None	None	None	0.0516	0.1548	2.605224915
Chemo Population Study	A2780	1/26/2016	Control	0	None	None	None	None	None	None	0.0561	0.1683	2.664860002
Chemo Population Study	A2780	1/26/2016	Control	0	None	None	None	None	None	None	0.0518	0.1554	2.608042049
Chemo Population Study	A2780	1/26/2016	Control	0	None	None	None	None	None	None	0.0424	0.1272	2.454791059
Chemo Population Study	A2780	1/26/2016	Control	0	None	None	None	None	None	None	0.0441	0.1323	2.48603356
Chemo Population Study	A2780	1/26/2016	Control	0	None	None	None	None	None	None	0.0433	0.1299	2.471559045
Chemo Population Study	A2780	1/26/2016	Control	0	None	None	None	None	None	None	0.0462	0.1386	2.522255453
Chemo Population Study	A2780	1/26/2016	Control	0	None	None	None	None	None	None	0.0463	0.1389	2.523920365
Chemo Population Study	A2780	1/26/2016	Control	0	None	None	None	None	None	None	0.0503	0.1509	2.586480716
Chemo Population Study	A2780	1/26/2016	Control	0	None	None	None	None	None	None	0.0547	0.1641	2.647098671
Chemo Population Study	A2780	1/26/2016	Control	0	None	None	None	None	None	None	0.0372	0.1116	2.347290187
Chemo Population Study	A2780	1/26/2016	Control	0	None	None	None	None	None	None	0.036	0.108	2.319668289
Chemo Population Study	A2780	1/26/2016	Control	0	None	None	None	None	None	None	0.0424	0.1272	2.454791059
Chemo Population Study	A2780	1/26/2016	Control	0	None	None	None	None	None	None	0.0455	0.1365	2.510452733
Chemo Population Study	A2780	1/26/2016	Control	0	None	None	None	None	None	None	0.0378	0.1134	2.360692263
Chemo Population Study	A2780	1/26/2016	Control	0	None	None	None	None	None	None	0.0493	0.1479	2.571548268
Chemo Population Study	A2780	1/26/2016	Control	0	None	None	None	None	None	None	0.049	0.147	2.566979659
Chemo Population Study	A2780	1/26/2016	Control	0	None	None	None	None	None	None	0.06	0.18	2.71097719
Chemo Population Study	A2780	1/26/2016	Control	0	None	None	None	None	None	None	0.0558	0.1674	2.661110076
Chemo Population Study	A2780	1/26/2016	Control	0	None	None	None	None	None	None	0.0482	0.1446	2.554591043
Chemo Population Study	A2780	1/26/2016	Control	0	None	None	None	None	None	None	0.0528	0.1584	2.621877503
Chemo Population Study	A2780	1/26/2016	Control	0	None	None	None	None	None	None	0.0467	0.1401	2.530528146
Chemo Population Study	A2780	1/26/2016	Control	0	None	None	None	None	None	None	0.0509	0.1527	2.595226097
Chemo Population Study	A2780	1/26/2016	Chemo	48	None	None	None	None	5 nM	Paclitaxel	0.0536	0.1608	2.632660561
Chemo Population Study	A2780	1/26/2016	Chemo	48	None	None	None	None	5 nM	Paclitaxel	0.0597	0.1791	2.707597716
Chemo Population Study	A2780	1/26/2016	Chemo	48	None	None	None	None	5 nM	Paclitaxel	0.0525	0.1575	2.617769598
Chemo Population Study	A2780	1/26/2016	Chemo	48	None	None	None	None	5 nM	Paclitaxel	0.046	0.138	2.518909879
Chemo Population Study	A2780	1/26/2016	Chemo	48	None	None	None	None	5 nM	Paclitaxel	0.0532	0.1596	2.627299693
Chemo Population Study	A2780	1/26/2016	Chemo	48	None	None	None	None	5 nM	Paclitaxel	0.0568	0.1704	2.673493933
Chemo Population Study	A2780	1/26/2016	Chemo	48	None	None	None	None	5 nM	Paclitaxel	0.0595	0.1785	2.705329546
Chemo Population Study	A2780	1/26/2016	Chemo	48	None	None	None	None	5 nM	Paclitaxel	0.0566	0.1698	2.671043505
Chemo Population Study	A2780	1/26/2016	Chemo	48	None	None	None	None	5 nM	Paclitaxel	0.0493	0.1479	2.571548268
Chemo Population Study	A2780	1/26/2016	Chemo	48	None	None	None	None	5 nM	Paclitaxel	0.0567	0.1701	2.672270349
Chemo Population Study	A2780	1/26/2016	Chemo	48	None	None	None	None	5 nM	Paclitaxel	0.0609	0.1827	2.7209529
Chemo Population Study	A2780	1/26/2016	Chemo	48	None	None	None	None	5 nM	Paclitaxel	0.0489	0.1467	2.565447522
Chemo Population Study	A2780	1/26/2016	Chemo	48	None	None	None	None	5 nM	Paclitaxel	0.0494	0.1482	2.573061926
Chemo Population Study	A2780	1/26/2016	Chemo	48	None	None	None	None	5 nM	Paclitaxel	0.0601	0.1803	2.712097628
Chemo Population Study	A2780	1/26/2016	Chemo	48	None	None	None	None	5 nM	Paclitaxel	0.0473	0.1419	2.540286973
Chemo Population Study	A2780	1/26/2016	Chemo	48	None	None	None	None	5 nM	Paclitaxel	0.059	0.177	2.699605632
Chemo Population Study	A2780	1/26/2016	Chemo	48	None	None	None	None	5 nM	Paclitaxel	0.063	0.189	2.743296691
Chemo Population Study	A2780	1/26/2016	Chemo	48	None	None	None	None	5 nM	Paclitaxel	0.0647	0.1941	2.760427856
Chemo Population Study	A2780	1/26/2016	Chemo	48	None	None	None	None	5 nM	Paclitaxel	0.0676	0.2028	2.787800517
Chemo Population Study	A2780	1/26/2016	Chemo	48	None	None	None	None	5 nM	Paclitaxel	0.0448	0.1344	2.498382837
Chemo Population Study	A2780	1/26/2016	Chemo	48	None	None	None	None	5 nM	Paclitaxel	0.068	0.204	2.791403885
Chemo Population Study	A2780	1/26/2016	Chemo	48	None	None	None	None	5 nM	Paclitaxel	0.0469	0.1407	2.533801274
Chemo Population Study	A2780	1/26/2016	Chemo	48	None	None	None	None	5 nM	Paclitaxel	0.0558	0.1674	2.661110076
Chemo Population Study	A2780	1/26/2016	Chemo	48	None	None	None	None	5 nM	Paclitaxel	0.0484	0.1452	2.557716557
Chemo Population Study	A2780	1/26/2016	Chemo	48	None	None	None	None	5 nM	Paclitaxel	0.0503	0.1509	2.586480716
Chemo Population Study	A2780	1/26/2016	Chemo	48	None	None	None	None	5 nM	Paclitaxel	0.0481	0.1443	2.553021114
Chemo Population Study	A2780	1/26/2016	Chemo	48	None	None	None	None	5 nM	Paclitaxel	0.0478	0.1434	2.548282408
Chemo Population Study	A2780	1/26/2016	Chemo	48	None	None	None	None	5 nM	Paclitaxel	0.0432	0.1296	2.469721444
Chemo Population Study	A2780	1/26/2016	Chemo	48	None	None	None	None	5 nM	Paclitaxel	0.0531	0.1593	2.625949957
Chemo Population Study	A2780	1/26/2016	Chemo	48	None	None	None	None	5 nM	Paclitaxel	0.0448	0.1344	2.498382837
Chemo Population Study	A2780	1/26/2016	Chemo	48	None	None	None	None	5 nM	Paclitaxel	0.0602	0.1806	2.713215047
Chemo Population Study	A2780	1/26/2016	Chemo	48	None	None	None	None	5 nM	Paclitaxel	0.0466	0.1398	2.528883929
Chemo Population Study	A2780	1/26/2016	Chemo	48	None	None	None	None	5 nM	Paclitaxel	0.0599	0.1797	2.709853729
Chemo Population Study	A2780	1/26/2016	Chemo	48	None	None	None	None	5 nM	Paclitaxel	0.057	0.171	2.675931356
Chemo Population Study	A2780	1/26/2016	Chemo	48	None	None	None	None	5 nM	Paclitaxel	0.0501	0.1503	2.583530225
Chemo Population Study	A2780	1/26/2016	Chemo	48	None	None	None	None	5 nM	Paclitaxel	0.0453	0.1359	2.507031947
Chemo Population Study	A2780	1/26/2016	Chemo	48	None	None	None	None	5 nM	Paclitaxel	0.06	0.18	2.71097719
Chemo Population Study	A2780	1/26/2016	Chemo	48	None	None	None	None	5 nM	Paclitaxel	0.0595	0.1785	2.705329546
Chemo Population Study	A2780	1/26/2016	Chemo	48	None	None	None	None	5 nM	Paclitaxel	0.0579	0.1737	2.686740804
Chemo Population Study	A2780	1/26/2016	Chemo	48	None	None	None	None	5 nM	Paclitaxel	0.0483	0.1449	2.556156185
Chemo Population Study	A2780	1/26/2016	Chemo	48	None	None	None	None	5 nM	Paclitaxel	0.0541	0.1623	2.639277724
Chemo Population Study	A2780	1/26/2016	Chemo	48	None	None	None	None	5 nM	Paclitaxel	0.0524	0.1572	2.616392284
Chemo Population Study	A2780	1/26/2016	Chemo	48	None	None	None	None	5 nM	Paclitaxel	0.0489	0.1467	2.565447522
Chemo Population Study	A2780	1/26/2016	Chemo	48	None	None	None	None	5 nM	Paclitaxel	0.0614	0.1842	2.726390474
Chemo Population Study	A2780	1/26/2016	Chemo	48	None	None	None	None	5 nM	Paclitaxel	0.0668	0.2004	2.780470654
Chemo Population Study	A2780	1/26/2016	Chemo	48	None	None	None	None	5 nM	Paclitaxel	0.0556	0.1668	2.658593335
Chemo Population Study	A2780	1/26/2016	Chemo	48	None	None	None	None	5 nM	Paclitaxel	0.0487	0.1461	2.562369244
Chemo Population Study	A2780	1/26/2016	Chemo	48	None	None	None	None	5 nM	Paclitaxel	0.0587	0.1761	2.69613437
Chemo Population Study	A2780	1/26/2016	Chemo	48	None	None	None	None	5 nM	Paclitaxel	0.0575	0.1725	2.681968513
Chemo Population Study	A2780	1/26/2016	Chemo	48	None	None	None	None	5 nM	Paclitaxel	0.0437	0.1311	2.478845868
Chemo Population Study	A2780	1/26/2016	Chemo	48	None	None	None	None	5 nM	Paclitaxel	0.0581	0.1743	2.689107983
Chemo Population Study	A2780	1/26/2016	Chemo	48	None	None	None	None	5 nM	Paclitaxel	0.0477	0.1431	2.546693134
Chemo Population Study	A2780	1/26/2016	Chemo	48	None	None	None	None	5 nM	Paclitaxel	0.0943	0.2829	2.941033945
Chemo Population Study	A2780	1/26/2016	Chemo	48	None	None	None	None	5 nM	Paclitaxel	0.0652	0.1956	2.765308056
Chemo Population Study	A2780	1/26/2016	Chemo	48	None	None	None	None	5 nM	Paclitaxel	0.0791	0.2373	2.87521086
Chemo Population Study	A2780	1/26/2016	Chemo	48	None	None	None	None	5 nM	Paclitaxel	0.0676	0.2028	2.787800517
Chemo Population Study	A2780	1/26/2016	Chemo	48	None	None	None	None	5 nM	Paclitaxel	0.0549	0.1647	2.64967729
Chemo Population Study	A2780	1/26/2016	Chemo	48	None	None	None	None	5 nM	Paclitaxel	0.0713	0.2139	2.819586646
Chemo Population Study	A2780	1/26/2016	Chemo	48	None	None	None	None	0.5 uM	5-Fluorouracil	0.0515	0.1545	2.603809859
Chemo Population Study	A2780	1/26/2016	Chemo	48	None	None	None	None	0.5 uM	5-Fluorouracil	0.0514	0.1542	2.602390425
Chemo Population Study	A2780	1/26/2016	Chemo	48	None	None	None	None	0.5 uM	5-Fluorouracil	0.0507	0.1521	2.592328554
Chemo Population Study	A2780	1/26/2016	Chemo	48	None	None	None	None	0.5 uM	5-Fluorouracil	0.0512	0.1536	2.599538254
Chemo Population Study	A2780	1/26/2016	Chemo	48	None	None	None	None	0.5 uM	5-Fluorouracil	0.0483	0.1449	2.556156185
Chemo Population Study	A2780	1/26/2016	Chemo	48	None	None	None	None	0.5 uM	5-Fluorouracil	0.0541	0.1623	2.639277724
Chemo Population Study	A2780	1/26/2016	Chemo	48	None	None	None	None	0.5 uM	5-Fluorouracil	0.0484	0.1452	2.557716557
Chemo Population Study	A2780	1/26/2016	Chemo	48	None	None	None	None	0.5 uM	5-Fluorouracil	0.05	0.15	2.582048284
Chemo Population Study	A2780	1/26/2016	Chemo	48	None	None	None	None	0.5 uM	5-Fluorouracil	0.0514	0.1542	2.602390425
Chemo Population Study	A2780	1/26/2016	Chemo	48	None	None	None	None	0.5 uM	5-Fluorouracil	0.0457	0.1371	2.51385172
Chemo Population Study	A2780	1/26/2016	Chemo	48	None	None	None	None	0.5 uM	5-Fluorouracil	0.0504	0.1512	2.587949297
Chemo Population Study	A2780	1/26/2016	Chemo	48	None	None	None	None	0.5 uM	5-Fluorouracil	0.0484	0.1452	2.557716557
Chemo Population Study	A2780	1/26/2016	Chemo	48	None	None	None	None	0.5 uM	5-Fluorouracil	0.0551	0.1653	2.652241952
Chemo Population Study	A2780	1/26/2016	Chemo	48	None	None	None	None	0.5 uM	5-Fluorouracil	0.0583	0.1749	2.691462599
Chemo Population Study	A2780	1/26/2016	Chemo	48	None	None	None	None	0.5 uM	5-Fluorouracil	0.0624	0.1872	2.737044444
Chemo Population Study	A2780	1/26/2016	Chemo	48	None	None	None	None	0.5 uM	5-Fluorouracil	0.0508	0.1524	2.593779528
Chemo Population Study	A2780	1/26/2016	Chemo	48	None	None	None	None	0.5 uM	5-Fluorouracil	0.0514	0.1542	2.602390425
Chemo Population Study	A2780	1/26/2016	Chemo	48	None	None	None	None	0.5 uM	5-Fluorouracil	0.0535	0.1605	2.631326006
Chemo Population Study	A2780	1/26/2016	Chemo	48	None	None	None	None	0.5 uM	5-Fluorouracil	0.0503	0.1509	2.586480716
Chemo Population Study	A2780	1/26/2016	Chemo	48	None	None	None	None	0.5 uM	5-Fluorouracil	0.0632	0.1896	2.745357234
Chemo Population Study	A2780	1/26/2016	Chemo	48	None	None	None	None	0.5 uM	5-Fluorouracil	0.0546	0.1638	2.645804086
Chemo Population Study	A2780	1/26/2016	Chemo	48	None	None	None	None	0.5 uM	5-Fluorouracil	0.0544	0.1632	2.643204283
Chemo Population Study	A2780	1/26/2016	Chemo	48	None	None	None	None	0.5 uM	5-Fluorouracil	0.0518	0.1554	2.608042049
Chemo Population Study	A2780	1/26/2016	Chemo	48	None	None	None	None	0.5 uM	5-Fluorouracil	0.0517	0.1551	2.606635632
Chemo Population Study	A2780	1/26/2016	Chemo	48	None	None	None	None	0.5 uM	5-Fluorouracil	0.056	0.168	2.663613368
Chemo Population Study	A2780	1/26/2016	Chemo	48	None	None	None	None	0.5 uM	5-Fluorouracil	0.054	0.162	2.637961635
Chemo Population Study	A2780	1/26/2016	Chemo	48	None	None	None	None	0.5 uM	5-Fluorouracil	0.0464	0.1392	2.525580064
Chemo Population Study	A2780	1/26/2016	Chemo	48	None	None	None	None	0.5 uM	5-Fluorouracil	0.0516	0.1548	2.605224915
Chemo Population Study	A2780	1/26/2016	Chemo	48	None	None	None	None	0.5 uM	5-Fluorouracil	0.0523	0.1569	2.615010913
Chemo Population Study	A2780	1/26/2016	Chemo	48	None	None	None	None	0.5 uM	5-Fluorouracil	0.0465	0.1395	2.527234577
Chemo Population Study	A2780	1/26/2016	Chemo	48	None	None	None	None	0.5 uM	5-Fluorouracil	0.0496	0.1488	2.576075523
Chemo Population Study	A2780	1/26/2016	Chemo	48	None	None	None	None	0.5 uM	5-Fluorouracil	0.0467	0.1401	2.530528146
Chemo Population Study	A2780	1/26/2016	Chemo	48	None	None	None	None	0.5 uM	5-Fluorouracil	0.0479	0.1437	2.549866816
Chemo Population Study	A2780	1/26/2016	Chemo	48	None	None	None	None	0.5 uM	5-Fluorouracil	0.0538	0.1614	2.635318483
Chemo Population Study	A2780	1/26/2016	Chemo	48	None	None	None	None	0.5 uM	5-Fluorouracil	0.0415	0.1245	2.437508228
Chemo Population Study	A2780	1/26/2016	Chemo	48	None	None	None	None	0.5 uM	5-Fluorouracil	0.0539	0.1617	2.636641895
Chemo Population Study	A2780	1/26/2016	Chemo	48	None	None	None	None	0.5 uM	5-Fluorouracil	0.0447	0.1341	2.496636072
Chemo Population Study	A2780	1/26/2016	Chemo	48	None	None	None	None	0.5 uM	5-Fluorouracil	0.0476	0.1428	2.545098975
Chemo Population Study	A2780	1/26/2016	Chemo	48	None	None	None	None	0.5 uM	5-Fluorouracil	0.0423	0.1269	2.452896362
Chemo Population Study	A2780	1/26/2016	Chemo	48	None	None	None	None	0.5 uM	5-Fluorouracil	0.0466	0.1398	2.528883929
Chemo Population Study	A2780	1/26/2016	Chemo	48	None	None	None	None	0.5 uM	5-Fluorouracil	0.0424	0.1272	2.454791059
Chemo Population Study	A2780	1/26/2016	Chemo	48	None	None	None	None	0.5 uM	5-Fluorouracil	0.0478	0.1434	2.548282408
Chemo Population Study	A2780	1/26/2016	Chemo	48	None	None	None	None	0.5 uM	5-Fluorouracil	0.051	0.153	2.596668063
Chemo Population Study	A2780	1/26/2016	Chemo	48	None	None	None	None	0.5 uM	5-Fluorouracil	0.0575	0.1725	2.681968513
Chemo Population Study	A2780	1/26/2016	Chemo	48	None	None	None	None	0.5 uM	5-Fluorouracil	0.0503	0.1509	2.586480716
Chemo Population Study	A2780	1/26/2016	Chemo	48	None	None	None	None	0.5 uM	5-Fluorouracil	0.0436	0.1308	2.477033587
Chemo Population Study	A2780	1/26/2016	Chemo	48	None	None	None	None	0.5 uM	5-Fluorouracil	0.0592	0.1776	2.701904396
Chemo Population Study	A2780	1/26/2016	Chemo	48	None	None	None	None	0.5 uM	5-Fluorouracil	0.058	0.174	2.687925968
Chemo Population Study	A2780	1/26/2016	Chemo	48	None	None	None	None	0.5 uM	5-Fluorouracil	0.0576	0.1728	2.683166347
Chemo Population Study	A2780	1/26/2016	Chemo	48	None	None	None	None	0.5 uM	5-Fluorouracil	0.0699	0.2097	2.807965846
Chemo Population Study	A2780	1/26/2016	Chemo	48	None	None	None	None	0.5 uM	5-Fluorouracil	0.0621	0.1863	2.733879037
Chemo Population Study	A2780	1/26/2016	Chemo	48	None	None	None	None	0.5 uM	5-Fluorouracil	0.054	0.162	2.637961635
Chemo Population Study	A2780	1/26/2016	Chemo	48	None	None	None	None	0.5 uM	5-Fluorouracil	0.0586	0.1758	2.694971093
Chemo Population Study	A2780	1/26/2016	Chemo	48	None	None	None	None	0.5 uM	5-Fluorouracil	0.0795	0.2385	2.877644647
Chemo Population Study	A2780	1/26/2016	Chemo	48	None	None	None	None	0.5 uM	5-Fluorouracil	0.0571	0.1713	2.677145215
Chemo Population Study	A2780	1/26/2016	Chemo	48	None	None	None	None	0.5 uM	5-Fluorouracil	0.0482	0.1446	2.554591043
Chemo Population Study	A2780	1/26/2016	Chemo	48	None	None	None	None	0.5 uM	5-Fluorouracil	0.0465	0.1395	2.527234577
Chemo Population Study	A2780	1/26/2016	Chemo	48	None	None	None	None	0.5 uM	5-Fluorouracil	0.0506	0.1518	2.590873201
Chemo Population Study	A2780	1/26/2016	Chemo	48	None	None	None	None	0.5 uM	5-Fluorouracil	0.0501	0.1503	2.583530225
Chemo Population Study	A2780	1/26/2016	Chemo	48	None	None	None	None	0.5 uM	5-Fluorouracil	0.046	0.138	2.518909879
Chemo Population Study	A2780	1/26/2016	Chemo	48	None	None	None	None	0.5 uM	5-Fluorouracil	0.036	0.108	2.319668289
Chemo Population Study	A2780	1/26/2016	Chemo	48	None	None	None	None	0.5 uM	5-Fluorouracil	0.0467	0.1401	2.530528146
Chemo Population Study	A2780	1/26/2016	Chemo	48	None	None	None	None	0.5 uM	5-Fluorouracil	0.0462	0.1386	2.522255453
Chemo Population Study	A2780	1/26/2016	Chemo	48	None	None	None	None	0.5 uM	5-Fluorouracil	0.0507	0.1521	2.592328554
Chemo Population Study	A2780	1/26/2016	Chemo	48	None	None	None	None	0.5 uM	5-Fluorouracil	0.0508	0.1524	2.593779528
Chemo Population Study	A2780	1/26/2016	Chemo	48	None	None	None	None	0.5 uM	5-Fluorouracil	0.0499	0.1497	2.580561858
Chemo Population Study	A2780	1/26/2016	Chemo	48	None	None	None	None	0.5 uM	5-Fluorouracil	0.0495	0.1485	2.574571006
Chemo Population Study	A2780	1/26/2016	Chemo	48	None	None	None	None	0.5 uM	5-Fluorouracil	0.0502	0.1506	2.585007698
Chemo Population Study	A2780	1/26/2016	Chemo	48	None	None	None	None	0.5 uM	5-Fluorouracil	0.0595	0.1785	2.705329546
Chemo Population Study	A2780	1/26/2016	Chemo	48	None	None	None	None	0.5 uM	5-Fluorouracil	0.0616	0.1848	2.728544779
Chemo Population Study	A2780	1/26/2016	Chemo	48	None	None	None	None	0.5 uM	5-Fluorouracil	0.051	0.153	2.596668063
Chemo Population Study	A2780	1/26/2016	Chemo	48	None	None	None	None	0.5 uM	5-Fluorouracil	0.0473	0.1419	2.540286973
Chemo Population Study	A2780	1/26/2016	Chemo	48	None	None	None	None	0.5 uM	5-Fluorouracil	0.0528	0.1584	2.621877503
Chemo Population Study	A2780	1/26/2016	Chemo	48	None	None	None	None	0.5 uM	5-Fluorouracil	0.0532	0.1596	2.627299693
Chemo Population Study	A2780	1/26/2016	Chemo	48	None	None	None	None	0.5 uM	5-Fluorouracil	0.0473	0.1419	2.540286973
Chemo Population Study	A2780	1/26/2016	Chemo	48	None	None	None	None	0.5 uM	5-Fluorouracil	0.0508	0.1524	2.593779528
Chemo Population Study	A2780	1/26/2016	Chemo	48	None	None	None	None	0.5 uM	5-Fluorouracil	0.0525	0.1575	2.617769598
Chemo Population Study	A2780	1/26/2016	Chemo	48	None	None	None	None	0.5 uM	5-Fluorouracil	0.0659	0.1977	2.772025528
Chemo Population Study	A2780	1/26/2016	Chemo	48	None	None	None	None	0.5 uM	5-Fluorouracil	0.0643	0.1929	2.756473222
Chemo Population Study	A2780	1/26/2016	Chemo	48	None	None	None	None	0.5 uM	5-Fluorouracil	0.0573	0.1719	2.679563274
Chemo Population Study	A2780	1/26/2016	Chemo	48	None	None	None	None	0.5 uM	5-Fluorouracil	0.0463	0.1389	2.523920365
Chemo Population Study	A2780	1/26/2016	Chemo	48	None	None	None	None	0.5 uM	5-Fluorouracil	0.0582	0.1746	2.690286858
Chemo Population Study	A2780	1/26/2016	Chemo	48	None	None	None	None	0.5 uM	5-Fluorouracil	0.0501	0.1503	2.583530225
Chemo Population Study	A2780	1/26/2016	Chemo	48	None	None	None	None	0.5 uM	5-Fluorouracil	0.0477	0.1431	2.546693134
Chemo Population Study	A2780	1/26/2016	Chemo	48	None	None	None	None	0.5 uM	5-Fluorouracil	0.0492	0.1476	2.570030015
Chemo Population Study	A2780	1/26/2016	Chemo	48	None	None	None	None	0.5 uM	5-Fluorouracil	0.0502	0.1506	2.585007698
Chemo Population Study	A2780	1/26/2016	Chemo	48	None	None	None	None	0.5 uM	5-Fluorouracil	0.0583	0.1749	2.691462599
Chemo Population Study	A2780	1/26/2016	Chemo	48	None	None	None	None	0.5 uM	5-Fluorouracil	0.0552	0.1656	2.653519087
Chemo Population Study	A2780	1/26/2016	Chemo	48	None	None	None	None	0.5 uM	5-Fluorouracil	0.0718	0.2154	2.82361707
Chemo Population Study	A2780	1/26/2016	Chemo	48	None	None	None	None	0.5 uM	5-Fluorouracil	0.0517	0.1551	2.606635632
Chemo Population Study	A2780	1/26/2016	Chemo	48	None	None	None	None	0.5 uM	5-Fluorouracil	0.0616	0.1848	2.728544779
Chemo Population Study	A2780	1/26/2016	Chemo	48	None	None	None	None	0.5 uM	5-Fluorouracil	0.0568	0.1704	2.673493933
Chemo Population Study	A2780	1/26/2016	Chemo	48	None	None	None	None	0.5 uM	5-Fluorouracil	0.0535	0.1605	2.631326006
Chemo Population Study	A2780	1/26/2016	Chemo	48	None	None	None	None	0.5 uM	5-Fluorouracil	0.0463	0.1389	2.523920365
Chemo Population Study	A2780	1/26/2016	Chemo	48	None	None	None	None	0.5 uM	5-Fluorouracil	0.0452	0.1356	2.505313298
Chemo Population Study	A2780	1/26/2016	Chemo	48	None	None	None	None	0.5 uM	5-Fluorouracil	0.0511	0.1533	2.598105433
Chemo Population Study	A2780	1/26/2016	Chemo	48	None	None	None	None	0.5 uM	5-Fluorouracil	0.0555	0.1665	2.657329889
Chemo Population Study	A2780	1/26/2016	Chemo	48	None	None	None	None	0.5 uM	5-Fluorouracil	0.056	0.168	2.663613368
Chemo Population Study	A2780	1/26/2016	Chemo	48	None	None	None	None	0.5 uM	5-Fluorouracil	0.0618	0.1854	2.730687294
Chemo Population Study	A2780	1/26/2016	Chemo	48	None	None	None	None	0.5 uM	5-Fluorouracil	0.055	0.165	2.650961358
Chemo Population Study	A2780	1/26/2016	Chemo	48	None	None	None	None	0.5 uM	5-Fluorouracil	0.0554	0.1662	2.656063041
Chemo Population Study	A2780	1/26/2016	Chemo	48	None	None	None	None	0.5 uM	5-Fluorouracil	0.0524	0.1572	2.616392284
Chemo Population Study	A2780	1/26/2016	Chemo	48	None	None	None	None	0.5 uM	5-Fluorouracil	0.0448	0.1344	2.498382837
Chemo Population Study	A2780	1/26/2016	Chemo	48	None	None	None	None	0.5 uM	5-Fluorouracil	0.0449	0.1347	2.500123904
Chemo Population Study	A2780	4/27/2016	Control	0	None	None	None	None	None	None	0.0396	0.1188	2.399266222
Chemo Population Study	A2780	4/27/2016	Control	0	None	None	None	None	None	None	0.0337	0.1011	2.263602256
Chemo Population Study	A2780	4/27/2016	Control	0	None	None	None	None	None	None	0.0382	0.1146	2.369473123
Chemo Population Study	A2780	4/27/2016	Control	0	None	None	None	None	None	None	0.0323	0.0969	2.227428253
Chemo Population Study	A2780	4/27/2016	Control	0	None	None	None	None	None	None	0.0385	0.1155	2.375978622
Chemo Population Study	A2780	4/27/2016	Control	0	None	None	None	None	None	None	0.0362	0.1086	2.324348149
Chemo Population Study	A2780	4/27/2016	Control	0	None	None	None	None	None	None	0.0383	0.1149	2.371649168
Chemo Population Study	A2780	4/27/2016	Control	0	None	None	None	None	None	None	0.0352	0.1056	2.300640385
Chemo Population Study	A2780	4/27/2016	Control	0	None	None	None	None	None	None	0.0402	0.1206	2.411607045
Chemo Population Study	A2780	4/27/2016	Control	0	None	None	None	None	None	None	0.0405	0.1215	2.417684725
Chemo Population Study	A2780	4/27/2016	Control	0	None	None	None	None	None	None	0.0368	0.1104	2.338204466
Chemo Population Study	A2780	4/27/2016	Control	0	None	None	None	None	None	None	0.0349	0.1047	2.293376392
Chemo Population Study	A2780	4/27/2016	Control	0	None	None	None	None	None	None	0.0403	0.1209	2.41363974
Chemo Population Study	A2780	4/27/2016	Control	0	None	None	None	None	None	None	0.0321	0.0963	2.222137366
Chemo Population Study	A2780	4/27/2016	Control	0	None	None	None	None	None	None	0.0312	0.0936	2.197949587
Chemo Population Study	A2780	4/27/2016	Control	0	None	None	None	None	None	None	0.0365	0.1095	2.33131058
Chemo Population Study	A2780	4/27/2016	Control	0	None	None	None	None	None	None	0.0384	0.1152	2.373817651
Chemo Population Study	A2780	4/27/2016	Control	0	None	None	None	None	None	None	0.0359	0.1077	2.317316846
Chemo Population Study	A2780	4/27/2016	Control	0	None	None	None	None	None	None	0.0386	0.1158	2.378132128
Chemo Population Study	A2780	4/27/2016	Control	0	None	None	None	None	None	None	0.0365	0.1095	2.33131058
Chemo Population Study	A2780	4/27/2016	Control	0	None	None	None	None	None	None	0.0468	0.1404	2.532167253
Chemo Population Study	A2780	4/27/2016	Control	0	None	None	None	None	None	None	0.0428	0.1284	2.462306638
Chemo Population Study	A2780	4/27/2016	Control	0	None	None	None	None	None	None	0.04	0.12	2.407521109
Chemo Population Study	A2780	4/27/2016	Control	0	None	None	None	None	None	None	0.0464	0.1392	2.525580064
Chemo Population Study	A2780	4/27/2016	Control	0	None	None	None	None	None	None	0.0399	0.1197	2.405467811
Chemo Population Study	A2780	4/27/2016	Control	0	None	None	None	None	None	None	0.0427	0.1281	2.460437187
Chemo Population Study	A2780	4/27/2016	Control	0	None	None	None	None	None	None	0.0462	0.1386	2.522255453
Chemo Population Study	A2780	4/27/2016	Control	0	None	None	None	None	None	None	0.043	0.129	2.466026764
Chemo Population Study	A2780	4/27/2016	Control	0	None	None	None	None	None	None	0.0347	0.1041	2.288494307
Chemo Population Study	A2780	4/27/2016	Control	0	None	None	None	None	None	None	0.046	0.138	2.518909879
Chemo Population Study	A2780	4/27/2016	Control	0	None	None	None	None	None	None	0.0508	0.1524	2.593779528
Chemo Population Study	A2780	4/27/2016	Control	0	None	None	None	None	None	None	0.0421	0.1263	2.449087873
Chemo Population Study	A2780	4/27/2016	Control	0	None	None	None	None	None	None	0.0402	0.1206	2.411607045
Chemo Population Study	A2780	4/27/2016	Control	0	None	None	None	None	None	None	0.0425	0.1275	2.456679416
Chemo Population Study	A2780	4/27/2016	Control	0	None	None	None	None	None	None	0.0474	0.1422	2.541895915
Chemo Population Study	A2780	4/27/2016	Control	0	None	None	None	None	None	None	0.0463	0.1389	2.523920365
Chemo Population Study	A2780	4/27/2016	Control	0	None	None	None	None	None	None	0.0401	0.1203	2.409567511
Chemo Population Study	A2780	4/27/2016	Control	0	None	None	None	None	None	None	0.049	0.147	2.566979659
Chemo Population Study	A2780	4/27/2016	Control	0	None	None	None	None	None	None	0.0382	0.1146	2.369473123
Chemo Population Study	A2780	4/27/2016	Control	0	None	None	None	None	None	None	0.0437	0.1311	2.478845868
Chemo Population Study	A2780	4/27/2016	Control	0	None	None	None	None	None	None	0.0327	0.0981	2.237918011
Chemo Population Study	A2780	4/27/2016	Control	0	None	None	None	None	None	None	0.0323	0.0969	2.227428253
Chemo Population Study	A2780	4/27/2016	Control	0	None	None	None	None	None	None	0.037	0.111	2.342762455
Chemo Population Study	A2780	4/27/2016	Control	0	None	None	None	None	None	None	0.0339	0.1017	2.268645605
Chemo Population Study	A2780	4/27/2016	Control	0	None	None	None	None	None	None	0.037	0.111	2.342762455
Chemo Population Study	A2780	4/27/2016	Control	0	None	None	None	None	None	None	0.0355	0.1065	2.307833976
Chemo Population Study	A2780	4/27/2016	Control	0	None	None	None	None	None	None	0.0405	0.1215	2.417684725
Chemo Population Study	A2780	4/27/2016	Control	0	None	None	None	None	None	None	0.0288	0.0864	2.130551241
Chemo Population Study	A2780	4/27/2016	Control	0	None	None	None	None	None	None	0.0428	0.1284	2.462306638
Chemo Population Study	A2780	4/27/2016	Control	0	None	None	None	None	None	None	0.0385	0.1155	2.375978622
Chemo Population Study	A2780	4/27/2016	Chemo	48	None	None	None	None	5 nM	Paclitaxel	0.049	0.147	2.566979659
Chemo Population Study	A2780	4/27/2016	Chemo	48	None	None	None	None	5 nM	Paclitaxel	0.0431	0.1293	2.467877368
Chemo Population Study	A2780	4/27/2016	Chemo	48	None	None	None	None	5 nM	Paclitaxel	0.0403	0.1209	2.41363974
Chemo Population Study	A2780	4/27/2016	Chemo	48	None	None	None	None	5 nM	Paclitaxel	0.0488	0.1464	2.563910722
Chemo Population Study	A2780	4/27/2016	Chemo	48	None	None	None	None	5 nM	Paclitaxel	0.0471	0.1413	2.537054154
Chemo Population Study	A2780	4/27/2016	Chemo	48	None	None	None	None	5 nM	Paclitaxel	0.0406	0.1218	2.41969707
Chemo Population Study	A2780	4/27/2016	Chemo	48	None	None	None	None	5 nM	Paclitaxel	0.0397	0.1191	2.401340399
Chemo Population Study	A2780	4/27/2016	Chemo	48	None	None	None	None	5 nM	Paclitaxel	0.0515	0.1545	2.603809859
Chemo Population Study	A2780	4/27/2016	Chemo	48	None	None	None	None	5 nM	Paclitaxel	0.0419	0.1257	2.445253795
Chemo Population Study	A2780	4/27/2016	Chemo	48	None	None	None	None	5 nM	Paclitaxel	0.0559	0.1677	2.662363397
Chemo Population Study	A2780	4/27/2016	Chemo	48	None	None	None	None	5 nM	Paclitaxel	0.0467	0.1401	2.530528146
Chemo Population Study	A2780	4/27/2016	Chemo	48	None	None	None	None	5 nM	Paclitaxel	0.0318	0.0954	2.214143636
Chemo Population Study	A2780	4/27/2016	Chemo	48	None	None	None	None	5 nM	Paclitaxel	0.0387	0.1161	2.380278217
Chemo Population Study	A2780	4/27/2016	Chemo	48	None	None	None	None	5 nM	Paclitaxel	0.0304	0.0912	2.175933102
Chemo Population Study	A2780	4/27/2016	Chemo	48	None	None	None	None	5 nM	Paclitaxel	0.0409	0.1227	2.42569382
Chemo Population Study	A2780	4/27/2016	Chemo	48	None	None	None	None	5 nM	Paclitaxel	0.0401	0.1203	2.409567511
Chemo Population Study	A2780	4/27/2016	Chemo	48	None	None	None	None	5 nM	Paclitaxel	0.0464	0.1392	2.525580064
Chemo Population Study	A2780	4/27/2016	Chemo	48	None	None	None	None	5 nM	Paclitaxel	0.0393	0.1179	2.393001409
Chemo Population Study	A2780	4/27/2016	Chemo	48	None	None	None	None	5 nM	Paclitaxel	0.0522	0.1566	2.613625453
Chemo Population Study	A2780	4/27/2016	Chemo	48	None	None	None	None	5 nM	Paclitaxel	0.0445	0.1335	2.493125292
Chemo Population Study	A2780	4/27/2016	Chemo	48	None	None	None	None	5 nM	Paclitaxel	0.0446	0.1338	2.494883571
Chemo Population Study	A2780	4/27/2016	Chemo	48	None	None	None	None	5 nM	Paclitaxel	0.0302	0.0906	2.170356792
Chemo Population Study	A2780	4/27/2016	Chemo	48	None	None	None	None	5 nM	Paclitaxel	0.0313	0.0939	2.200667743
Chemo Population Study	A2780	4/27/2016	Chemo	48	None	None	None	None	5 nM	Paclitaxel	0.0445	0.1335	2.493125292
Chemo Population Study	A2780	4/27/2016	Chemo	48	None	None	None	None	5 nM	Paclitaxel	0.0374	0.1122	2.351787734
Chemo Population Study	A2780	4/27/2016	Chemo	48	None	None	None	None	5 nM	Paclitaxel	0.0361	0.1083	2.322012052
Chemo Population Study	A2780	4/27/2016	Chemo	48	None	None	None	None	5 nM	Paclitaxel	0.0416	0.1248	2.439454347
Chemo Population Study	A2780	4/27/2016	Chemo	48	None	None	None	None	5 nM	Paclitaxel	0.0338	0.1014	2.266127917
Chemo Population Study	A2780	4/27/2016	Chemo	48	None	None	None	None	5 nM	Paclitaxel	0.041	0.123	2.427679392
Chemo Population Study	A2780	4/27/2016	Chemo	48	None	None	None	None	5 nM	Paclitaxel	0.0363	0.1089	2.326676595
Chemo Population Study	A2780	4/27/2016	Chemo	48	None	None	None	None	5 nM	Paclitaxel	0.0346	0.1038	2.28604136
Chemo Population Study	A2780	4/27/2016	Chemo	48	None	None	None	None	5 nM	Paclitaxel	0.0386	0.1158	2.378132128
Chemo Population Study	A2780	4/27/2016	Chemo	48	None	None	None	None	5 nM	Paclitaxel	0.0493	0.1479	2.571548268
Chemo Population Study	A2780	4/27/2016	Chemo	48	None	None	None	None	5 nM	Paclitaxel	0.0394	0.1182	2.395096762
Chemo Population Study	A2780	4/27/2016	Chemo	48	None	None	None	None	5 nM	Paclitaxel	0.0492	0.1476	2.570030015
Chemo Population Study	A2780	4/27/2016	Chemo	48	None	None	None	None	5 nM	Paclitaxel	0.0371	0.1113	2.345030098
Chemo Population Study	A2780	4/27/2016	Chemo	48	None	None	None	None	5 nM	Paclitaxel	0.0475	0.1425	2.543499909
Chemo Population Study	A2780	4/27/2016	Chemo	48	None	None	None	None	5 nM	Paclitaxel	0.0373	0.1119	2.349542729
Chemo Population Study	A2780	4/27/2016	Chemo	48	None	None	None	None	5 nM	Paclitaxel	0.0361	0.1083	2.322012052
Chemo Population Study	A2780	4/27/2016	Chemo	48	None	None	None	None	5 nM	Paclitaxel	0.0372	0.1116	2.347290187
Chemo Population Study	A2780	4/27/2016	Chemo	48	None	None	None	None	5 nM	Paclitaxel	0.0358	0.1074	2.31495771
Resistance Population Study	A2780	5/19/2017	WT	0	None	None	None	None	None	None	0.0578	0.1734	2.685552484
Resistance Population Study	A2780	5/19/2017	WT	0	None	None	None	None	None	None	0.036	0.108	2.319668289
Resistance Population Study	A2780	5/19/2017	WT	0	None	None	None	None	None	None	0.0328	0.0984	2.240521237
Resistance Population Study	A2780	5/19/2017	WT	0	None	None	None	None	None	None	0.0391	0.1173	2.388789276
Resistance Population Study	A2780	5/19/2017	WT	0	None	None	None	None	None	None	0.0378	0.1134	2.360692263
Resistance Population Study	A2780	5/19/2017	WT	0	None	None	None	None	None	None	0.0407	0.1221	2.421702683
Resistance Population Study	A2780	5/19/2017	WT	0	None	None	None	None	None	None	0.0507	0.1521	2.592328554
Resistance Population Study	A2780	5/19/2017	WT	0	None	None	None	None	None	None	0.0426	0.1278	2.458561452
Resistance Population Study	A2780	5/19/2017	WT	0	None	None	None	None	None	None	0.0375	0.1125	2.35402521
Resistance Population Study	A2780	5/19/2017	WT	0	None	None	None	None	None	None	0.0449	0.1347	2.500123904
Resistance Population Study	A2780	5/19/2017	WT	0	None	None	None	None	None	None	0.0306	0.0918	2.181481033
Resistance Population Study	A2780	5/19/2017	WT	0	None	None	None	None	None	None	0.0328	0.0984	2.240521237
Resistance Population Study	A2780	5/19/2017	WT	0	None	None	None	None	None	None	0.0531	0.1593	2.625949957
Resistance Population Study	A2780	5/19/2017	WT	0	None	None	None	None	None	None	0.0357	0.1071	2.312590864
Resistance Population Study	A2780	5/19/2017	WT	0	None	None	None	None	None	None	0.0426	0.1278	2.458561452
Resistance Population Study	A2780	5/19/2017	WT	0	None	None	None	None	None	None	0.0465	0.1395	2.527234577
Resistance Population Study	A2780	5/19/2017	WT	0	None	None	None	None	None	None	0.0428	0.1284	2.462306638
Resistance Population Study	A2780	5/19/2017	WT	0	None	None	None	None	None	None	0.0338	0.1014	2.266127917
Resistance Population Study	A2780	5/19/2017	WT	0	None	None	None	None	None	None	0.0388	0.1164	2.382416933
Resistance Population Study	A2780	5/19/2017	WT	0	None	None	None	None	None	None	0.038	0.114	2.365098138
Resistance Population Study	A2780	5/19/2017	WT	0	None	None	None	None	None	None	0.0376	0.1128	2.356255165
Resistance Population Study	A2780	5/19/2017	WT	0	None	None	None	None	None	None	0.0417	0.1251	2.441393967
Resistance Population Study	A2780	5/19/2017	WT	0	None	None	None	None	None	None	0.0386	0.1158	2.378132128
Resistance Population Study	A2780	5/19/2017	WT	0	None	None	None	None	None	None	0.0353	0.1059	2.303046042
Resistance Population Study	A2780	5/19/2017	WT	0	None	None	None	None	None	None	0.0408	0.1224	2.423701592
Resistance Population Study	A2780	5/19/2017	WT	0	None	None	None	None	None	None	0.0521	0.1563	2.61223587
Resistance Population Study	A2780	5/19/2017	WT	0	None	None	None	None	None	None	0.0405	0.1215	2.417684725
Resistance Population Study	A2780	5/19/2017	WT	0	None	None	None	None	None	None	0.0395	0.1185	2.397185021
Resistance Population Study	A2780	5/19/2017	WT	0	None	None	None	None	None	None	0.0361	0.1083	2.322012052
Resistance Population Study	A2780	5/19/2017	WT	0	None	None	None	None	None	None	0.0424	0.1272	2.454791059
Resistance Population Study	A2780	5/19/2017	WT	0	None	None	None	None	None	None	0.0513	0.1539	2.60096657
Resistance Population Study	A2780	5/19/2017	WT	0	None	None	None	None	None	None	0.0504	0.1512	2.587949297
Resistance Population Study	A2780	5/19/2017	WT	0	None	None	None	None	None	None	0.0402	0.1206	2.411607045
Resistance Population Study	A2780	5/19/2017	WT	0	None	None	None	None	None	None	0.0475	0.1425	2.543499909
Resistance Population Study	A2780	5/19/2017	WT	0	None	None	None	None	None	None	0.049	0.147	2.566979659
Resistance Population Study	A2780	5/19/2017	WT	0	None	None	None	None	None	None	0.0415	0.1245	2.437508228
Resistance Population Study	A2780	5/19/2017	WT	0	None	None	None	None	None	None	0.049	0.147	2.566979659
Resistance Population Study	A2780	5/19/2017	WT	0	None	None	None	None	None	None	0.0431	0.1293	2.467877368
Resistance Population Study	A2780	5/19/2017	WT	0	None	None	None	None	None	None	0.0485	0.1455	2.559272179
Resistance Population Study	A2780	5/19/2017	WT	0	None	None	None	None	None	None	0.0422	0.1266	2.450995306
Resistance Population Study	A2780	5/19/2017	WT	0	None	None	None	None	None	None	0.0496	0.1488	2.576075523
Resistance Population Study	A2780	5/19/2017	WT	0	None	None	None	None	None	None	0.0481	0.1443	2.553021114
Resistance Population Study	A2780	5/19/2017	WT	0	None	None	None	None	None	None	0.0426	0.1278	2.458561452
Resistance Population Study	A2780	5/19/2017	WT	0	None	None	None	None	None	None	0.0329	0.0987	2.24311676
Resistance Population Study	A2780	5/19/2017	WT	0	None	None	None	None	None	None	0.0296	0.0888	2.153460534
Resistance Population Study	A2780	5/19/2017	WT	0	None	None	None	None	None	None	0.0334	0.1002	2.255978439
Resistance Population Study	A2780	5/19/2017	WT	0	None	None	None	None	None	None	0.0323	0.0969	2.227428253
Resistance Population Study	A2780	5/19/2017	WT	0	None	None	None	None	None	None	0.0371	0.1113	2.345030098
Resistance Population Study	A2780	5/19/2017	WT	0	None	None	None	None	None	None	0.0365	0.1095	2.33131058
Resistance Population Study	A2780	5/19/2017	WT	0	None	None	None	None	None	None	0.0505	0.1515	2.589413453
Resistance Population Study	A2780	5/19/2017	WT	0	None	None	None	None	None	None	0.0457	0.1371	2.51385172
Resistance Population Study	A2780	5/19/2017	WT	0	None	None	None	None	None	None	0.0401	0.1203	2.409567511
Resistance Population Study	A2780	5/19/2017	WT	0	None	None	None	None	None	None	0.0425	0.1275	2.456679416
Resistance Population Study	A2780	5/19/2017	WT	0	None	None	None	None	None	None	0.0387	0.1161	2.380278217
Resistance Population Study	A2780	5/19/2017	WT	0	None	None	None	None	None	None	0.0555	0.1665	2.657329889
Resistance Population Study	A2780	5/19/2017	WT	0	None	None	None	None	None	None	0.0525	0.1575	2.617769598
Resistance Population Study	A2780	5/19/2017	WT	0	None	None	None	None	None	None	0.0424	0.1272	2.454791059
Resistance Population Study	A2780	5/19/2017	WT	0	None	None	None	None	None	None	0.0478	0.1434	2.548282408
Resistance Population Study	A2780	5/19/2017	WT	0	None	None	None	None	None	None	0.0457	0.1371	2.51385172
Resistance Population Study	A2780	5/19/2017	WT	0	None	None	None	None	None	None	0.0566	0.1698	2.671043505
Resistance Population Study	A2780	5/19/2017	WT	0	None	None	None	None	None	None	0.0413	0.1239	2.433596408
Resistance Population Study	A2780	5/19/2017	WT	0	None	None	None	None	None	None	0.0437	0.1311	2.478845868
Resistance Population Study	A2780	5/19/2017	WT	0	None	None	None	None	None	None	0.0444	0.1332	2.491361194
Resistance Population Study	A2780	5/19/2017	WT	0	None	None	None	None	None	None	0.0428	0.1284	2.462306638
Resistance Population Study	A2780	5/19/2017	WT	0	None	None	None	None	None	None	0.0457	0.1371	2.51385172
Resistance Population Study	A2780	5/19/2017	WT	0	None	None	None	None	None	None	0.0384	0.1152	2.373817651
Resistance Population Study	A2780	5/19/2017	WT	0	None	None	None	None	None	None	0.0354	0.1062	2.305443899
Resistance Population Study	A2780	5/19/2017	WT	0	None	None	None	None	None	None	0.0421	0.1263	2.449087873
Resistance Population Study	A2780	5/19/2017	WT	0	None	None	None	None	None	None	0.037	0.111	2.342762455
Resistance Population Study	A2780	5/19/2017	WT	0	None	None	None	None	None	None	0.0322	0.0966	2.224786639
Resistance Population Study	A2780	5/19/2017	WT	0	None	None	None	None	None	None	0.0401	0.1203	2.409567511
Resistance Population Study	A2780	5/19/2017	WT	0	None	None	None	None	None	None	0.0417	0.1251	2.441393967
Resistance Population Study	A2780	5/19/2017	WT	0	None	None	None	None	None	None	0.0399	0.1197	2.405467811
Resistance Population Study	A2780	5/19/2017	WT	0	None	None	None	None	None	None	0.0329	0.0987	2.24311676
Resistance Population Study	A2780	5/19/2017	WT	0	None	None	None	None	None	None	0.0509	0.1527	2.595226097
Resistance Population Study	A2780	5/19/2017	WT	0	None	None	None	None	None	None	0.0384	0.1152	2.373817651
Resistance Population Study	A2780	5/19/2017	WT	0	None	None	None	None	None	None	0.0419	0.1257	2.445253795
Resistance Population Study	A2780	5/19/2017	WT	0	None	None	None	None	None	None	0.0451	0.1353	2.503589098
Resistance Population Study	A2780	5/19/2017	WT	0	None	None	None	None	None	None	0.0418	0.1254	2.44332711
Resistance Population Study	A2780	5/19/2017	WT	0	None	None	None	None	None	None	0.0354	0.1062	2.305443899
Resistance Population Study	A2780	5/19/2017	WT	0	None	None	None	None	None	None	0.0406	0.1218	2.41969707
Resistance Population Study	A2780	5/19/2017	WT	0	None	None	None	None	None	None	0.0488	0.1464	2.563910722
Resistance Population Study	A2780	5/19/2017	WT	0	None	None	None	None	None	None	0.04	0.12	2.407521109
Resistance Population Study	A2780	5/19/2017	WT	0	None	None	None	None	None	None	0.042	0.126	2.447174043
Resistance Population Study	A2780	5/19/2017	WT	0	None	None	None	None	None	None	0.0403	0.1209	2.41363974
Resistance Population Study	A2780	5/19/2017	WT	0	None	None	None	None	None	None	0.0417	0.1251	2.441393967
Resistance Population Study	A2780	5/19/2017	WT	0	None	None	None	None	None	None	0.0427	0.1281	2.460437187
Resistance Population Study	A2780	5/19/2017	WT	0	None	None	None	None	None	None	0.0373	0.1119	2.349542729
Resistance Population Study	A2780	5/23/2017	WT	0	None	None	None	None	None	None	0.0392	0.1176	2.390898926
Resistance Population Study	A2780	5/23/2017	WT	0	None	None	None	None	None	None	0.0454	0.1362	2.508745081
Resistance Population Study	A2780	5/23/2017	WT	0	None	None	None	None	None	None	0.0416	0.1248	2.439454347
Resistance Population Study	A2780	5/23/2017	WT	0	None	None	None	None	None	None	0.0427	0.1281	2.460437187
Resistance Population Study	A2780	5/23/2017	WT	0	None	None	None	None	None	None	0.0443	0.1329	2.489591236
Resistance Population Study	A2780	5/23/2017	WT	0	None	None	None	None	None	None	0.039	0.117	2.386672421
Resistance Population Study	A2780	5/23/2017	WT	0	None	None	None	None	None	None	0.0458	0.1374	2.515543118
Resistance Population Study	A2780	5/23/2017	WT	0	None	None	None	None	None	None	0.0371	0.1113	2.345030098
Resistance Population Study	A2780	5/23/2017	WT	0	None	None	None	None	None	None	0.0379	0.1137	2.36289909
Resistance Population Study	A2780	5/23/2017	WT	0	None	None	None	None	None	None	0.0488	0.1464	2.563910722
Resistance Population Study	A2780	5/23/2017	WT	0	None	None	None	None	None	None	0.0261	0.0783	2.05037725
Resistance Population Study	A2780	5/23/2017	WT	0	None	None	None	None	None	None	0.0359	0.1077	2.317316846
Resistance Population Study	A2780	5/23/2017	WT	0	None	None	None	None	None	None	0.0451	0.1353	2.503589098
Resistance Population Study	A2780	5/23/2017	WT	0	None	None	None	None	None	None	0.0558	0.1674	2.661110076
Resistance Population Study	A2780	5/23/2017	WT	0	None	None	None	None	None	None	0.0563	0.1689	2.667343302
Resistance Population Study	A2780	5/23/2017	WT	0	None	None	None	None	None	None	0.0519	0.1557	2.609444204
Resistance Population Study	A2780	5/23/2017	WT	0	None	None	None	None	None	None	0.0523	0.1569	2.615010913
Resistance Population Study	A2780	5/23/2017	WT	0	None	None	None	None	None	None	0.0439	0.1317	2.482451899
Resistance Population Study	A2780	5/23/2017	WT	0	None	None	None	None	None	None	0.037	0.111	2.342762455
Resistance Population Study	A2780	5/23/2017	WT	0	None	None	None	None	None	None	0.0425	0.1275	2.456679416
Resistance Population Study	A2780	5/23/2017	WT	0	None	None	None	None	None	None	0.0447	0.1341	2.496636072
Resistance Population Study	A2780	5/23/2017	WT	0	None	None	None	None	None	None	0.0382	0.1146	2.369473123
Resistance Population Study	A2780	5/23/2017	WT	0	None	None	None	None	None	None	0.0449	0.1347	2.500123904
Resistance Population Study	A2780	5/23/2017	WT	0	None	None	None	None	None	None	0.0451	0.1353	2.503589098
Resistance Population Study	A2780	5/23/2017	WT	0	None	None	None	None	None	None	0.054	0.162	2.637961635
Resistance Population Study	A2780	5/23/2017	WT	0	None	None	None	None	None	None	0.0522	0.1566	2.613625453
Resistance Population Study	A2780	5/23/2017	WT	0	None	None	None	None	None	None	0.0429	0.1287	2.464169825
Resistance Population Study	A2780	5/23/2017	WT	0	None	None	None	None	None	None	0.0498	0.1494	2.579070933
Resistance Population Study	A2780	5/23/2017	WT	0	None	None	None	None	None	None	0.0432	0.1296	2.469721444
Resistance Population Study	A2780	5/23/2017	WT	0	None	None	None	None	None	None	0.0366	0.1098	2.333616143
Resistance Population Study	A2780	5/23/2017	WT	0	None	None	None	None	None	None	0.043	0.129	2.466026764
Resistance Population Study	A2780	5/23/2017	WT	0	None	None	None	None	None	None	0.0311	0.0933	2.195223756
Resistance Population Study	A2780	5/23/2017	WT	0	None	None	None	None	None	None	0.0382	0.1146	2.369473123
Resistance Population Study	A2780	5/23/2017	WT	0	None	None	None	None	None	None	0.0369	0.1107	2.340487248
Resistance Population Study	A2780	5/23/2017	WT	0	None	None	None	None	None	None	0.0421	0.1263	2.449087873
Resistance Population Study	A2780	5/23/2017	WT	0	None	None	None	None	None	None	0.0324	0.0972	2.230062204
Resistance Population Study	A2780	5/23/2017	WT	0	None	None	None	None	None	None	0.0425	0.1275	2.456679416
Resistance Population Study	A2780	5/23/2017	WT	0	None	None	None	None	None	None	0.038	0.114	2.365098138
Resistance Population Study	A2780	5/23/2017	WT	0	None	None	None	None	None	None	0.0407	0.1221	2.421702683
Resistance Population Study	A2780	5/23/2017	WT	0	None	None	None	None	None	None	0.0381	0.1143	2.367289464
Resistance Population Study	A2780	5/23/2017	WT	0	None	None	None	None	None	None	0.0379	0.1137	2.36289909
Resistance Population Study	A2780	5/23/2017	WT	0	None	None	None	None	None	None	0.0463	0.1389	2.523920365
Resistance Population Study	A2780	5/23/2017	WT	0	None	None	None	None	None	None	0.0457	0.1371	2.51385172
Resistance Population Study	A2780	5/23/2017	WT	0	None	None	None	None	None	None	0.0443	0.1329	2.489591236
Resistance Population Study	A2780	5/23/2017	WT	0	None	None	None	None	None	None	0.0315	0.0945	2.206081062
Resistance Population Study	A2780	5/23/2017	WT	0	None	None	None	None	None	None	0.0427	0.1281	2.460437187
Resistance Population Study	A2780	5/23/2017	WT	0	None	None	None	None	None	None	0.0365	0.1095	2.33131058
Resistance Population Study	A2780	5/23/2017	WT	0	None	None	None	None	None	None	0.0435	0.1305	2.47521506
Resistance Population Study	A2780	5/23/2017	WT	0	None	None	None	None	None	None	0.0317	0.0951	2.211463761
Resistance Population Study	A2780	5/23/2017	WT	0	None	None	None	None	None	None	0.0398	0.1194	2.403407584
Resistance Population Study	A2780	5/23/2017	WT	0	None	None	None	None	None	None	0.037	0.111	2.342762455
Resistance Population Study	A2780	5/23/2017	WT	0	None	None	None	None	None	None	0.0422	0.1266	2.450995306
Resistance Population Study	A2780	5/23/2017	WT	0	None	None	None	None	None	None	0.0375	0.1125	2.35402521
Resistance Population Study	A2780	5/23/2017	WT	0	None	None	None	None	None	None	0.0477	0.1431	2.546693134
Resistance Population Study	A2780	5/23/2017	WT	0	None	None	None	None	None	None	0.0275	0.0825	2.092454647
Resistance Population Study	A2780	5/23/2017	WT	0	None	None	None	None	None	None	0.0328	0.0984	2.240521237
Resistance Population Study	A2780	5/23/2017	WT	0	None	None	None	None	None	None	0.0389	0.1167	2.38454832
Resistance Population Study	A2780	5/23/2017	WT	0	None	None	None	None	None	None	0.0355	0.1065	2.307833976
Resistance Population Study	A2780	5/23/2017	WT	0	None	None	None	None	None	None	0.0374	0.1122	2.351787734
Resistance Population Study	A2780	5/23/2017	WT	0	None	None	None	None	None	None	0.0441	0.1323	2.48603356
Resistance Population Study	A2780	6/9/2017	WT	0	None	None	None	None	None	None	0.0248	0.0744	2.010500786
Resistance Population Study	A2780	6/9/2017	WT	0	None	None	None	None	None	None	0.0315	0.0945	2.206081062
Resistance Population Study	A2780	6/9/2017	WT	0	None	None	None	None	None	None	0.0317	0.0951	2.211463761
Resistance Population Study	A2780	6/9/2017	WT	0	None	None	None	None	None	None	0.0269	0.0807	2.074545593
Resistance Population Study	A2780	6/9/2017	WT	0	None	None	None	None	None	None	0.0305	0.0915	2.178710634
Resistance Population Study	A2780	6/9/2017	WT	0	None	None	None	None	None	None	0.0346	0.1038	2.28604136
Resistance Population Study	A2780	6/9/2017	WT	0	None	None	None	None	None	None	0.0375	0.1125	2.35402521
Resistance Population Study	A2780	6/9/2017	WT	0	None	None	None	None	None	None	0.0278	0.0834	2.101334416
Resistance Population Study	A2780	6/9/2017	WT	0	None	None	None	None	None	None	0.0401	0.1203	2.409567511
Resistance Population Study	A2780	6/9/2017	WT	0	None	None	None	None	None	None	0.0293	0.0879	2.144919933
Resistance Population Study	A2780	6/9/2017	WT	0	None	None	None	None	None	None	0.0337	0.1011	2.263602256
Resistance Population Study	A2780	6/9/2017	WT	0	None	None	None	None	None	None	0.0338	0.1014	2.266127917
Resistance Population Study	A2780	6/9/2017	WT	0	None	None	None	None	None	None	0.0365	0.1095	2.33131058
Resistance Population Study	A2780	6/9/2017	WT	0	None	None	None	None	None	None	0.0255	0.0765	2.032059417
Resistance Population Study	A2780	6/9/2017	WT	0	None	None	None	None	None	None	0.0313	0.0939	2.200667743
Resistance Population Study	A2780	6/9/2017	WT	0	None	None	None	None	None	None	0.037	0.111	2.342762455
Resistance Population Study	A2780	6/9/2017	WT	0	None	None	None	None	None	None	0.0388	0.1164	2.382416933
Resistance Population Study	A2780	6/9/2017	WT	0	None	None	None	None	None	None	0.0281	0.0843	2.110162562
Resistance Population Study	A2780	6/9/2017	WT	0	None	None	None	None	None	None	0.0305	0.0915	2.178710634
Resistance Population Study	A2780	6/9/2017	WT	0	None	None	None	None	None	None	0.0238	0.0714	1.979405077
Resistance Population Study	A2780	6/9/2017	WT	0	None	None	None	None	None	None	0.0323	0.0969	2.227428253
Resistance Population Study	A2780	6/9/2017	WT	0	None	None	None	None	None	None	0.0304	0.0912	2.175933102
Resistance Population Study	A2780	6/9/2017	WT	0	None	None	None	None	None	None	0.0332	0.0996	2.250857001
Resistance Population Study	A2780	6/9/2017	WT	0	None	None	None	None	None	None	0.0323	0.0969	2.227428253
Resistance Population Study	A2780	6/9/2017	WT	0	None	None	None	None	None	None	0.0435	0.1305	2.47521506
Resistance Population Study	A2780	6/9/2017	WT	0	None	None	None	None	None	None	0.0327	0.0981	2.237918011
Resistance Population Study	A2780	6/9/2017	WT	0	None	None	None	None	None	None	0.0336	0.1008	2.26106878
Resistance Population Study	A2780	6/9/2017	WT	0	None	None	None	None	None	None	0.0309	0.0927	2.18974903
Resistance Population Study	A2780	6/9/2017	WT	0	None	None	None	None	None	None	0.0325	0.0975	2.232688486
Resistance Population Study	A2780	6/9/2017	WT	0	None	None	None	None	None	None	0.0368	0.1104	2.338204466
Resistance Population Study	A2780	6/9/2017	WT	0	None	None	None	None	None	None	0.0301	0.0903	2.167558091
Resistance Population Study	A2780	6/9/2017	WT	0	None	None	None	None	None	None	0.0272	0.0816	2.083524629
Resistance Population Study	A2780	6/9/2017	WT	0	None	None	None	None	None	None	0.0487	0.1461	2.562369244
Resistance Population Study	A2780	6/9/2017	WT	0	None	None	None	None	None	None	0.0385	0.1155	2.375978622
Resistance Population Study	A2780	6/9/2017	WT	0	None	None	None	None	None	None	0.038	0.114	2.365098138
Resistance Population Study	A2780	6/9/2017	WT	0	None	None	None	None	None	None	0.0316	0.0948	2.208776237
Resistance Population Study	A2780	6/9/2017	WT	0	None	None	None	None	None	None	0.0398	0.1194	2.403407584
Resistance Population Study	A2780	6/9/2017	WT	0	None	None	None	None	None	None	0.04	0.12	2.407521109
Resistance Population Study	A2780	6/9/2017	WT	0	None	None	None	None	None	None	0.0302	0.0906	2.170356792
Resistance Population Study	A2780	6/9/2017	WT	0	None	None	None	None	None	None	0.0353	0.1059	2.303046042
Resistance Population Study	A2780	6/9/2017	WT	0	None	None	None	None	None	None	0.0398	0.1194	2.403407584
Resistance Population Study	A2780	6/9/2017	WT	0	None	None	None	None	None	None	0.041	0.123	2.427679392
Resistance Population Study	A2780	6/9/2017	WT	0	None	None	None	None	None	None	0.0384	0.1152	2.373817651
Resistance Population Study	A2780	6/9/2017	WT	0	None	None	None	None	None	None	0.0323	0.0969	2.227428253
Resistance Population Study	A2780	6/9/2017	WT	0	None	None	None	None	None	None	0.0315	0.0945	2.206081062
Resistance Population Study	A2780	6/9/2017	WT	0	None	None	None	None	None	None	0.0351	0.1053	2.298226906
Resistance Population Study	A2780	6/9/2017	WT	0	None	None	None	None	None	None	0.0376	0.1128	2.356255165
Resistance Population Study	A2780	6/9/2017	WT	0	None	None	None	None	None	None	0.0314	0.0942	2.203378233
Resistance Population Study	A2780	6/9/2017	WT	0	None	None	None	None	None	None	0.0386	0.1158	2.378132128
Resistance Population Study	A2780	6/9/2017	WT	0	None	None	None	None	None	None	0.0361	0.1083	2.322012052
Resistance Population Study	A2780	6/9/2017	WT	0	None	None	None	None	None	None	0.0405	0.1215	2.417684725
Resistance Population Study	A2780	6/9/2017	WT	0	None	None	None	None	None	None	0.0321	0.0963	2.222137366
Resistance Population Study	A2780	6/9/2017	WT	0	None	None	None	None	None	None	0.0448	0.1344	2.498382837
Resistance Population Study	A2780	6/9/2017	WT	0	None	None	None	None	None	None	0.0438	0.1314	2.480651954
Resistance Population Study	A2780	6/9/2017	WT	0	None	None	None	None	None	None	0.0422	0.1266	2.450995306
Resistance Population Study	A2780	6/9/2017	WT	0	None	None	None	None	None	None	0.0371	0.1113	2.345030098
Resistance Population Study	A2780	6/9/2017	WT	0	None	None	None	None	None	None	0.0375	0.1125	2.35402521
Resistance Population Study	A2780	6/9/2017	WT	0	None	None	None	None	None	None	0.0404	0.1212	2.415665624
Resistance Population Study	A2780	6/9/2017	WT	0	None	None	None	None	None	None	0.0404	0.1212	2.415665624
Resistance Population Study	A2780	6/9/2017	WT	0	None	None	None	None	None	None	0.0343	0.1029	2.278634543
Resistance Population Study	A2780	6/9/2017	WT	0	None	None	None	None	None	None	0.0461	0.1383	2.5205853
Resistance Population Study	A2780	6/9/2017	WT	0	None	None	None	None	None	None	0.0377	0.1131	2.358477599
Resistance Population Study	A2780	6/9/2017	WT	0	None	None	None	None	None	None	0.0485	0.1455	2.559272179
Resistance Population Study	A2780	6/9/2017	WT	0	None	None	None	None	None	None	0.0369	0.1107	2.340487248
Resistance Population Study	A2780	6/9/2017	WT	0	None	None	None	None	None	None	0.0386	0.1158	2.378132128
Resistance Population Study	A2780	6/9/2017	WT	0	None	None	None	None	None	None	0.0432	0.1296	2.469721444
Resistance Population Study	A2780	6/9/2017	WT	0	None	None	None	None	None	None	0.0436	0.1308	2.477033587
Resistance Population Study	A2780	6/9/2017	WT	0	None	None	None	None	None	None	0.0423	0.1269	2.452896362
Resistance Population Study	A2780	6/9/2017	WT	0	None	None	None	None	None	None	0.0362	0.1086	2.324348149
Resistance Population Study	A2780	6/9/2017	WT	0	None	None	None	None	None	None	0.0314	0.0942	2.203378233
Resistance Population Study	A2780	6/9/2017	WT	0	None	None	None	None	None	None	0.0279	0.0837	2.104282939
Resistance Population Study	A2780	6/9/2017	WT	0	None	None	None	None	None	None	0.035	0.105	2.295805583
Resistance Population Study	A2780	6/9/2017	WT	0	None	None	None	None	None	None	0.0377	0.1131	2.358477599
Resistance Population Study	A2780	6/9/2017	WT	0	None	None	None	None	None	None	0.0271	0.0813	2.080537007
Resistance Population Study	A2780	6/9/2017	WT	0	None	None	None	None	None	None	0.029	0.087	2.136318728
Resistance Population Study	A2780	6/9/2017	WT	0	None	None	None	None	None	None	0.0346	0.1038	2.28604136
Resistance Population Study	A2780	6/9/2017	WT	0	None	None	None	None	None	None	0.0299	0.0897	2.161939775
Resistance Population Study	A2780	6/9/2017	WT	0	None	None	None	None	None	None	0.0306	0.0918	2.181481033
Resistance Population Study	A2780	6/9/2017	WT	0	None	None	None	None	None	None	0.0377	0.1131	2.358477599
Resistance Population Study	A2780	6/9/2017	WT	0	None	None	None	None	None	None	0.0339	0.1017	2.268645605
Resistance Population Study	A2780	6/9/2017	WT	0	None	None	None	None	None	None	0.0336	0.1008	2.26106878
Resistance Population Study	A2780	6/9/2017	WT	0	None	None	None	None	None	None	0.0351	0.1053	2.298226906
Resistance Population Study	A2780	6/9/2017	WT	0	None	None	None	None	None	None	0.0272	0.0816	2.083524629
Resistance Population Study	A2780	6/9/2017	WT	0	None	None	None	None	None	None	0.0311	0.0933	2.195223756
Resistance Population Study	A2780	6/9/2017	WT	0	None	None	None	None	None	None	0.04	0.12	2.407521109
Resistance Population Study	A2780	6/9/2017	WT	0	None	None	None	None	None	None	0.042	0.126	2.447174043
Resistance Population Study	A2780	6/9/2017	WT	0	None	None	None	None	None	None	0.0275	0.0825	2.092454647
Resistance Population Study	A2780	6/9/2017	WT	0	None	None	None	None	None	None	0.0338	0.1014	2.266127917
Resistance Population Study	A2780	6/9/2017	WT	0	None	None	None	None	None	None	0.0285	0.0855	2.121850497
Resistance Population Study	A2780	6/9/2017	WT	0	None	None	None	None	None	None	0.0411	0.1233	2.429658332
Resistance Population Study	A2780	6/9/2017	WT	0	None	None	None	None	None	None	0.0307	0.0921	2.18424426
Resistance Population Study	A2780	6/9/2017	WT	0	None	None	None	None	None	None	0.0307	0.0921	2.18424426
Resistance Population Study	A2780	6/9/2017	WT	0	None	None	None	None	None	None	0.0364	0.1092	2.328997401
Resistance Population Study	A2780	6/9/2017	WT	0	None	None	None	None	None	None	0.0349	0.1047	2.293376392
Resistance Population Study	A2780	6/9/2017	WT	0	None	None	None	None	None	None	0.0391	0.1173	2.388789276
Resistance Population Study	A2780	6/9/2017	WT	0	None	None	None	None	None	None	0.0326	0.0978	2.235307091
Resistance Population Study	A2780	6/9/2017	WT	0	None	None	None	None	None	None	0.026	0.078	2.047335189
Resistance Population Study	A2780	6/9/2017	WT	0	None	None	None	None	None	None	0.0255	0.0765	2.032059417
Resistance Population Study	A2780	6/9/2017	WT	0	None	None	None	None	None	None	0.0339	0.1017	2.268645605
Resistance Population Study	A2780	6/9/2017	WT	0	None	None	None	None	None	None	0.0327	0.0981	2.237918011
Resistance Population Study	A2780	6/9/2017	WT	0	None	None	None	None	None	None	0.0303	0.0909	2.173148475
Resistance Population Study	A2780	6/9/2017	WT	0	None	None	None	None	None	None	0.0346	0.1038	2.28604136
Resistance Population Study	A2780	6/9/2017	WT	0	None	None	None	None	None	None	0.0332	0.0996	2.250857001
Resistance Population Study	A2780	6/9/2017	WT	0	None	None	None	None	None	None	0.0389	0.1167	2.38454832
Resistance Population Study	A2780	6/9/2017	WT	0	None	None	None	None	None	None	0.0268	0.0804	2.071541879
Resistance Population Study	A2780	6/9/2017	WT	0	None	None	None	None	None	None	0.0276	0.0828	2.095420218
Resistance Population Study	A2780	6/9/2017	WT	0	None	None	None	None	None	None	0.0481	0.1443	2.553021114
Resistance Population Study	A2780	6/9/2017	WT	0	None	None	None	None	None	None	0.0381	0.1143	2.367289464
Resistance Population Study	A2780	6/9/2017	WT	0	None	None	None	None	None	None	0.0407	0.1221	2.421702683
Resistance Population Study	A2780	6/9/2017	WT	0	None	None	None	None	None	None	0.0379	0.1137	2.36289909
Resistance Population Study	A2780	6/9/2017	WT	0	None	None	None	None	None	None	0.0329	0.0987	2.24311676
Resistance Population Study	A2780	6/9/2017	WT	0	None	None	None	None	None	None	0.035	0.105	2.295805583
Resistance Population Study	A2780	6/9/2017	WT	0	None	None	None	None	None	None	0.0434	0.1302	2.473390231
Resistance Population Study	A2780	6/9/2017	WT	0	None	None	None	None	None	None	0.0357	0.1071	2.312590864
Resistance Population Study	A2780	6/9/2017	WT	0	None	None	None	None	None	None	0.0328	0.0984	2.240521237
Resistance Population Study	A2780	6/9/2017	WT	0	None	None	None	None	None	None	0.038	0.114	2.365098138
Resistance Population Study	A2780	6/9/2017	WT	0	None	None	None	None	None	None	0.0318	0.0954	2.214143636
Resistance Population Study	A2780	6/9/2017	WT	0	None	None	None	None	None	None	0.0271	0.0813	2.080537007
Resistance Population Study	A2780	6/9/2017	WT	0	None	None	None	None	None	None	0.0333	0.0999	2.2534216
Resistance Population Study	A2780	6/9/2017	WT	0	None	None	None	None	None	None	0.033	0.099	2.245704569
Resistance Population Study	A2780	6/9/2017	WT	0	None	None	None	None	None	None	0.0304	0.0912	2.175933102
Resistance Population Study	A2780	6/9/2017	WT	0	None	None	None	None	None	None	0.0353	0.1059	2.303046042
Resistance Population Study	A2780	6/9/2017	WT	0	None	None	None	None	None	None	0.035	0.105	2.295805583
Resistance Population Study	A2780	6/9/2017	WT	0	None	None	None	None	None	None	0.0423	0.1269	2.452896362
Resistance Population Study	A2780	6/9/2017	WT	0	None	None	None	None	None	None	0.0315	0.0945	2.206081062
Resistance Population Study	A2780	6/9/2017	WT	0	None	None	None	None	None	None	0.0327	0.0981	2.237918011
Resistance Population Study	A2780	6/9/2017	WT	0	None	None	None	None	None	None	0.0288	0.0864	2.130551241
Resistance Population Study	A2780	6/9/2017	WT	0	None	None	None	None	None	None	0.0456	0.1368	2.512154935
Resistance Population Study	A2780	6/9/2017	WT	0	None	None	None	None	None	None	0.0299	0.0897	2.161939775
Resistance Population Study	A2780	6/9/2017	WT	0	None	None	None	None	None	None	0.0333	0.0999	2.2534216
Resistance Population Study	A2780	6/9/2017	WT	0	None	None	None	None	None	None	0.0374	0.1122	2.351787734
TPR Population Study	A2780	12/16/2015	Control	0	None	None	None	None	None	None	0.0377	0.1131	2.358477599
TPR Population Study	A2780	12/16/2015	Control	0	None	None	None	None	None	None	0.0507	0.1521	2.592328554
TPR Population Study	A2780	12/16/2015	Control	0	None	None	None	None	None	None	0.0579	0.1737	2.686740804
TPR Population Study	A2780	12/16/2015	Control	0	None	None	None	None	None	None	0.0461	0.1383	2.5205853
TPR Population Study	A2780	12/16/2015	Control	0	None	None	None	None	None	None	0.047	0.141	2.535430233
TPR Population Study	A2780	12/16/2015	Control	0	None	None	None	None	None	None	0.0382	0.1146	2.369473123
TPR Population Study	A2780	12/16/2015	Control	0	None	None	None	None	None	None	0.0419	0.1257	2.445253795
TPR Population Study	A2780	12/16/2015	Control	0	None	None	None	None	None	None	0.0467	0.1401	2.530528146
TPR Population Study	A2780	12/16/2015	Control	0	None	None	None	None	None	None	0.0503	0.1509	2.586480716
TPR Population Study	A2780	12/16/2015	Control	0	None	None	None	None	None	None	0.0569	0.1707	2.674714265
TPR Population Study	A2780	12/16/2015	Control	0	None	None	None	None	None	None	0.0632	0.1896	2.745357234
TPR Population Study	A2780	12/16/2015	Control	0	None	None	None	None	None	None	0.0505	0.1515	2.589413453
TPR Population Study	A2780	12/16/2015	Control	0	None	None	None	None	None	None	0.0504	0.1512	2.587949297
TPR Population Study	A2780	12/16/2015	Control	0	None	None	None	None	None	None	0.053	0.159	2.624596365
TPR Population Study	A2780	12/16/2015	Control	0	None	None	None	None	None	None	0.0553	0.1659	2.654792779
TPR Population Study	A2780	12/16/2015	Control	0	None	None	None	None	None	None	0.0392	0.1176	2.390898926
TPR Population Study	A2780	12/16/2015	Control	0	None	None	None	None	None	None	0.0398	0.1194	2.403407584
TPR Population Study	A2780	12/16/2015	Control	0	None	None	None	None	None	None	0.0432	0.1296	2.469721444
TPR Population Study	A2780	12/16/2015	Control	0	None	None	None	None	None	None	0.0408	0.1224	2.423701592
TPR Population Study	A2780	12/16/2015	Control	0	None	None	None	None	None	None	0.0375	0.1125	2.35402521
TPR Population Study	A2780	12/16/2015	Control	0	None	None	None	None	None	None	0.0531	0.1593	2.625949957
TPR Population Study	A2780	12/16/2015	Control	0	None	None	None	None	None	None	0.0569	0.1707	2.674714265
TPR Population Study	A2780	12/16/2015	Control	0	None	None	None	None	None	None	0.0483	0.1449	2.556156185
TPR Population Study	A2780	12/16/2015	Control	0	None	None	None	None	None	None	0.0466	0.1398	2.528883929
TPR Population Study	A2780	12/16/2015	Control	0	None	None	None	None	None	None	0.0452	0.1356	2.505313298
TPR Population Study	A2780	12/16/2015	Control	0	None	None	None	None	None	None	0.045	0.135	2.501859312
TPR Population Study	A2780	12/16/2015	Control	0	None	None	None	None	None	None	0.0429	0.1287	2.464169825
TPR Population Study	A2780	12/16/2015	Control	0	None	None	None	None	None	None	0.0468	0.1404	2.532167253
TPR Population Study	A2780	12/16/2015	Control	0	None	None	None	None	None	None	0.0503	0.1509	2.586480716
TPR Population Study	A2780	12/16/2015	Control	0	None	None	None	None	None	None	0.0498	0.1494	2.579070933
TPR Population Study	A2780	12/16/2015	Control	0	None	None	None	None	None	None	0.0429	0.1287	2.464169825
TPR Population Study	A2780	12/16/2015	Control	0	None	None	None	None	None	None	0.0417	0.1251	2.441393967
TPR Population Study	A2780	12/16/2015	Control	0	None	None	None	None	None	None	0.0481	0.1443	2.553021114
TPR Population Study	A2780	12/16/2015	Control	0	None	None	None	None	None	None	0.0317	0.0951	2.211463761
TPR Population Study	A2780	12/16/2015	Control	0	None	None	None	None	None	None	0.0348	0.1044	2.290939309
TPR Population Study	A2780	12/16/2015	Control	0	None	None	None	None	None	None	0.0308	0.0924	2.187000273
TPR Population Study	A2780	12/16/2015	Control	0	None	None	None	None	None	None	0.054	0.162	2.637961635
TPR Population Study	A2780	12/16/2015	Control	0	None	None	None	None	None	None	0.062	0.186	2.732818055
TPR Population Study	A2780	12/16/2015	Control	0	None	None	None	None	None	None	0.0535	0.1605	2.631326006
TPR Population Study	A2780	12/16/2015	Control	0	None	None	None	None	None	None	0.0546	0.1638	2.645804086
TPR Population Study	A2780	12/16/2015	Control	0	None	None	None	None	None	None	0.0668	0.2004	2.780470654
TPR Population Study	A2780	12/16/2015	Control	0	None	None	None	None	None	None	0.0516	0.1548	2.605224915
TPR Population Study	A2780	12/16/2015	Control	0	None	None	None	None	None	None	0.0566	0.1698	2.671043505
TPR Population Study	A2780	12/16/2015	Control	0	None	None	None	None	None	None	0.0401	0.1203	2.409567511
TPR Population Study	A2780	12/16/2015	Control	0	None	None	None	None	None	None	0.0429	0.1287	2.464169825
TPR Population Study	A2780	12/16/2015	Control	0	None	None	None	None	None	None	0.05	0.15	2.582048284
TPR Population Study	A2780	12/16/2015	Control	0	None	None	None	None	None	None	0.0545	0.1635	2.644505963
TPR Population Study	A2780	12/16/2015	Control	0	None	None	None	None	None	None	0.0581	0.1743	2.689107983
TPR Population Study	A2780	12/16/2015	Control	0	None	None	None	None	None	None	0.0597	0.1791	2.707597716
TPR Population Study	A2780	12/16/2015	Control	0	None	None	None	None	None	None	0.0494	0.1482	2.573061926
TPR Population Study	A2780	12/16/2015	Control	0	None	None	None	None	None	None	0.0409	0.1227	2.42569382
TPR Population Study	A2780	12/16/2015	Control	0	None	None	None	None	None	None	0.045	0.135	2.501859312
TPR Population Study	A2780	12/16/2015	Control	0	None	None	None	None	None	None	0.0541	0.1623	2.639277724
TPR Population Study	A2780	12/16/2015	Control	0	None	None	None	None	None	None	0.0465	0.1395	2.527234577
TPR Population Study	A2780	12/16/2015	Control	0	None	None	None	None	None	None	0.0636	0.1908	2.749441275
TPR Population Study	A2780	12/16/2015	Control	0	None	None	None	None	None	None	0.0535	0.1605	2.631326006
TPR Population Study	A2780	12/16/2015	Control	0	None	None	None	None	None	None	0.052	0.156	2.610842132
TPR Population Study	A2780	12/16/2015	Control	0	None	None	None	None	None	None	0.0565	0.1695	2.669813389
TPR Population Study	A2780	12/16/2015	Control	0	None	None	None	None	None	None	0.0455	0.1365	2.510452733
TPR Population Study	A2780	12/16/2015	Control	0	None	None	None	None	None	None	0.0402	0.1206	2.411607045
TPR Population Study	A2780	12/16/2015	Control	0	None	None	None	None	None	None	0.0443	0.1329	2.489591236
TPR Population Study	A2780	12/16/2015	Control	0	None	None	None	None	None	None	0.0575	0.1725	2.681968513
TPR Population Study	A2780	12/16/2015	Control	0	None	None	None	None	None	None	0.0623	0.1869	2.735992228
TPR Population Study	A2780	12/16/2015	Control	0	None	None	None	None	None	None	0.0643	0.1929	2.756473222
TPR Population Study	A2780	12/16/2015	Control	0	None	None	None	None	None	None	0.0493	0.1479	2.571548268
TPR Population Study	A2780	12/16/2015	Control	0	None	None	None	None	None	None	0.0554	0.1662	2.656063041
TPR Population Study	A2780	12/16/2015	Control	0	None	None	None	None	None	None	0.0505	0.1515	2.589413453
TPR Population Study	A2780	12/16/2015	Control	0	None	None	None	None	None	None	0.0602	0.1806	2.713215047
TPR Population Study	A2780	12/16/2015	Control	0	None	None	None	None	None	None	0.0573	0.1719	2.679563274
TPR Population Study	A2780	12/16/2015	Control	0	None	None	None	None	None	None	0.0467	0.1401	2.530528146
TPR Population Study	A2780	12/16/2015	Control	0	None	None	None	None	None	None	0.0508	0.1524	2.593779528
TPR Population Study	A2780	12/16/2015	Control	0	None	None	None	None	None	None	0.0496	0.1488	2.576075523
TPR Population Study	A2780	12/16/2015	Control	0	None	None	None	None	None	None	0.0632	0.1896	2.745357234
TPR Population Study	A2780	12/16/2015	TPR	0.5	None	None	75 uM	Celecoxib	None	None	0.042	0.126	2.447174043
TPR Population Study	A2780	12/16/2015	TPR	0.5	None	None	76 uM	Celecoxib	None	None	0.049	0.147	2.566979659
TPR Population Study	A2780	12/16/2015	TPR	0.5	None	None	77 uM	Celecoxib	None	None	0.0464	0.1392	2.525580064
TPR Population Study	A2780	12/16/2015	TPR	0.5	None	None	75 uM	Celecoxib	None	None	0.0341	0.1023	2.273656363
TPR Population Study	A2780	12/16/2015	TPR	0.5	None	None	75 uM	Celecoxib	None	None	0.0465	0.1395	2.527234577
TPR Population Study	A2780	12/16/2015	TPR	0.5	None	None	75 uM	Celecoxib	None	None	0.0318	0.0954	2.214143636
TPR Population Study	A2780	12/16/2015	TPR	0.5	None	None	75 uM	Celecoxib	None	None	0.0296	0.0888	2.153460534
TPR Population Study	A2780	12/16/2015	TPR	0.5	None	None	75 uM	Celecoxib	None	None	0.037	0.111	2.342762455
TPR Population Study	A2780	12/16/2015	TPR	0.5	None	None	75 uM	Celecoxib	None	None	0.0364	0.1092	2.328997401
TPR Population Study	A2780	12/16/2015	TPR	0.5	None	None	75 uM	Celecoxib	None	None	0.0451	0.1353	2.503589098
TPR Population Study	A2780	12/16/2015	TPR	0.5	None	None	75 uM	Celecoxib	None	None	0.0351	0.1053	2.298226906
TPR Population Study	A2780	12/16/2015	TPR	0.5	None	None	75 uM	Celecoxib	None	None	0.0384	0.1152	2.373817651
TPR Population Study	A2780	12/16/2015	TPR	0.5	None	None	75 uM	Celecoxib	None	None	0.037	0.111	2.342762455
TPR Population Study	A2780	12/16/2015	TPR	0.5	None	None	75 uM	Celecoxib	None	None	0.051	0.153	2.596668063
TPR Population Study	A2780	12/16/2015	TPR	0.5	None	None	75 uM	Celecoxib	None	None	0.0373	0.1119	2.349542729
TPR Population Study	A2780	12/16/2015	TPR	0.5	None	None	75 uM	Celecoxib	None	None	0.0386	0.1158	2.378132128
TPR Population Study	A2780	12/16/2015	TPR	0.5	None	None	75 uM	Celecoxib	None	None	0.0383	0.1149	2.371649168
TPR Population Study	A2780	12/16/2015	TPR	0.5	None	None	75 uM	Celecoxib	None	None	0.0429	0.1287	2.464169825
TPR Population Study	A2780	12/16/2015	TPR	0.5	None	None	75 uM	Celecoxib	None	None	0.048	0.144	2.551446378
TPR Population Study	A2780	12/16/2015	TPR	0.5	None	None	75 uM	Celecoxib	None	None	0.0353	0.1059	2.303046042
TPR Population Study	A2780	12/16/2015	TPR	0.5	None	None	75 uM	Celecoxib	None	None	0.0326	0.0978	2.235307091
TPR Population Study	A2780	12/16/2015	TPR	0.5	None	None	75 uM	Celecoxib	None	None	0.0503	0.1509	2.586480716
TPR Population Study	A2780	12/16/2015	TPR	0.5	None	None	75 uM	Celecoxib	None	None	0.0356	0.1068	2.310216291
TPR Population Study	A2780	12/16/2015	TPR	0.5	None	None	75 uM	Celecoxib	None	None	0.0434	0.1302	2.473390231
TPR Population Study	A2780	12/16/2015	TPR	0.5	None	None	75 uM	Celecoxib	None	None	0.0322	0.0966	2.224786639
TPR Population Study	A2780	12/16/2015	TPR	0.5	None	None	75 uM	Celecoxib	None	None	0.0332	0.0996	2.250857001
TPR Population Study	A2780	12/16/2015	TPR	0.5	None	None	75 uM	Celecoxib	None	None	0.0412	0.1236	2.431630663
TPR Population Study	A2780	12/16/2015	TPR	0.5	None	None	75 uM	Celecoxib	None	None	0.0431	0.1293	2.467877368
TPR Population Study	A2780	12/16/2015	TPR	0.5	None	None	75 uM	Celecoxib	None	None	0.0383	0.1149	2.371649168
TPR Population Study	A2780	12/16/2015	TPR	0.5	None	None	75 uM	Celecoxib	None	None	0.0494	0.1482	2.573061926
TPR Population Study	A2780	12/16/2015	TPR	0.5	None	None	75 uM	Celecoxib	None	None	0.0386	0.1158	2.378132128
TPR Population Study	A2780	12/16/2015	TPR	0.5	None	None	75 uM	Celecoxib	None	None	0.0426	0.1278	2.458561452
TPR Population Study	A2780	12/16/2015	TPR	0.5	None	None	75 uM	Celecoxib	None	None	0.0475	0.1425	2.543499909
TPR Population Study	A2780	12/16/2015	TPR	0.5	None	None	75 uM	Celecoxib	None	None	0.0352	0.1056	2.300640385
TPR Population Study	A2780	12/16/2015	TPR	0.5	None	None	75 uM	Celecoxib	None	None	0.0309	0.0927	2.18974903
TPR Population Study	A2780	12/16/2015	TPR	0.5	None	None	75 uM	Celecoxib	None	None	0.0458	0.1374	2.515543118
TPR Population Study	A2780	12/16/2015	TPR	0.5	None	None	75 uM	Celecoxib	None	None	0.0436	0.1308	2.477033587
TPR Population Study	A2780	12/16/2015	TPR	0.5	None	None	75 uM	Celecoxib	None	None	0.048	0.144	2.551446378
TPR Population Study	A2780	12/16/2015	TPR	0.5	None	None	75 uM	Celecoxib	None	None	0.03	0.09	2.164752406
TPR Population Study	A2780	12/16/2015	TPR	0.5	None	None	75 uM	Celecoxib	None	None	0.033	0.099	2.245704569
TPR Population Study	A2780	12/16/2015	TPR	0.5	None	None	75 uM	Celecoxib	None	None	0.0483	0.1449	2.556156185
TPR Population Study	A2780	12/16/2015	TPR	0.5	None	None	75 uM	Celecoxib	None	None	0.0365	0.1095	2.33131058
TPR Population Study	A2780	12/16/2015	TPR	0.5	None	None	75 uM	Celecoxib	None	None	0.0456	0.1368	2.512154935
TPR Population Study	A2780	12/16/2015	TPR	0.5	None	None	75 uM	Celecoxib	None	None	0.0274	0.0822	2.089483494
TPR Population Study	A2780	12/16/2015	TPR	0.5	None	None	75 uM	Celecoxib	None	None	0.0258	0.0774	2.041237807
TPR Population Study	A2780	12/16/2015	TPR	0.5	None	None	75 uM	Celecoxib	None	None	0.0259	0.0777	2.044288689
TPR Population Study	A2780	12/16/2015	TPR	0.5	None	None	75 uM	Celecoxib	None	None	0.0373	0.1119	2.349542729
TPR Population Study	A2780	12/16/2015	TPR	0.5	None	None	75 uM	Celecoxib	None	None	0.0348	0.1044	2.290939309
TPR Population Study	A2780	12/16/2015	TPR	0.5	None	None	75 uM	Celecoxib	None	None	0.0336	0.1008	2.26106878
TPR Population Study	A2780	12/16/2015	TPR	0.5	None	None	75 uM	Celecoxib	None	None	0.032	0.096	2.219480439
TPR Population Study	A2780	12/16/2015	TPR	0.5	None	None	75 uM	Celecoxib	None	None	0.0328	0.0984	2.240521237
TPR Population Study	A2780	12/16/2015	TPR	0.5	None	None	75 uM	Celecoxib	None	None	0.0418	0.1254	2.44332711
TPR Population Study	A2780	12/16/2015	TPR	0.5	None	None	75 uM	Celecoxib	None	None	0.0336	0.1008	2.26106878
TPR Population Study	A2780	12/16/2015	TPR	0.5	None	None	75 uM	Celecoxib	None	None	0.0335	0.1005	2.258527503
TPR Population Study	A2780	12/16/2015	TPR	0.5	None	None	75 uM	Celecoxib	None	None	0.0483	0.1449	2.556156185
TPR Population Study	A2780	12/16/2015	TPR	0.5	None	None	75 uM	Celecoxib	None	None	0.04	0.12	2.407521109
TPR Population Study	A2780	12/16/2015	TPR	0.5	None	None	75 uM	Celecoxib	None	None	0.0431	0.1293	2.467877368
TPR Population Study	A2780	12/16/2015	TPR	0.5	None	None	75 uM	Celecoxib	None	None	0.0463	0.1389	2.523920365
TPR Population Study	A2780	12/16/2015	TPR	0.5	None	None	75 uM	Celecoxib	None	None	0.0422	0.1266	2.450995306
TPR Population Study	A2780	12/16/2015	TPR	0.5	None	None	75 uM	Celecoxib	None	None	0.0329	0.0987	2.24311676
TPR Population Study	A2780	12/16/2015	TPR	0.5	None	None	75 uM	Celecoxib	None	None	0.0351	0.1053	2.298226906
TPR Population Study	A2780	12/16/2015	TPR	0.5	None	None	75 uM	Celecoxib	None	None	0.0365	0.1095	2.33131058
TPR Population Study	A2780	12/16/2015	TPR	0.5	None	None	75 uM	Celecoxib	None	None	0.0499	0.1497	2.580561858
TPR Population Study	A2780	12/16/2015	TPR	0.5	None	None	75 uM	Celecoxib	None	None	0.0596	0.1788	2.706465154
TPR Population Study	A2780	12/16/2015	TPR	0.5	None	None	75 uM	Celecoxib	None	None	0.0278	0.0834	2.101334416
TPR Population Study	A2780	12/16/2015	TPR	0.5	None	None	75 uM	Celecoxib	None	None	0.0413	0.1239	2.433596408
TPR Population Study	A2780	12/16/2015	TPR	0.5	None	None	75 uM	Celecoxib	None	None	0.0366	0.1098	2.333616143
TPR Population Study	A2780	12/16/2015	TPR	0.5	None	None	75 uM	Celecoxib	None	None	0.0394	0.1182	2.395096762
TPR Population Study	A2780	12/16/2015	TPR	0.5	None	None	75 uM	Celecoxib	None	None	0.0341	0.1023	2.273656363
TPR Population Study	A2780	12/16/2015	TPR	0.5	None	None	75 uM	Celecoxib	None	None	0.0331	0.0993	2.248284653
TPR Population Study	A2780	12/16/2015	TPR	0.5	None	None	75 uM	Celecoxib	None	None	0.0363	0.1089	2.326676595
TPR Population Study	A2780	12/16/2015	TPR	0.5	None	None	75 uM	Celecoxib	None	None	0.0383	0.1149	2.371649168
TPR Population Study	A2780	12/16/2015	TPR	0.5	None	None	75 uM	Celecoxib	None	None	0.0312	0.0936	2.197949587
TPR Population Study	A2780	2/23/2016	Control	0	None	None	None	None	None	None	0.043	0.129	2.466026764
TPR Population Study	A2780	2/23/2016	Control	0	None	None	None	None	None	None	0.0424	0.1272	2.454791059
TPR Population Study	A2780	2/23/2016	Control	0	None	None	None	None	None	None	0.0443	0.1329	2.489591236
TPR Population Study	A2780	2/23/2016	Control	0	None	None	None	None	None	None	0.0507	0.1521	2.592328554
TPR Population Study	A2780	2/23/2016	Control	0	None	None	None	None	None	None	0.0539	0.1617	2.636641895
TPR Population Study	A2780	2/23/2016	Control	0	None	None	None	None	None	None	0.0468	0.1404	2.532167253
TPR Population Study	A2780	2/23/2016	Control	0	None	None	None	None	None	None	0.052	0.156	2.610842132
TPR Population Study	A2780	2/23/2016	Control	0	None	None	None	None	None	None	0.0571	0.1713	2.677145215
TPR Population Study	A2780	2/23/2016	Control	0	None	None	None	None	None	None	0.0495	0.1485	2.574571006
TPR Population Study	A2780	2/23/2016	Control	0	None	None	None	None	None	None	0.0496	0.1488	2.576075523
TPR Population Study	A2780	2/23/2016	Control	0	None	None	None	None	None	None	0.0471	0.1413	2.537054154
TPR Population Study	A2780	2/23/2016	Control	0	None	None	None	None	None	None	0.0499	0.1497	2.580561858
TPR Population Study	A2780	2/23/2016	Control	0	None	None	None	None	None	None	0.0533	0.1599	2.628645596
TPR Population Study	A2780	2/23/2016	Control	0	None	None	None	None	None	None	0.0476	0.1428	2.545098975
TPR Population Study	A2780	2/23/2016	Control	0	None	None	None	None	None	None	0.0446	0.1338	2.494883571
TPR Population Study	A2780	2/23/2016	Control	0	None	None	None	None	None	None	0.0501	0.1503	2.583530225
TPR Population Study	A2780	2/23/2016	Control	0	None	None	None	None	None	None	0.0447	0.1341	2.496636072
TPR Population Study	A2780	2/23/2016	Control	0	None	None	None	None	None	None	0.047	0.141	2.535430233
TPR Population Study	A2780	2/23/2016	Control	0	None	None	None	None	None	None	0.0442	0.1326	2.487815373
TPR Population Study	A2780	2/23/2016	Control	0	None	None	None	None	None	None	0.0456	0.1368	2.512154935
TPR Population Study	A2780	2/23/2016	Control	0	None	None	None	None	None	None	0.0429	0.1287	2.464169825
TPR Population Study	A2780	2/23/2016	Control	0	None	None	None	None	None	None	0.0495	0.1485	2.574571006
TPR Population Study	A2780	2/23/2016	Control	0	None	None	None	None	None	None	0.0529	0.1587	2.623238889
TPR Population Study	A2780	2/23/2016	Control	0	None	None	None	None	None	None	0.0544	0.1632	2.643204283
TPR Population Study	A2780	2/23/2016	Control	0	None	None	None	None	None	None	0.0493	0.1479	2.571548268
TPR Population Study	A2780	2/23/2016	Control	0	None	None	None	None	None	None	0.0487	0.1461	2.562369244
TPR Population Study	A2780	2/23/2016	Control	0	None	None	None	None	None	None	0.0639	0.1917	2.752472613
TPR Population Study	A2780	2/23/2016	Control	0	None	None	None	None	None	None	0.0616	0.1848	2.728544779
TPR Population Study	A2780	2/23/2016	Control	0	None	None	None	None	None	None	0.0491	0.1473	2.568507151
TPR Population Study	A2780	2/23/2016	Control	0	None	None	None	None	None	None	0.0462	0.1386	2.522255453
TPR Population Study	A2780	2/23/2016	Control	0	None	None	None	None	None	None	0.0532	0.1596	2.627299693
TPR Population Study	A2780	2/23/2016	Control	0	None	None	None	None	None	None	0.0526	0.1578	2.619142886
TPR Population Study	A2780	2/23/2016	Control	0	None	None	None	None	None	None	0.0576	0.1728	2.683166347
TPR Population Study	A2780	2/23/2016	Control	0	None	None	None	None	None	None	0.049	0.147	2.566979659
TPR Population Study	A2780	2/23/2016	Control	0	None	None	None	None	None	None	0.0462	0.1386	2.522255453
TPR Population Study	A2780	2/23/2016	Control	0	None	None	None	None	None	None	0.0487	0.1461	2.562369244
TPR Population Study	A2780	3/1/2016	Control	0	None	None	None	None	None	None	0.0416	0.1248	2.439454347
TPR Population Study	A2780	3/1/2016	Control	0	None	None	None	None	None	None	0.0408	0.1224	2.423701592
TPR Population Study	A2780	3/1/2016	Control	0	None	None	None	None	None	None	0.0355	0.1065	2.307833976
TPR Population Study	A2780	3/1/2016	Control	0	None	None	None	None	None	None	0.0489	0.1467	2.565447522
TPR Population Study	A2780	3/1/2016	Control	0	None	None	None	None	None	None	0.0602	0.1806	2.713215047
TPR Population Study	A2780	3/1/2016	Control	0	None	None	None	None	None	None	0.0436	0.1308	2.477033587
TPR Population Study	A2780	3/1/2016	Control	0	None	None	None	None	None	None	0.0421	0.1263	2.449087873
TPR Population Study	A2780	3/1/2016	Control	0	None	None	None	None	None	None	0.0523	0.1569	2.615010913
TPR Population Study	A2780	3/1/2016	Control	0	None	None	None	None	None	None	0.0462	0.1386	2.522255453
TPR Population Study	A2780	3/1/2016	Control	0	None	None	None	None	None	None	0.0588	0.1764	2.697294548
TPR Population Study	A2780	3/1/2016	Control	0	None	None	None	None	None	None	0.0469	0.1407	2.533801274
TPR Population Study	A2780	3/1/2016	Control	0	None	None	None	None	None	None	0.053	0.159	2.624596365
TPR Population Study	A2780	3/1/2016	Control	0	None	None	None	None	None	None	0.0474	0.1422	2.541895915
TPR Population Study	A2780	3/1/2016	Control	0	None	None	None	None	None	None	0.0487	0.1461	2.562369244
TPR Population Study	A2780	3/1/2016	Control	0	None	None	None	None	None	None	0.042	0.126	2.447174043
TPR Population Study	A2780	3/1/2016	Control	0	None	None	None	None	None	None	0.0482	0.1446	2.554591043
TPR Population Study	A2780	3/1/2016	Control	0	None	None	None	None	None	None	0.0522	0.1566	2.613625453
TPR Population Study	A2780	3/1/2016	Control	0	None	None	None	None	None	None	0.0406	0.1218	2.41969707
TPR Population Study	A2780	3/1/2016	Control	0	None	None	None	None	None	None	0.0431	0.1293	2.467877368
TPR Population Study	A2780	3/1/2016	Control	0	None	None	None	None	None	None	0.0457	0.1371	2.51385172
TPR Population Study	A2780	3/1/2016	Control	0	None	None	None	None	None	None	0.0404	0.1212	2.415665624
TPR Population Study	A2780	3/1/2016	Control	0	None	None	None	None	None	None	0.0529	0.1587	2.623238889
TPR Population Study	A2780	3/1/2016	Control	0	None	None	None	None	None	None	0.0452	0.1356	2.505313298
TPR Population Study	A2780	3/1/2016	Control	0	None	None	None	None	None	None	0.0542	0.1626	2.640590182
TPR Population Study	A2780	3/1/2016	Control	0	None	None	None	None	None	None	0.0461	0.1383	2.5205853
TPR Population Study	A2780	3/1/2016	Control	0	None	None	None	None	None	None	0.0436	0.1308	2.477033587
TPR Population Study	A2780	3/1/2016	Control	0	None	None	None	None	None	None	0.047	0.141	2.535430233
TPR Population Study	A2780	3/1/2016	Control	0	None	None	None	None	None	None	0.0451	0.1353	2.503589098
TPR Population Study	A2780	3/1/2016	Control	0	None	None	None	None	None	None	0.0378	0.1134	2.360692263
TPR Population Study	A2780	3/1/2016	Control	0	None	None	None	None	None	None	0.0465	0.1395	2.527234577
TPR Population Study	A2780	3/1/2016	Control	0	None	None	None	None	None	None	0.0453	0.1359	2.507031947
TPR Population Study	A2780	3/1/2016	Control	0	None	None	None	None	None	None	0.0456	0.1368	2.512154935
TPR Population Study	A2780	3/1/2016	Control	0	None	None	None	None	None	None	0.0534	0.1602	2.629987693
TPR Population Study	A2780	3/1/2016	Control	0	None	None	None	None	None	None	0.0462	0.1386	2.522255453
TPR Population Study	A2780	3/1/2016	Control	0	None	None	None	None	None	None	0.0413	0.1239	2.433596408
TPR Population Study	A2780	3/1/2016	Control	0	None	None	None	None	None	None	0.0389	0.1167	2.38454832
TPR Population Study	A2780	3/1/2016	Control	0	None	None	None	None	None	None	0.039	0.117	2.386672421
TPR Population Study	A2780	3/1/2016	Control	0	None	None	None	None	None	None	0.0461	0.1383	2.5205853
TPR Population Study	A2780	3/1/2016	Control	0	None	None	None	None	None	None	0.0382	0.1146	2.369473123
TPR Population Study	A2780	3/1/2016	Control	0	None	None	None	None	None	None	0.0575	0.1725	2.681968513
TPR Population Study	A2780	3/1/2016	Control	0	None	None	None	None	None	None	0.0543	0.1629	2.641899029
TPR Population Study	A2780	3/1/2016	Control	0	None	None	None	None	None	None	0.0489	0.1467	2.565447522
TPR Population Study	A2780	3/1/2016	Control	0	None	None	None	None	None	None	0.0405	0.1215	2.417684725
TPR Population Study	A2780	3/1/2016	Control	0	None	None	None	None	None	None	0.0459	0.1377	2.517229162
TPR Population Study	A2780	3/1/2016	Control	0	None	None	None	None	None	None	0.0405	0.1215	2.417684725
TPR Population Study	A2780	3/1/2016	Control	0	None	None	None	None	None	None	0.0396	0.1188	2.399266222
TPR Population Study	A2780	3/1/2016	Control	0	None	None	None	None	None	None	0.042	0.126	2.447174043
TPR Population Study	A2780	3/1/2016	Control	0	None	None	None	None	None	None	0.0462	0.1386	2.522255453
TPR Population Study	A2780	3/1/2016	Control	0	None	None	None	None	None	None	0.0408	0.1224	2.423701592
TPR Population Study	A2780	3/1/2016	Control	0	None	None	None	None	None	None	0.0465	0.1395	2.527234577
TPR Population Study	A2780	3/1/2016	Control	0	None	None	None	None	None	None	0.0391	0.1173	2.388789276
TPR Population Study	A2780	3/1/2016	Control	0	None	None	None	None	None	None	0.0413	0.1239	2.433596408
TPR Population Study	A2780	3/1/2016	Control	0	None	None	None	None	None	None	0.0386	0.1158	2.378132128
TPR Population Study	A2780	3/1/2016	Control	0	None	None	None	None	None	None	0.0479	0.1437	2.549866816
TPR Population Study	A2780	3/1/2016	Control	0	None	None	None	None	None	None	0.0351	0.1053	2.298226906
TPR Population Study	A2780	3/1/2016	Control	0	None	None	None	None	None	None	0.0446	0.1338	2.494883571
TPR Population Study	A2780	3/1/2016	Control	0	None	None	None	None	None	None	0.0544	0.1632	2.643204283
TPR Population Study	A2780	3/1/2016	Control	0	None	None	None	None	None	None	0.051	0.153	2.596668063
TPR Population Study	A2780	3/1/2016	Control	0	None	None	None	None	None	None	0.0447	0.1341	2.496636072
TPR Population Study	A2780	3/1/2016	Control	0	None	None	None	None	None	None	0.0528	0.1584	2.621877503
TPR Population Study	A2780	3/1/2016	Control	0	None	None	None	None	None	None	0.0526	0.1578	2.619142886
TPR Population Study	A2780	3/1/2016	Control	0	None	None	None	None	None	None	0.0476	0.1428	2.545098975
TPR Population Study	A2780	3/1/2016	Control	0	None	None	None	None	None	None	0.0465	0.1395	2.527234577
TPR Population Study	A2780	3/1/2016	Control	0	None	None	None	None	None	None	0.0456	0.1368	2.512154935
TPR Population Study	A2780	3/1/2016	Control	0	None	None	None	None	None	None	0.0451	0.1353	2.503589098
TPR Population Study	A2780	3/1/2016	Control	0	None	None	None	None	None	None	0.0459	0.1377	2.517229162
TPR Population Study	A2780	3/1/2016	Control	0	None	None	None	None	None	None	0.0472	0.1416	2.53867306
TPR Population Study	A2780	3/1/2016	Control	0	None	None	None	None	None	None	0.047	0.141	2.535430233
TPR Population Study	A2780	3/1/2016	Control	0	None	None	None	None	None	None	0.0436	0.1308	2.477033587
TPR Population Study	A2780	3/1/2016	Control	0	None	None	None	None	None	None	0.0463	0.1389	2.523920365
TPR Population Study	A2780	3/1/2016	Control	0	None	None	None	None	None	None	0.0454	0.1362	2.508745081
TPR Population Study	A2780	3/1/2016	Control	0	None	None	None	None	None	None	0.0402	0.1206	2.411607045
TPR Population Study	A2780	3/1/2016	Control	0	None	None	None	None	None	None	0.043	0.129	2.466026764
TPR Population Study	A2780	3/1/2016	Control	0	None	None	None	None	None	None	0.0397	0.1191	2.401340399
TPR Population Study	A2780	3/1/2016	Control	0	None	None	None	None	None	None	0.0379	0.1137	2.36289909
TPR Population Study	A2780	3/1/2016	Control	0	None	None	None	None	None	None	0.0385	0.1155	2.375978622
TPR Population Study	A2780	3/1/2016	Control	0	None	None	None	None	None	None	0.0452	0.1356	2.505313298
TPR Population Study	A2780	3/1/2016	Control	0	None	None	None	None	None	None	0.0475	0.1425	2.543499909
TPR Population Study	A2780	3/1/2016	Control	0	None	None	None	None	None	None	0.0505	0.1515	2.589413453
TPR Population Study	A2780	3/1/2016	Control	0	None	None	None	None	None	None	0.0484	0.1452	2.557716557
TPR Population Study	A2780	3/1/2016	Control	0	None	None	None	None	None	None	0.047	0.141	2.535430233
TPR Population Study	A2780	3/1/2016	Control	0	None	None	None	None	None	None	0.0427	0.1281	2.460437187
TPR Population Study	A2780	3/1/2016	Control	0	None	None	None	None	None	None	0.0438	0.1314	2.480651954
TPR Population Study	A2780	3/1/2016	Control	0	None	None	None	None	None	None	0.0446	0.1338	2.494883571
TPR Population Study	A2780	3/1/2016	Control	0	None	None	None	None	None	None	0.0392	0.1176	2.390898926
TPR Population Study	A2780	3/1/2016	Control	0	None	None	None	None	None	None	0.0372	0.1116	2.347290187
TPR Population Study	A2780	3/1/2016	Control	0	None	None	None	None	None	None	0.0671	0.2013	2.78323869
TPR Population Study	A2780	3/1/2016	Control	0	None	None	None	None	None	None	0.059	0.177	2.699605632
TPR Population Study	A2780	3/1/2016	Control	0	None	None	None	None	None	None	0.0625	0.1875	2.738093747
TPR Population Study	A2780	3/1/2016	Control	0	None	None	None	None	None	None	0.0636	0.1908	2.749441275
TPR Population Study	A2780	3/1/2016	Control	0	None	None	None	None	None	None	0.0536	0.1608	2.632660561
TPR Population Study	A2780	3/1/2016	Control	0	None	None	None	None	None	None	0.0495	0.1485	2.574571006
TPR Population Study	A2780	3/1/2016	Control	0	None	None	None	None	None	None	0.0464	0.1392	2.525580064
TPR Population Study	A2780	3/1/2016	Control	0	None	None	None	None	None	None	0.0465	0.1395	2.527234577
TPR Population Study	A2780	3/1/2016	Control	0	None	None	None	None	None	None	0.0481	0.1443	2.553021114
TPR Population Study	A2780	3/1/2016	Control	0	None	None	None	None	None	None	0.0545	0.1635	2.644505963
TPR Population Study	A2780	3/1/2016	Control	0	None	None	None	None	None	None	0.0538	0.1614	2.635318483
TPR Population Study	A2780	3/1/2016	Control	0	None	None	None	None	None	None	0.0509	0.1527	2.595226097
TPR Population Study	A2780	3/1/2016	Control	0	None	None	None	None	None	None	0.0557	0.1671	2.659853393
TPR Population Study	A2780	3/1/2016	Control	0	None	None	None	None	None	None	0.0636	0.1908	2.749441275
TPR Population Study	A2780	3/1/2016	Control	0	None	None	None	None	None	None	0.0512	0.1536	2.599538254
TPR Population Study	A2780	3/1/2016	Control	0	None	None	None	None	None	None	0.0525	0.1575	2.617769598
TPR Population Study	A2780	3/1/2016	Control	0	None	None	None	None	None	None	0.0465	0.1395	2.527234577
TPR Population Study	A2780	3/1/2016	Control	0	None	None	None	None	None	None	0.0543	0.1629	2.641899029
TPR Population Study	A2780	3/1/2016	Control	0	None	None	None	None	None	None	0.0516	0.1548	2.605224915
TPR Population Study	A2780	3/1/2016	Control	0	None	None	None	None	None	None	0.0395	0.1185	2.397185021
TPR Population Study	A2780	3/1/2016	Control	0	None	None	None	None	None	None	0.0413	0.1239	2.433596408
TPR Population Study	A2780	3/1/2016	TPR	0.5	None	None	100 uM	Valproic Acid	None	None	0.052	0.156	2.610842132
TPR Population Study	A2780	3/1/2016	TPR	0.5	None	None	100 uM	Valproic Acid	None	None	0.0429	0.1287	2.464169825
TPR Population Study	A2780	3/1/2016	TPR	0.5	None	None	100 uM	Valproic Acid	None	None	0.0369	0.1107	2.340487248
TPR Population Study	A2780	3/1/2016	TPR	0.5	None	None	100 uM	Valproic Acid	None	None	0.0508	0.1524	2.593779528
TPR Population Study	A2780	3/1/2016	TPR	0.5	None	None	100 uM	Valproic Acid	None	None	0.0426	0.1278	2.458561452
TPR Population Study	A2780	3/1/2016	TPR	0.5	None	None	100 uM	Valproic Acid	None	None	0.0464	0.1392	2.525580064
TPR Population Study	A2780	3/1/2016	TPR	0.5	None	None	100 uM	Valproic Acid	None	None	0.0471	0.1413	2.537054154
TPR Population Study	A2780	3/1/2016	TPR	0.5	None	None	100 uM	Valproic Acid	None	None	0.0488	0.1464	2.563910722
TPR Population Study	A2780	3/1/2016	TPR	0.5	None	None	100 uM	Valproic Acid	None	None	0.0504	0.1512	2.587949297
TPR Population Study	A2780	3/1/2016	TPR	0.5	None	None	100 uM	Valproic Acid	None	None	0.0453	0.1359	2.507031947
TPR Population Study	A2780	3/1/2016	TPR	0.5	None	None	100 uM	Valproic Acid	None	None	0.0373	0.1119	2.349542729
TPR Population Study	A2780	3/1/2016	TPR	0.5	None	None	100 uM	Valproic Acid	None	None	0.0356	0.1068	2.310216291
TPR Population Study	A2780	3/1/2016	TPR	0.5	None	None	100 uM	Valproic Acid	None	None	0.0318	0.0954	2.214143636
TPR Population Study	A2780	3/1/2016	TPR	0.5	None	None	100 uM	Valproic Acid	None	None	0.0336	0.1008	2.26106878
TPR Population Study	A2780	3/1/2016	TPR	0.5	None	None	100 uM	Valproic Acid	None	None	0.0428	0.1284	2.462306638
TPR Population Study	A2780	3/1/2016	TPR	0.5	None	None	100 uM	Valproic Acid	None	None	0.042	0.126	2.447174043
TPR Population Study	A2780	3/1/2016	TPR	0.5	None	None	100 uM	Valproic Acid	None	None	0.0343	0.1029	2.278634543
TPR Population Study	A2780	3/1/2016	TPR	0.5	None	None	100 uM	Valproic Acid	None	None	0.0352	0.1056	2.300640385
TPR Population Study	A2780	3/1/2016	TPR	0.5	None	None	100 uM	Valproic Acid	None	None	0.0303	0.0909	2.173148475
TPR Population Study	A2780	3/1/2016	TPR	0.5	None	None	100 uM	Valproic Acid	None	None	0.0335	0.1005	2.258527503
TPR Population Study	A2780	3/1/2016	TPR	0.5	None	None	100 uM	Valproic Acid	None	None	0.0411	0.1233	2.429658332
TPR Population Study	A2780	3/1/2016	TPR	0.5	None	None	100 uM	Valproic Acid	None	None	0.0429	0.1287	2.464169825
TPR Population Study	A2780	3/1/2016	TPR	0.5	None	None	100 uM	Valproic Acid	None	None	0.0359	0.1077	2.317316846
TPR Population Study	A2780	3/1/2016	TPR	0.5	None	None	100 uM	Valproic Acid	None	None	0.0314	0.0942	2.203378233
TPR Population Study	A2780	3/1/2016	TPR	0.5	None	None	100 uM	Valproic Acid	None	None	0.0392	0.1176	2.390898926
TPR Population Study	A2780	3/1/2016	TPR	0.5	None	None	100 uM	Valproic Acid	None	None	0.0382	0.1146	2.369473123
TPR Population Study	A2780	3/1/2016	TPR	0.5	None	None	100 uM	Valproic Acid	None	None	0.0492	0.1476	2.570030015
TPR Population Study	A2780	3/1/2016	TPR	0.5	None	None	100 uM	Valproic Acid	None	None	0.0566	0.1698	2.671043505
TPR Population Study	A2780	3/1/2016	TPR	0.5	None	None	100 uM	Valproic Acid	None	None	0.0501	0.1503	2.583530225
TPR Population Study	A2780	3/1/2016	TPR	0.5	None	None	100 uM	Valproic Acid	None	None	0.0402	0.1206	2.411607045
TPR Population Study	A2780	3/1/2016	TPR	0.5	None	None	100 uM	Valproic Acid	None	None	0.0396	0.1188	2.399266222
TPR Population Study	A2780	3/1/2016	TPR	0.5	None	None	100 uM	Valproic Acid	None	None	0.0523	0.1569	2.615010913
TPR Population Study	A2780	3/1/2016	TPR	0.5	None	None	100 uM	Valproic Acid	None	None	0.0562	0.1686	2.666103309
TPR Population Study	A2780	3/1/2016	TPR	0.5	None	None	100 uM	Valproic Acid	None	None	0.0507	0.1521	2.592328554
TPR Population Study	A2780	3/1/2016	TPR	0.5	None	None	100 uM	Valproic Acid	None	None	0.0473	0.1419	2.540286973
TPR Population Study	A2780	3/1/2016	TPR	0.5	None	None	100 uM	Valproic Acid	None	None	0.0418	0.1254	2.44332711
TPR Population Study	A2780	3/1/2016	TPR	0.5	None	None	100 uM	Valproic Acid	None	None	0.0518	0.1554	2.608042049
TPR Population Study	A2780	3/1/2016	TPR	0.5	None	None	100 uM	Valproic Acid	None	None	0.0489	0.1467	2.565447522
TPR Population Study	A2780	3/1/2016	TPR	0.5	None	None	100 uM	Valproic Acid	None	None	0.0456	0.1368	2.512154935
TPR Population Study	A2780	3/1/2016	TPR	0.5	None	None	100 uM	Valproic Acid	None	None	0.0395	0.1185	2.397185021
TPR Population Study	A2780	3/1/2016	TPR	0.5	None	None	100 uM	Valproic Acid	None	None	0.036	0.108	2.319668289
TPR Population Study	A2780	3/1/2016	TPR	0.5	None	None	100 uM	Valproic Acid	None	None	0.0445	0.1335	2.493125292
TPR Population Study	A2780	3/1/2016	TPR	0.5	None	None	100 uM	Valproic Acid	None	None	0.0353	0.1059	2.303046042
TPR Population Study	A2780	3/1/2016	TPR	0.5	None	None	100 uM	Valproic Acid	None	None	0.0441	0.1323	2.48603356
TPR Population Study	A2780	3/1/2016	TPR	0.5	None	None	100 uM	Valproic Acid	None	None	0.044	0.132	2.484245751
TPR Population Study	A2780	3/1/2016	TPR	0.5	None	None	100 uM	Valproic Acid	None	None	0.0445	0.1335	2.493125292
TPR Population Study	A2780	3/1/2016	TPR	0.5	None	None	100 uM	Valproic Acid	None	None	0.0514	0.1542	2.602390425
TPR Population Study	A2780	3/1/2016	TPR	0.5	None	None	100 uM	Valproic Acid	None	None	0.0433	0.1299	2.471559045
TPR Population Study	A2780	3/1/2016	TPR	0.5	None	None	100 uM	Valproic Acid	None	None	0.0437	0.1311	2.478845868
TPR Population Study	A2780	3/1/2016	TPR	0.5	None	None	100 uM	Valproic Acid	None	None	0.0386	0.1158	2.378132128
TPR Population Study	A2780	3/1/2016	TPR	0.5	None	None	100 uM	Valproic Acid	None	None	0.0416	0.1248	2.439454347
TPR Population Study	A2780	3/1/2016	TPR	0.5	None	None	100 uM	Valproic Acid	None	None	0.0378	0.1134	2.360692263
TPR Population Study	A2780	3/1/2016	TPR	0.5	None	None	100 uM	Valproic Acid	None	None	0.0394	0.1182	2.395096762
TPR Population Study	A2780	3/1/2016	TPR	0.5	None	None	100 uM	Valproic Acid	None	None	0.0378	0.1134	2.360692263
TPR Population Study	A2780	3/1/2016	TPR	0.5	None	None	100 uM	Valproic Acid	None	None	0.0432	0.1296	2.469721444
TPR Population Study	A2780	3/1/2016	TPR	0.5	None	None	100 uM	Valproic Acid	None	None	0.0449	0.1347	2.500123904
TPR Population Study	A2780	3/1/2016	TPR	0.5	None	None	100 uM	Valproic Acid	None	None	0.036	0.108	2.319668289
TPR Population Study	A2780	3/1/2016	TPR	0.5	None	None	100 uM	Valproic Acid	None	None	0.0413	0.1239	2.433596408
TPR Population Study	A2780	3/1/2016	TPR	0.5	None	None	100 uM	Valproic Acid	None	None	0.0445	0.1335	2.493125292
TPR Population Study	A2780	3/1/2016	TPR	0.5	None	None	100 uM	Valproic Acid	None	None	0.0348	0.1044	2.290939309
TPR Population Study	A2780	3/1/2016	TPR	0.5	None	None	100 uM	Valproic Acid	None	None	0.0352	0.1056	2.300640385
TPR Population Study	A2780	3/1/2016	TPR	0.5	None	None	100 uM	Valproic Acid	None	None	0.0396	0.1188	2.399266222
TPR Population Study	A2780	3/1/2016	TPR	0.5	None	None	100 uM	Valproic Acid	None	None	0.0358	0.1074	2.31495771
TPR Population Study	A2780	3/1/2016	TPR	0.5	None	None	100 uM	Valproic Acid	None	None	0.0472	0.1416	2.53867306
TPR Population Study	A2780	3/1/2016	TPR	0.5	None	None	100 uM	Valproic Acid	None	None	0.0471	0.1413	2.537054154
TPR Population Study	A2780	3/1/2016	TPR	0.5	None	None	100 uM	Valproic Acid	None	None	0.0406	0.1218	2.41969707
TPR Population Study	A2780	3/1/2016	TPR	0.5	None	None	100 uM	Valproic Acid	None	None	0.0385	0.1155	2.375978622
TPR Population Study	A2780	3/1/2016	TPR	0.5	None	None	100 uM	Valproic Acid	None	None	0.0381	0.1143	2.367289464
TPR Population Study	A2780	3/1/2016	TPR	0.5	None	None	100 uM	Valproic Acid	None	None	0.0376	0.1128	2.356255165
TPR Population Study	A2780	3/1/2016	TPR	0.5	None	None	100 uM	Valproic Acid	None	None	0.043	0.129	2.466026764
TPR Population Study	A2780	3/1/2016	TPR	0.5	None	None	100 uM	Valproic Acid	None	None	0.0496	0.1488	2.576075523
TPR Population Study	A2780	3/1/2016	TPR	0.5	None	None	100 uM	Valproic Acid	None	None	0.0373	0.1119	2.349542729
TPR Population Study	A2780	3/1/2016	TPR	0.5	None	None	100 uM	Valproic Acid	None	None	0.0466	0.1398	2.528883929
TPR Population Study	A2780	3/1/2016	TPR	0.5	None	None	100 uM	Valproic Acid	None	None	0.0457	0.1371	2.51385172
TPR Population Study	A2780	3/1/2016	TPR	0.5	None	None	100 uM	Valproic Acid	None	None	0.0499	0.1497	2.580561858
TPR Population Study	A2780	3/1/2016	TPR	0.5	None	None	100 uM	Valproic Acid	None	None	0.0432	0.1296	2.469721444
TPR Population Study	A2780	3/1/2016	TPR	0.5	None	None	100 uM	Valproic Acid	None	None	0.0341	0.1023	2.273656363
TPR Population Study	A2780	3/1/2016	TPR	0.5	None	None	100 uM	Valproic Acid	None	None	0.0399	0.1197	2.405467811
TPR Population Study	A2780	3/1/2016	TPR	0.5	None	None	100 uM	Valproic Acid	None	None	0.0451	0.1353	2.503589098
TPR Population Study	A2780	3/1/2016	TPR	0.5	None	None	100 uM	Valproic Acid	None	None	0.0455	0.1365	2.510452733
TPR Population Study	A2780	3/1/2016	TPR	0.5	None	None	100 uM	Valproic Acid	None	None	0.0436	0.1308	2.477033587
TPR Population Study	A2780	3/1/2016	TPR	0.5	None	None	100 uM	Valproic Acid	None	None	0.0449	0.1347	2.500123904
TPR Population Study	A2780	3/1/2016	TPR	0.5	None	None	100 uM	Valproic Acid	None	None	0.0479	0.1437	2.549866816
TPR Population Study	A2780	3/1/2016	TPR	0.5	None	None	100 uM	Valproic Acid	None	None	0.0491	0.1473	2.568507151
TPR Population Study	A2780	3/1/2016	TPR	0.5	None	None	100 uM	Valproic Acid	None	None	0.0409	0.1227	2.42569382
TPR Population Study	A2780	3/1/2016	TPR	0.5	None	None	100 uM	Valproic Acid	None	None	0.0498	0.1494	2.579070933
TPR Population Study	A2780	3/1/2016	TPR	0.5	None	None	100 uM	Valproic Acid	None	None	0.048	0.144	2.551446378
TPR Population Study	A2780	3/1/2016	TPR	0.5	None	None	100 uM	Valproic Acid	None	None	0.0457	0.1371	2.51385172
TPR Population Study	A2780	3/1/2016	TPR	0.5	None	None	100 uM	Valproic Acid	None	None	0.0524	0.1572	2.616392284
TPR Population Study	A2780	3/1/2016	TPR	0.5	None	None	100 uM	Valproic Acid	None	None	0.0521	0.1563	2.61223587
TPR Population Study	A2780	3/1/2016	TPR	0.5	None	None	100 uM	Valproic Acid	None	None	0.0492	0.1476	2.570030015
TPR Population Study	A2780	3/1/2016	TPR	0.5	None	None	100 uM	Valproic Acid	None	None	0.0455	0.1365	2.510452733
TPR Population Study	A2780	3/1/2016	TPR	0.5	None	None	100 uM	Valproic Acid	None	None	0.0413	0.1239	2.433596408
TPR Population Study	A2780	3/1/2016	TPR	0.5	None	None	100 uM	Valproic Acid	None	None	0.0365	0.1095	2.33131058
TPR Population Study	A2780	3/1/2016	TPR	0.5	None	None	100 uM	Valproic Acid	None	None	0.0441	0.1323	2.48603356
TPR Population Study	A2780	3/1/2016	TPR	0.5	None	None	100 uM	Valproic Acid	None	None	0.0451	0.1353	2.503589098
TPR Population Study	A2780	3/1/2016	TPR	0.5	None	None	100 uM	Valproic Acid	None	None	0.0335	0.1005	2.258527503
TPR Population Study	A2780	3/1/2016	TPR	0.5	None	None	100 uM	Valproic Acid	None	None	0.041	0.123	2.427679392
TPR Population Study	A2780	3/1/2016	TPR	0.5	None	None	100 uM	Valproic Acid	None	None	0.0405	0.1215	2.417684725
TPR Population Study	A2780	3/1/2016	TPR	0.5	None	None	100 uM	Valproic Acid	None	None	0.0374	0.1122	2.351787734
TPR Population Study	A2780	3/1/2016	TPR	0.5	None	None	100 uM	Valproic Acid	None	None	0.0437	0.1311	2.478845868
TPR Population Study	A2780	3/1/2016	TPR	0.5	None	None	100 uM	Valproic Acid	None	None	0.0414	0.1242	2.435555589
TPR Population Study	A2780	3/1/2016	TPR	0.5	None	None	100 uM	Valproic Acid	None	None	0.0406	0.1218	2.41969707
TPR Population Study	A2780	3/1/2016	TPR	0.5	None	None	100 uM	Valproic Acid	None	None	0.0416	0.1248	2.439454347
TPR Population Study	A2780	3/1/2016	TPR	0.5	None	None	100 uM	Valproic Acid	None	None	0.0364	0.1092	2.328997401
TPR Population Study	A2780	3/1/2016	TPR	0.5	None	None	100 uM	Valproic Acid	None	None	0.0347	0.1041	2.288494307
TPR Population Study	A2780	3/1/2016	TPR	0.5	None	None	100 uM	Valproic Acid	None	None	0.0392	0.1176	2.390898926
TPR Population Study	A2780	3/1/2016	TPR	0.5	None	None	100 uM	Valproic Acid	None	None	0.0372	0.1116	2.347290187
TPR Population Study	A2780	3/1/2016	TPR	0.5	None	None	100 uM	Valproic Acid	None	None	0.0401	0.1203	2.409567511
TPR Population Study	A2780	3/1/2016	TPR	0.5	None	None	100 uM	Valproic Acid	None	None	0.0389	0.1167	2.38454832
TPR Population Study	A2780	3/1/2016	TPR	0.5	None	None	100 uM	Valproic Acid	None	None	0.0379	0.1137	2.36289909
TPR Population Study	A2780	3/1/2016	TPR	0.5	None	None	100 uM	Valproic Acid	None	None	0.0475	0.1425	2.543499909
TPR Population Study	A2780	3/1/2016	TPR	0.5	None	None	100 uM	Valproic Acid	None	None	0.0458	0.1374	2.515543118
TPR Population Study	A2780	3/1/2016	TPR	0.5	None	None	100 uM	Valproic Acid	None	None	0.0429	0.1287	2.464169825
TPR Population Study	A2780	3/1/2016	TPR	0.5	None	None	100 uM	Valproic Acid	None	None	0.0556	0.1668	2.658593335
TPR Population Study	A2780	3/1/2016	TPR	0.5	None	None	100 uM	Valproic Acid	None	None	0.0397	0.1191	2.401340399
TPR Population Study	A2780	3/1/2016	TPR	0.5	None	None	100 uM	Valproic Acid	None	None	0.0386	0.1158	2.378132128
TPR Population Study	A2780	3/1/2016	TPR	0.5	None	None	150 nM	Digoxin	None	None	0.0427	0.1281	2.460437187
TPR Population Study	A2780	3/1/2016	TPR	0.5	None	None	150 nM	Digoxin	None	None	0.0299	0.0897	2.161939775
TPR Population Study	A2780	3/1/2016	TPR	0.5	None	None	150 nM	Digoxin	None	None	0.0397	0.1191	2.401340399
TPR Population Study	A2780	3/1/2016	TPR	0.5	None	None	150 nM	Digoxin	None	None	0.0365	0.1095	2.33131058
TPR Population Study	A2780	3/1/2016	TPR	0.5	None	None	150 nM	Digoxin	None	None	0.0357	0.1071	2.312590864
TPR Population Study	A2780	3/1/2016	TPR	0.5	None	None	150 nM	Digoxin	None	None	0.0353	0.1059	2.303046042
TPR Population Study	A2780	3/1/2016	TPR	0.5	None	None	150 nM	Digoxin	None	None	0.0376	0.1128	2.356255165
TPR Population Study	A2780	3/1/2016	TPR	0.5	None	None	150 nM	Digoxin	None	None	0.036	0.108	2.319668289
TPR Population Study	A2780	3/1/2016	TPR	0.5	None	None	150 nM	Digoxin	None	None	0.0353	0.1059	2.303046042
TPR Population Study	A2780	3/1/2016	TPR	0.5	None	None	150 nM	Digoxin	None	None	0.0404	0.1212	2.415665624
TPR Population Study	A2780	3/1/2016	TPR	0.5	None	None	150 nM	Digoxin	None	None	0.0382	0.1146	2.369473123
TPR Population Study	A2780	3/1/2016	TPR	0.5	None	None	150 nM	Digoxin	None	None	0.0396	0.1188	2.399266222
TPR Population Study	A2780	3/1/2016	TPR	0.5	None	None	150 nM	Digoxin	None	None	0.0346	0.1038	2.28604136
TPR Population Study	A2780	3/1/2016	TPR	0.5	None	None	150 nM	Digoxin	None	None	0.0434	0.1302	2.473390231
TPR Population Study	A2780	3/1/2016	TPR	0.5	None	None	150 nM	Digoxin	None	None	0.0481	0.1443	2.553021114
TPR Population Study	A2780	3/1/2016	TPR	0.5	None	None	150 nM	Digoxin	None	None	0.0391	0.1173	2.388789276
TPR Population Study	A2780	3/1/2016	TPR	0.5	None	None	150 nM	Digoxin	None	None	0.0433	0.1299	2.471559045
TPR Population Study	A2780	3/1/2016	TPR	0.5	None	None	150 nM	Digoxin	None	None	0.0388	0.1164	2.382416933
TPR Population Study	A2780	3/1/2016	TPR	0.5	None	None	150 nM	Digoxin	None	None	0.0494	0.1482	2.573061926
TPR Population Study	A2780	3/1/2016	TPR	0.5	None	None	150 nM	Digoxin	None	None	0.0403	0.1209	2.41363974
TPR Population Study	A2780	3/1/2016	TPR	0.5	None	None	150 nM	Digoxin	None	None	0.0401	0.1203	2.409567511
TPR Population Study	A2780	3/1/2016	TPR	0.5	None	None	150 nM	Digoxin	None	None	0.047	0.141	2.535430233
TPR Population Study	A2780	3/1/2016	TPR	0.5	None	None	150 nM	Digoxin	None	None	0.0372	0.1116	2.347290187
TPR Population Study	A2780	3/1/2016	TPR	0.5	None	None	150 nM	Digoxin	None	None	0.0308	0.0924	2.187000273
TPR Population Study	A2780	3/1/2016	TPR	0.5	None	None	150 nM	Digoxin	None	None	0.0355	0.1065	2.307833976
TPR Population Study	A2780	3/1/2016	TPR	0.5	None	None	150 nM	Digoxin	None	None	0.033	0.099	2.245704569
TPR Population Study	A2780	3/1/2016	TPR	0.5	None	None	150 nM	Digoxin	None	None	0.0343	0.1029	2.278634543
TPR Population Study	A2780	3/1/2016	TPR	0.5	None	None	150 nM	Digoxin	None	None	0.0352	0.1056	2.300640385
TPR Population Study	A2780	3/1/2016	TPR	0.5	None	None	150 nM	Digoxin	None	None	0.0406	0.1218	2.41969707
TPR Population Study	A2780	3/1/2016	TPR	0.5	None	None	150 nM	Digoxin	None	None	0.0357	0.1071	2.312590864
TPR Population Study	A2780	3/1/2016	TPR	0.5	None	None	150 nM	Digoxin	None	None	0.0337	0.1011	2.263602256
TPR Population Study	A2780	3/1/2016	TPR	0.5	None	None	150 nM	Digoxin	None	None	0.0335	0.1005	2.258527503
TPR Population Study	A2780	3/1/2016	TPR	0.5	None	None	150 nM	Digoxin	None	None	0.0347	0.1041	2.288494307
TPR Population Study	A2780	3/1/2016	TPR	0.5	None	None	150 nM	Digoxin	None	None	0.0388	0.1164	2.382416933
TPR Population Study	A2780	3/1/2016	TPR	0.5	None	None	150 nM	Digoxin	None	None	0.0391	0.1173	2.388789276
TPR Population Study	A2780	3/1/2016	TPR	0.5	None	None	150 nM	Digoxin	None	None	0.039	0.117	2.386672421
TPR Population Study	A2780	3/1/2016	TPR	0.5	None	None	150 nM	Digoxin	None	None	0.0366	0.1098	2.333616143
TPR Population Study	A2780	3/1/2016	TPR	0.5	None	None	150 nM	Digoxin	None	None	0.0383	0.1149	2.371649168
TPR Population Study	A2780	3/1/2016	TPR	0.5	None	None	150 nM	Digoxin	None	None	0.0374	0.1122	2.351787734
TPR Population Study	A2780	3/1/2016	TPR	0.5	None	None	150 nM	Digoxin	None	None	0.028	0.084	2.107225673
TPR Population Study	A2780	3/1/2016	TPR	0.5	None	None	150 nM	Digoxin	None	None	0.0331	0.0993	2.248284653
TPR Population Study	A2780	3/1/2016	TPR	0.5	None	None	150 nM	Digoxin	None	None	0.0323	0.0969	2.227428253
TPR Population Study	A2780	3/1/2016	TPR	0.5	None	None	150 nM	Digoxin	None	None	0.0351	0.1053	2.298226906
TPR Population Study	A2780	3/1/2016	TPR	0.5	None	None	150 nM	Digoxin	None	None	0.0407	0.1221	2.421702683
TPR Population Study	A2780	3/1/2016	TPR	0.5	None	None	150 nM	Digoxin	None	None	0.0403	0.1209	2.41363974
TPR Population Study	A2780	3/1/2016	TPR	0.5	None	None	150 nM	Digoxin	None	None	0.0322	0.0966	2.224786639
TPR Population Study	A2780	3/1/2016	TPR	0.5	None	None	150 nM	Digoxin	None	None	0.0417	0.1251	2.441393967
TPR Population Study	A2780	3/1/2016	TPR	0.5	None	None	150 nM	Digoxin	None	None	0.0482	0.1446	2.554591043
TPR Population Study	A2780	3/1/2016	TPR	0.5	None	None	150 nM	Digoxin	None	None	0.0459	0.1377	2.517229162
TPR Population Study	A2780	3/1/2016	TPR	0.5	None	None	150 nM	Digoxin	None	None	0.0448	0.1344	2.498382837
TPR Population Study	A2780	3/1/2016	TPR	0.5	None	None	150 nM	Digoxin	None	None	0.0445	0.1335	2.493125292
TPR Population Study	A2780	3/1/2016	TPR	0.5	None	None	150 nM	Digoxin	None	None	0.0469	0.1407	2.533801274
TPR Population Study	A2780	3/1/2016	TPR	0.5	None	None	150 nM	Digoxin	None	None	0.0488	0.1464	2.563910722
TPR Population Study	A2780	3/1/2016	TPR	0.5	None	None	150 nM	Digoxin	None	None	0.0421	0.1263	2.449087873
TPR Population Study	A2780	3/1/2016	TPR	0.5	None	None	150 nM	Digoxin	None	None	0.0498	0.1494	2.579070933
TPR Population Study	A2780	3/1/2016	TPR	0.5	None	None	150 nM	Digoxin	None	None	0.0445	0.1335	2.493125292
TPR Population Study	A2780	3/1/2016	TPR	0.5	None	None	150 nM	Digoxin	None	None	0.0424	0.1272	2.454791059
TPR Population Study	A2780	3/1/2016	TPR	0.5	None	None	150 nM	Digoxin	None	None	0.0375	0.1125	2.35402521
TPR Population Study	A2780	3/1/2016	TPR	0.5	None	None	150 nM	Digoxin	None	None	0.0326	0.0978	2.235307091
TPR Population Study	A2780	3/1/2016	TPR	0.5	None	None	150 nM	Digoxin	None	None	0.037	0.111	2.342762455
TPR Population Study	A2780	3/1/2016	TPR	0.5	None	None	150 nM	Digoxin	None	None	0.0373	0.1119	2.349542729
TPR Population Study	A2780	3/1/2016	TPR	0.5	None	None	150 nM	Digoxin	None	None	0.0426	0.1278	2.458561452
TPR Population Study	A2780	3/1/2016	TPR	0.5	None	None	150 nM	Digoxin	None	None	0.0418	0.1254	2.44332711
TPR Population Study	A2780	3/1/2016	TPR	0.5	None	None	150 nM	Digoxin	None	None	0.0426	0.1278	2.458561452
TPR Population Study	A2780	3/1/2016	TPR	0.5	None	None	150 nM	Digoxin	None	None	0.042	0.126	2.447174043
TPR Population Study	A2780	3/1/2016	TPR	0.5	None	None	150 nM	Digoxin	None	None	0.0397	0.1191	2.401340399
TPR Population Study	A2780	3/1/2016	TPR	0.5	None	None	150 nM	Digoxin	None	None	0.0394	0.1182	2.395096762
TPR Population Study	A2780	3/1/2016	TPR	0.5	None	None	150 nM	Digoxin	None	None	0.034	0.102	2.271155075
TPR Population Study	A2780	3/1/2016	TPR	0.5	None	None	150 nM	Digoxin	None	None	0.0339	0.1017	2.268645605
TPR Population Study	A2780	3/1/2016	TPR	0.5	None	None	150 nM	Digoxin	None	None	0.0361	0.1083	2.322012052
TPR Population Study	A2780	3/1/2016	TPR	0.5	None	None	150 nM	Digoxin	None	None	0.0363	0.1089	2.326676595
TPR Population Study	A2780	3/1/2016	TPR	0.5	None	None	150 nM	Digoxin	None	None	0.0366	0.1098	2.333616143
TPR Population Study	A2780	3/1/2016	TPR	0.5	None	None	150 nM	Digoxin	None	None	0.0337	0.1011	2.263602256
TPR Population Study	A2780	3/1/2016	TPR	0.5	None	None	150 nM	Digoxin	None	None	0.0507	0.1521	2.592328554
TPR Population Study	A2780	3/1/2016	TPR	0.5	None	None	150 nM	Digoxin	None	None	0.0416	0.1248	2.439454347
TPR Population Study	A2780	3/1/2016	TPR	0.5	None	None	150 nM	Digoxin	None	None	0.0382	0.1146	2.369473123
TPR Population Study	A2780	3/1/2016	TPR	0.5	None	None	150 nM	Digoxin	None	None	0.0334	0.1002	2.255978439
TPR Population Study	A2780	3/1/2016	TPR	0.5	None	None	150 nM	Digoxin	None	None	0.0424	0.1272	2.454791059
TPR Population Study	A2780	3/1/2016	TPR	0.5	None	None	150 nM	Digoxin	None	None	0.0453	0.1359	2.507031947
TPR Population Study	A2780	3/1/2016	TPR	0.5	None	None	150 nM	Digoxin	None	None	0.0404	0.1212	2.415665624
TPR Population Study	A2780	3/1/2016	TPR	0.5	None	None	150 nM	Digoxin	None	None	0.0432	0.1296	2.469721444
TPR Population Study	A2780	3/1/2016	TPR	0.5	None	None	150 nM	Digoxin	None	None	0.0406	0.1218	2.41969707
TPR Population Study	A2780	3/1/2016	TPR	0.5	None	None	150 nM	Digoxin	None	None	0.0405	0.1215	2.417684725
TPR Population Study	A2780	3/1/2016	TPR	0.5	None	None	150 nM	Digoxin	None	None	0.0442	0.1326	2.487815373
TPR Population Study	A2780	3/1/2016	TPR	0.5	None	None	150 nM	Digoxin	None	None	0.0441	0.1323	2.48603356
TPR Population Study	A2780	3/1/2016	TPR	0.5	None	None	150 nM	Digoxin	None	None	0.0468	0.1404	2.532167253
TPR Population Study	A2780	3/1/2016	TPR	0.5	None	None	150 nM	Digoxin	None	None	0.0439	0.1317	2.482451899
TPR Population Study	A2780	3/1/2016	TPR	0.5	None	None	150 nM	Digoxin	None	None	0.0405	0.1215	2.417684725
TPR Population Study	A2780	3/1/2016	TPR	0.5	None	None	150 nM	Digoxin	None	None	0.0365	0.1095	2.33131058
TPR Population Study	A2780	3/1/2016	TPR	0.5	None	None	150 nM	Digoxin	None	None	0.038	0.114	2.365098138
TPR Population Study	A2780	3/1/2016	TPR	0.5	None	None	150 nM	Digoxin	None	None	0.0427	0.1281	2.460437187
TPR Population Study	A2780	3/1/2016	TPR	0.5	None	None	150 nM	Digoxin	None	None	0.0483	0.1449	2.556156185
TPR Population Study	A2780	3/1/2016	TPR	0.5	None	None	150 nM	Digoxin	None	None	0.0399	0.1197	2.405467811
TPR Population Study	A2780	3/1/2016	TPR	0.5	None	None	150 nM	Digoxin	None	None	0.0398	0.1194	2.403407584
TPR Population Study	A2780	3/1/2016	TPR	0.5	None	None	150 nM	Digoxin	None	None	0.0376	0.1128	2.356255165
TPR Population Study	A2780	3/1/2016	TPR	0.5	None	None	150 nM	Digoxin	None	None	0.0424	0.1272	2.454791059
TPR Population Study	A2780	3/1/2016	TPR	0.5	None	None	150 nM	Digoxin	None	None	0.0385	0.1155	2.375978622
TPR Population Study	A2780	3/1/2016	TPR	0.5	None	None	150 nM	Digoxin	None	None	0.0424	0.1272	2.454791059
TPR Population Study	A2780	3/1/2016	TPR	0.5	None	None	150 nM	Digoxin	None	None	0.0414	0.1242	2.435555589
TPR Population Study	A2780	3/1/2016	TPR	0.5	None	None	150 nM	Digoxin	None	None	0.038	0.114	2.365098138
TPR Population Study	A2780	3/1/2016	TPR	0.5	None	None	150 nM	Digoxin	None	None	0.0353	0.1059	2.303046042
TPR Population Study	A2780	3/1/2016	TPR	0.5	None	None	150 nM	Digoxin	None	None	0.0323	0.0969	2.227428253
TPR Population Study	A2780	3/1/2016	TPR	0.5	None	None	150 nM	Digoxin	None	None	0.0435	0.1305	2.47521506
TPR Population Study	A2780	3/1/2016	TPR	0.5	None	None	150 nM	Digoxin	None	None	0.0421	0.1263	2.449087873
TPR Population Study	A2780	3/1/2016	TPR	0.5	None	None	150 nM	Digoxin	None	None	0.0429	0.1287	2.464169825
TPR Population Study	A2780	3/1/2016	TPR	0.5	None	None	150 nM	Digoxin	None	None	0.0399	0.1197	2.405467811
TPR Population Study	A2780	3/1/2016	TPR	0.5	None	None	150 nM	Digoxin	None	None	0.0489	0.1467	2.565447522
TPR Population Study	A2780	3/1/2016	TPR	0.5	None	None	150 nM	Digoxin	None	None	0.0498	0.1494	2.579070933
TPR Population Study	A2780	3/1/2016	TPR	0.5	None	None	150 nM	Digoxin	None	None	0.0387	0.1161	2.380278217
TPR Population Study	A2780	3/1/2016	TPR	0.5	None	None	150 nM	Digoxin	None	None	0.0375	0.1125	2.35402521
TPR Population Study	A2780	3/1/2016	TPR	0.5	None	None	150 nM	Digoxin	None	None	0.0457	0.1371	2.51385172
TPR Population Study	A2780	3/1/2016	TPR	0.5	None	None	150 nM	Digoxin	None	None	0.0425	0.1275	2.456679416
TPR Population Study	A2780	3/1/2016	TPR	0.5	None	None	150 nM	Digoxin	None	None	0.0423	0.1269	2.452896362
TPR Population Study	A2780	3/1/2016	TPR	0.5	None	None	150 nM	Digoxin	None	None	0.0444	0.1332	2.491361194
TPR Population Study	A2780	3/1/2016	TPR	0.5	None	None	150 nM	Digoxin	None	None	0.0413	0.1239	2.433596408
TPR Population Study	A2780	3/1/2016	TPR	0.5	None	None	150 nM	Digoxin	None	None	0.0443	0.1329	2.489591236
TPR Population Study	A2780	3/1/2016	TPR	0.5	None	None	150 nM	Digoxin	None	None	0.049	0.147	2.566979659
TPR Population Study	A2780	3/1/2016	TPR	0.5	None	None	150 nM	Digoxin	None	None	0.0385	0.1155	2.375978622
TPR Population Study	A2780	3/1/2016	TPR	0.5	None	None	150 nM	Digoxin	None	None	0.0352	0.1056	2.300640385
TPR Population Study	A2780	3/1/2016	TPR	0.5	None	None	150 nM	Digoxin	None	None	0.0437	0.1311	2.478845868
TPR Population Study	A2780	3/1/2016	TPR	0.5	None	None	150 nM	Digoxin	None	None	0.0425	0.1275	2.456679416
TPR Population Study	A2780	3/1/2016	TPR	0.5	None	None	150 nM	Digoxin	None	None	0.0475	0.1425	2.543499909
TPR Population Study	A2780	3/1/2016	TPR	0.5	None	None	150 nM	Digoxin	None	None	0.0388	0.1164	2.382416933
TPR Population Study	A2780	3/1/2016	TPR	0.5	None	None	150 nM	Digoxin	None	None	0.0417	0.1251	2.441393967
TPR Population Study	A2780	3/1/2016	TPR	0.5	None	None	150 nM	Digoxin	None	None	0.0515	0.1545	2.603809859
TPR Population Study	A2780	3/1/2016	TPR	0.5	None	None	150 nM	Digoxin	None	None	0.0442	0.1326	2.487815373
TPR Population Study	A2780	3/1/2016	TPR	0.5	None	None	150 nM	Digoxin	None	None	0.0526	0.1578	2.619142886
TPR Population Study	A2780	3/1/2016	TPR	0.5	None	None	150 nM	Digoxin	None	None	0.0351	0.1053	2.298226906
TPR Population Study	A2780	3/1/2016	TPR	0.5	None	None	150 nM	Digoxin	None	None	0.0372	0.1116	2.347290187
TPR Population Study	A2780	3/1/2016	TPR	0.5	None	None	150 nM	Digoxin	None	None	0.0468	0.1404	2.532167253
TPR Population Study	A2780	4/27/2016	Control	0	None	None	None	None	None	None	0.0396	0.1188	2.399266222
TPR Population Study	A2780	4/27/2016	Control	0	None	None	None	None	None	None	0.0337	0.1011	2.263602256
TPR Population Study	A2780	4/27/2016	Control	0	None	None	None	None	None	None	0.0382	0.1146	2.369473123
TPR Population Study	A2780	4/27/2016	Control	0	None	None	None	None	None	None	0.0323	0.0969	2.227428253
TPR Population Study	A2780	4/27/2016	Control	0	None	None	None	None	None	None	0.0385	0.1155	2.375978622
TPR Population Study	A2780	4/27/2016	Control	0	None	None	None	None	None	None	0.0362	0.1086	2.324348149
TPR Population Study	A2780	4/27/2016	Control	0	None	None	None	None	None	None	0.0383	0.1149	2.371649168
TPR Population Study	A2780	4/27/2016	Control	0	None	None	None	None	None	None	0.0352	0.1056	2.300640385
TPR Population Study	A2780	4/27/2016	Control	0	None	None	None	None	None	None	0.0402	0.1206	2.411607045
TPR Population Study	A2780	4/27/2016	Control	0	None	None	None	None	None	None	0.0405	0.1215	2.417684725
TPR Population Study	A2780	4/27/2016	Control	0	None	None	None	None	None	None	0.0368	0.1104	2.338204466
TPR Population Study	A2780	4/27/2016	Control	0	None	None	None	None	None	None	0.0349	0.1047	2.293376392
TPR Population Study	A2780	4/27/2016	Control	0	None	None	None	None	None	None	0.0403	0.1209	2.41363974
TPR Population Study	A2780	4/27/2016	Control	0	None	None	None	None	None	None	0.0321	0.0963	2.222137366
TPR Population Study	A2780	4/27/2016	Control	0	None	None	None	None	None	None	0.0312	0.0936	2.197949587
TPR Population Study	A2780	4/27/2016	Control	0	None	None	None	None	None	None	0.0365	0.1095	2.33131058
TPR Population Study	A2780	4/27/2016	Control	0	None	None	None	None	None	None	0.0384	0.1152	2.373817651
TPR Population Study	A2780	4/27/2016	Control	0	None	None	None	None	None	None	0.0359	0.1077	2.317316846
TPR Population Study	A2780	4/27/2016	Control	0	None	None	None	None	None	None	0.0386	0.1158	2.378132128
TPR Population Study	A2780	4/27/2016	Control	0	None	None	None	None	None	None	0.0365	0.1095	2.33131058
TPR Population Study	A2780	4/27/2016	Control	0	None	None	None	None	None	None	0.0468	0.1404	2.532167253
TPR Population Study	A2780	4/27/2016	Control	0	None	None	None	None	None	None	0.0428	0.1284	2.462306638
TPR Population Study	A2780	4/27/2016	Control	0	None	None	None	None	None	None	0.04	0.12	2.407521109
TPR Population Study	A2780	4/27/2016	Control	0	None	None	None	None	None	None	0.0464	0.1392	2.525580064
TPR Population Study	A2780	4/27/2016	Control	0	None	None	None	None	None	None	0.0399	0.1197	2.405467811
TPR Population Study	A2780	4/27/2016	Control	0	None	None	None	None	None	None	0.0427	0.1281	2.460437187
TPR Population Study	A2780	4/27/2016	Control	0	None	None	None	None	None	None	0.0462	0.1386	2.522255453
TPR Population Study	A2780	4/27/2016	Control	0	None	None	None	None	None	None	0.043	0.129	2.466026764
TPR Population Study	A2780	4/27/2016	Control	0	None	None	None	None	None	None	0.0347	0.1041	2.288494307
TPR Population Study	A2780	4/27/2016	Control	0	None	None	None	None	None	None	0.046	0.138	2.518909879
TPR Population Study	A2780	4/27/2016	Control	0	None	None	None	None	None	None	0.0508	0.1524	2.593779528
TPR Population Study	A2780	4/27/2016	Control	0	None	None	None	None	None	None	0.0421	0.1263	2.449087873
TPR Population Study	A2780	4/27/2016	Control	0	None	None	None	None	None	None	0.0402	0.1206	2.411607045
TPR Population Study	A2780	4/27/2016	Control	0	None	None	None	None	None	None	0.0425	0.1275	2.456679416
TPR Population Study	A2780	4/27/2016	Control	0	None	None	None	None	None	None	0.0474	0.1422	2.541895915
TPR Population Study	A2780	4/27/2016	Control	0	None	None	None	None	None	None	0.0463	0.1389	2.523920365
TPR Population Study	A2780	4/27/2016	Control	0	None	None	None	None	None	None	0.0401	0.1203	2.409567511
TPR Population Study	A2780	4/27/2016	Control	0	None	None	None	None	None	None	0.049	0.147	2.566979659
TPR Population Study	A2780	4/27/2016	Control	0	None	None	None	None	None	None	0.0382	0.1146	2.369473123
TPR Population Study	A2780	4/27/2016	Control	0	None	None	None	None	None	None	0.0437	0.1311	2.478845868
TPR Population Study	A2780	4/27/2016	Control	0	None	None	None	None	None	None	0.0327	0.0981	2.237918011
TPR Population Study	A2780	4/27/2016	Control	0	None	None	None	None	None	None	0.0323	0.0969	2.227428253
TPR Population Study	A2780	4/27/2016	Control	0	None	None	None	None	None	None	0.037	0.111	2.342762455
TPR Population Study	A2780	4/27/2016	Control	0	None	None	None	None	None	None	0.0339	0.1017	2.268645605
TPR Population Study	A2780	4/27/2016	Control	0	None	None	None	None	None	None	0.037	0.111	2.342762455
TPR Population Study	A2780	4/27/2016	Control	0	None	None	None	None	None	None	0.0355	0.1065	2.307833976
TPR Population Study	A2780	4/27/2016	Control	0	None	None	None	None	None	None	0.0405	0.1215	2.417684725
TPR Population Study	A2780	4/27/2016	Control	0	None	None	None	None	None	None	0.0288	0.0864	2.130551241
TPR Population Study	A2780	4/27/2016	Control	0	None	None	None	None	None	None	0.0428	0.1284	2.462306638
TPR Population Study	A2780	4/27/2016	Control	0	None	None	None	None	None	None	0.0385	0.1155	2.375978622
TPR Population Study	A2780	4/27/2016	TPR	0.5	None	None	75 uM	Celecoxib	None	None	0.0351	0.1053	2.298226906
TPR Population Study	A2780	4/27/2016	TPR	0.5	None	None	75 uM	Celecoxib	None	None	0.0345	0.1035	2.283580437
TPR Population Study	A2780	4/27/2016	TPR	0.5	None	None	75 uM	Celecoxib	None	None	0.033	0.099	2.245704569
TPR Population Study	A2780	4/27/2016	TPR	0.5	None	None	75 uM	Celecoxib	None	None	0.0357	0.1071	2.312590864
TPR Population Study	A2780	4/27/2016	TPR	0.5	None	None	75 uM	Celecoxib	None	None	0.0335	0.1005	2.258527503
TPR Population Study	A2780	4/27/2016	TPR	0.5	None	None	75 uM	Celecoxib	None	None	0.0446	0.1338	2.494883571
TPR Population Study	A2780	4/27/2016	TPR	0.5	None	None	75 uM	Celecoxib	None	None	0.0271	0.0813	2.080537007
TPR Population Study	A2780	4/27/2016	TPR	0.5	None	None	75 uM	Celecoxib	None	None	0.0383	0.1149	2.371649168
TPR Population Study	A2780	4/27/2016	TPR	0.5	None	None	75 uM	Celecoxib	None	None	0.0368	0.1104	2.338204466
TPR Population Study	A2780	4/27/2016	TPR	0.5	None	None	75 uM	Celecoxib	None	None	0.042	0.126	2.447174043
TPR Population Study	A2780	4/27/2016	TPR	0.5	None	None	75 uM	Celecoxib	None	None	0.0428	0.1284	2.462306638
TPR Population Study	A2780	4/27/2016	TPR	0.5	None	None	75 uM	Celecoxib	None	None	0.0336	0.1008	2.26106878
TPR Population Study	A2780	4/27/2016	TPR	0.5	None	None	75 uM	Celecoxib	None	None	0.0345	0.1035	2.283580437
TPR Population Study	A2780	4/27/2016	TPR	0.5	None	None	75 uM	Celecoxib	None	None	0.0368	0.1104	2.338204466
TPR Population Study	A2780	4/27/2016	TPR	0.5	None	None	75 uM	Celecoxib	None	None	0.0379	0.1137	2.36289909
TPR Population Study	A2780	4/27/2016	TPR	0.5	None	None	75 uM	Celecoxib	None	None	0.0374	0.1122	2.351787734
TPR Population Study	A2780	4/27/2016	TPR	0.5	None	None	75 uM	Celecoxib	None	None	0.0325	0.0975	2.232688486
TPR Population Study	A2780	4/27/2016	TPR	0.5	None	None	75 uM	Celecoxib	None	None	0.0301	0.0903	2.167558091
TPR Population Study	A2780	4/27/2016	TPR	0.5	None	None	75 uM	Celecoxib	None	None	0.029	0.087	2.136318728
TPR Population Study	A2780	4/27/2016	TPR	0.5	None	None	75 uM	Celecoxib	None	None	0.0334	0.1002	2.255978439
TPR Population Study	A2780	4/27/2016	TPR	0.5	None	None	75 uM	Celecoxib	None	None	0.0341	0.1023	2.273656363
TPR Population Study	A2780	4/27/2016	TPR	0.5	None	None	75 uM	Celecoxib	None	None	0.0349	0.1047	2.293376392
TPR Population Study	A2780	4/27/2016	TPR	0.5	None	None	75 uM	Celecoxib	None	None	0.0279	0.0837	2.104282939
TPR Population Study	A2780	4/27/2016	TPR	0.5	None	None	75 uM	Celecoxib	None	None	0.0277	0.0831	2.098380158
TPR Population Study	A2780	4/27/2016	TPR	0.5	None	None	75 uM	Celecoxib	None	None	0.0333	0.0999	2.2534216
TPR Population Study	A2780	4/27/2016	TPR	0.5	None	None	75 uM	Celecoxib	None	None	0.0364	0.1092	2.328997401
TPR Population Study	A2780	4/27/2016	TPR	0.5	None	None	75 uM	Celecoxib	None	None	0.0362	0.1086	2.324348149
TPR Population Study	A2780	4/27/2016	TPR	0.5	None	None	75 uM	Celecoxib	None	None	0.0285	0.0855	2.121850497
TPR Population Study	A2780	4/27/2016	TPR	0.5	None	None	75 uM	Celecoxib	None	None	0.0305	0.0915	2.178710634
TPR Population Study	A2780	4/27/2016	TPR	0.5	None	None	75 uM	Celecoxib	None	None	0.0355	0.1065	2.307833976
TPR Population Study	A2780	4/27/2016	TPR	0.5	None	None	75 uM	Celecoxib	None	None	0.0278	0.0834	2.101334416
TPR Population Study	A2780	4/27/2016	TPR	0.5	None	None	75 uM	Celecoxib	None	None	0.0369	0.1107	2.340487248
TPR Population Study	A2780	4/27/2016	TPR	0.5	None	None	75 uM	Celecoxib	None	None	0.0316	0.0948	2.208776237
TPR Population Study	A2780	4/27/2016	TPR	0.5	None	None	75 uM	Celecoxib	None	None	0.034	0.102	2.271155075
TPR Population Study	A2780	4/27/2016	TPR	0.5	None	None	75 uM	Celecoxib	None	None	0.0375	0.1125	2.35402521
TPR Population Study	A2780	4/27/2016	TPR	0.5	None	None	75 uM	Celecoxib	None	None	0.037	0.111	2.342762455
TPR Population Study	A2780	4/27/2016	TPR	0.5	None	None	75 uM	Celecoxib	None	None	0.0397	0.1191	2.401340399
TPR Population Study	A2780	4/27/2016	TPR	0.5	None	None	75 uM	Celecoxib	None	None	0.0374	0.1122	2.351787734
TPR Population Study	A2780	4/27/2016	TPR	0.5	None	None	75 uM	Celecoxib	None	None	0.033	0.099	2.245704569
TPR Population Study	A2780	4/27/2016	TPR	0.5	None	None	75 uM	Celecoxib	None	None	0.0363	0.1089	2.326676595
TPR Population Study	A2780	4/27/2016	TPR	0.5	None	None	75 uM	Celecoxib	None	None	0.0348	0.1044	2.290939309
TPR Population Study	A2780	4/27/2016	TPR	0.5	None	None	75 uM	Celecoxib	None	None	0.0433	0.1299	2.471559045
TPR Population Study	A2780	4/27/2016	TPR	0.5	None	None	75 uM	Celecoxib	None	None	0.0383	0.1149	2.371649168
TPR Population Study	A2780	4/27/2016	TPR	0.5	None	None	75 uM	Celecoxib	None	None	0.0305	0.0915	2.178710634
TPR Population Study	A2780	4/27/2016	TPR	0.5	None	None	75 uM	Celecoxib	None	None	0.0318	0.0954	2.214143636
TPR Population Study	A2780	4/27/2016	TPR	0.5	None	None	75 uM	Celecoxib	None	None	0.0269	0.0807	2.074545593
TPR Population Study	A2780	4/27/2016	TPR	0.5	None	None	75 uM	Celecoxib	None	None	0.0308	0.0924	2.187000273
TPR Population Study	A2780	4/27/2016	TPR	0.5	None	None	75 uM	Celecoxib	None	None	0.0275	0.0825	2.092454647
TPR Population Study	A2780	4/27/2016	TPR	0.5	None	None	75 uM	Celecoxib	None	None	0.038	0.114	2.365098138
TPR Population Study	A2780	4/27/2016	TPR	0.5	None	None	75 uM	Celecoxib	None	None	0.0357	0.1071	2.312590864
TPR Population Study	A2780	4/27/2016	TPR	0.5	None	None	75 uM	Celecoxib	None	None	0.0337	0.1011	2.263602256
TPR Population Study	A2780	4/27/2016	TPR	0.5	None	None	75 uM	Celecoxib	None	None	0.0337	0.1011	2.263602256
TPR Population Study	A2780	4/27/2016	TPR	0.5	None	None	75 uM	Celecoxib	None	None	0.0395	0.1185	2.397185021
TPR Population Study	A2780	4/27/2016	TPR	0.5	None	None	75 uM	Celecoxib	None	None	0.0391	0.1173	2.388789276
TPR Population Study	A2780	4/27/2016	TPR	0.5	None	None	75 uM	Celecoxib	None	None	0.037	0.111	2.342762455
TPR Population Study	A2780	4/27/2016	TPR	0.5	None	None	75 uM	Celecoxib	None	None	0.0356	0.1068	2.310216291
TPR Population Study	A2780	4/27/2016	TPR	0.5	None	None	75 uM	Celecoxib	None	None	0.0385	0.1155	2.375978622
TPR Population Study	A2780	4/27/2016	TPR	0.5	None	None	75 uM	Celecoxib	None	None	0.0344	0.1032	2.281111509
TPR Population Study	A2780	4/27/2016	TPR	0.5	None	None	75 uM	Celecoxib	None	None	0.035	0.105	2.295805583
TPR Population Study	A2780	2/3/2017	Control	0	None	None	None	None	None	None	0.0494	0.1482	2.573061926
TPR Population Study	A2780	2/3/2017	Control	0	None	None	None	None	None	None	0.0354	0.1062	2.305443899
TPR Population Study	A2780	2/3/2017	Control	0	None	None	None	None	None	None	0.0294	0.0882	2.147773569
TPR Population Study	A2780	2/3/2017	Control	0	None	None	None	None	None	None	0.0344	0.1032	2.281111509
TPR Population Study	A2780	2/3/2017	Control	0	None	None	None	None	None	None	0.0421	0.1263	2.449087873
TPR Population Study	A2780	2/3/2017	Control	0	None	None	None	None	None	None	0.0351	0.1053	2.298226906
TPR Population Study	A2780	2/3/2017	Control	0	None	None	None	None	None	None	0.0406	0.1218	2.41969707
TPR Population Study	A2780	2/3/2017	Control	0	None	None	None	None	None	None	0.0361	0.1083	2.322012052
TPR Population Study	A2780	2/3/2017	Control	0	None	None	None	None	None	None	0.037	0.111	2.342762455
TPR Population Study	A2780	2/3/2017	Control	0	None	None	None	None	None	None	0.032	0.096	2.219480439
TPR Population Study	A2780	2/3/2017	Control	0	None	None	None	None	None	None	0.0353	0.1059	2.303046042
TPR Population Study	A2780	2/3/2017	Control	0	None	None	None	None	None	None	0.0427	0.1281	2.460437187
TPR Population Study	A2780	2/3/2017	Control	0	None	None	None	None	None	None	0.0409	0.1227	2.42569382
TPR Population Study	A2780	2/3/2017	Control	0	None	None	None	None	None	None	0.0434	0.1302	2.473390231
TPR Population Study	A2780	2/3/2017	Control	0	None	None	None	None	None	None	0.0289	0.0867	2.133438305
TPR Population Study	A2780	2/3/2017	Control	0	None	None	None	None	None	None	0.0338	0.1014	2.266127917
TPR Population Study	A2780	2/3/2017	Control	0	None	None	None	None	None	None	0.039	0.117	2.386672421
TPR Population Study	A2780	2/3/2017	Control	0	None	None	None	None	None	None	0.0359	0.1077	2.317316846
TPR Population Study	A2780	2/3/2017	Control	0	None	None	None	None	None	None	0.0378	0.1134	2.360692263
TPR Population Study	A2780	2/3/2017	Control	0	None	None	None	None	None	None	0.0441	0.1323	2.48603356
TPR Population Study	A2780	2/3/2017	Control	0	None	None	None	None	None	None	0.0389	0.1167	2.38454832
TPR Population Study	A2780	2/3/2017	Control	0	None	None	None	None	None	None	0.0344	0.1032	2.281111509
TPR Population Study	A2780	2/3/2017	Control	0	None	None	None	None	None	None	0.0317	0.0951	2.211463761
TPR Population Study	A2780	2/3/2017	Control	0	None	None	None	None	None	None	0.0366	0.1098	2.333616143
TPR Population Study	A2780	2/3/2017	Control	0	None	None	None	None	None	None	0.0304	0.0912	2.175933102
TPR Population Study	A2780	2/3/2017	Control	0	None	None	None	None	None	None	0.0347	0.1041	2.288494307
TPR Population Study	A2780	2/3/2017	Control	0	None	None	None	None	None	None	0.0323	0.0969	2.227428253
TPR Population Study	A2780	2/3/2017	Control	0	None	None	None	None	None	None	0.0357	0.1071	2.312590864
TPR Population Study	A2780	2/3/2017	Control	0	None	None	None	None	None	None	0.0398	0.1194	2.403407584
TPR Population Study	A2780	2/3/2017	Control	0	None	None	None	None	None	None	0.0341	0.1023	2.273656363
TPR Population Study	A2780	2/3/2017	Control	0	None	None	None	None	None	None	0.0498	0.1494	2.579070933
TPR Population Study	A2780	2/3/2017	Control	0	None	None	None	None	None	None	0.0361	0.1083	2.322012052
TPR Population Study	A2780	2/3/2017	Control	0	None	None	None	None	None	None	0.036	0.108	2.319668289
TPR Population Study	A2780	2/3/2017	Control	0	None	None	None	None	None	None	0.0337	0.1011	2.263602256
TPR Population Study	A2780	2/3/2017	TPR	0.5	None	None	10 uM	Simvastatin	None	None	0.0402	0.1206	2.411607045
TPR Population Study	A2780	2/3/2017	TPR	0.5	None	None	10 uM	Simvastatin	None	None	0.0369	0.1107	2.340487248
TPR Population Study	A2780	2/3/2017	TPR	0.5	None	None	10 uM	Simvastatin	None	None	0.0337	0.1011	2.263602256
TPR Population Study	A2780	2/3/2017	TPR	0.5	None	None	10 uM	Simvastatin	None	None	0.0276	0.0828	2.095420218
TPR Population Study	A2780	2/3/2017	TPR	0.5	None	None	10 uM	Simvastatin	None	None	0.0335	0.1005	2.258527503
TPR Population Study	A2780	2/3/2017	TPR	0.5	None	None	10 uM	Simvastatin	None	None	0.0353	0.1059	2.303046042
TPR Population Study	A2780	2/3/2017	TPR	0.5	None	None	10 uM	Simvastatin	None	None	0.0323	0.0969	2.227428253
TPR Population Study	A2780	2/3/2017	TPR	0.5	None	None	10 uM	Simvastatin	None	None	0.0325	0.0975	2.232688486
TPR Population Study	A2780	2/3/2017	TPR	0.5	None	None	10 uM	Simvastatin	None	None	0.0344	0.1032	2.281111509
TPR Population Study	A2780	2/3/2017	TPR	0.5	None	None	10 uM	Simvastatin	None	None	0.0345	0.1035	2.283580437
TPR Population Study	A2780	2/3/2017	TPR	0.5	None	None	10 uM	Simvastatin	None	None	0.0323	0.0969	2.227428253
TPR Population Study	A2780	2/3/2017	TPR	0.5	None	None	10 uM	Simvastatin	None	None	0.0325	0.0975	2.232688486
TPR Population Study	A2780	2/3/2017	TPR	0.5	None	None	10 uM	Simvastatin	None	None	0.0371	0.1113	2.345030098
TPR Population Study	A2780	2/3/2017	TPR	0.5	None	None	10 uM	Simvastatin	None	None	0.0361	0.1083	2.322012052
TPR Population Study	A2780	2/3/2017	TPR	0.5	None	None	10 uM	Simvastatin	None	None	0.0378	0.1134	2.360692263
TPR Population Study	A2780	2/3/2017	TPR	0.5	None	None	10 uM	Simvastatin	None	None	0.0337	0.1011	2.263602256
TPR Population Study	A2780	2/3/2017	TPR	0.5	None	None	10 uM	Simvastatin	None	None	0.0301	0.0903	2.167558091
TPR Population Study	A2780	2/3/2017	TPR	0.5	None	None	10 uM	Simvastatin	None	None	0.0323	0.0969	2.227428253
TPR Population Study	A2780	2/3/2017	TPR	0.5	None	None	10 uM	Simvastatin	None	None	0.0421	0.1263	2.449087873
TPR Population Study	A2780	2/3/2017	TPR	0.5	None	None	10 uM	Simvastatin	None	None	0.0334	0.1002	2.255978439
TPR Population Study	A2780	2/3/2017	TPR	0.5	None	None	10 uM	Simvastatin	None	None	0.0404	0.1212	2.415665624
TPR Population Study	A2780	2/3/2017	TPR	0.5	None	None	10 uM	Simvastatin	None	None	0.0322	0.0966	2.224786639
TPR Population Study	A2780	2/3/2017	TPR	0.5	None	None	10 uM	Simvastatin	None	None	0.0386	0.1158	2.378132128
TPR Population Study	A2780	2/3/2017	TPR	0.5	None	None	10 uM	Simvastatin	None	None	0.0378	0.1134	2.360692263
TPR Population Study	A2780	2/3/2017	TPR	0.5	None	None	10 uM	Simvastatin	None	None	0.0432	0.1296	2.469721444
TPR Population Study	A2780	2/3/2017	TPR	0.5	None	None	10 uM	Simvastatin	None	None	0.0422	0.1266	2.450995306
TPR Population Study	A2780	2/3/2017	TPR	0.5	None	None	10 uM	Simvastatin	None	None	0.0309	0.0927	2.18974903
TPR Population Study	A2780	2/3/2017	TPR	0.5	None	None	10 uM	Simvastatin	None	None	0.0414	0.1242	2.435555589
TPR Population Study	A2780	2/3/2017	TPR	0.5	None	None	10 uM	Simvastatin	None	None	0.0529	0.1587	2.623238889
TPR Population Study	A2780	2/3/2017	TPR	0.5	None	None	10 uM	Simvastatin	None	None	0.0517	0.1551	2.606635632
TPR Population Study	A2780	2/3/2017	TPR	0.5	None	None	10 uM	Simvastatin	None	None	0.0319	0.0957	2.216815862
TPR Population Study	A2780	2/3/2017	TPR	0.5	None	None	10 uM	Simvastatin	None	None	0.0332	0.0996	2.250857001
TPR Population Study	A2780	2/3/2017	TPR	0.5	None	None	10 uM	Simvastatin	None	None	0.0288	0.0864	2.130551241
TPR Population Study	A2780	2/3/2017	TPR	0.5	None	None	10 uM	Simvastatin	None	None	0.0422	0.1266	2.450995306
TPR Population Study	A2780	2/3/2017	TPR	0.5	None	None	10 uM	Simvastatin	None	None	0.0315	0.0945	2.206081062
TPR Population Study	A2780	2/3/2017	TPR	0.5	None	None	10 uM	Simvastatin	None	None	0.0317	0.0951	2.211463761
TPR Population Study	A2780	2/3/2017	TPR	0.5	None	None	10 uM	Simvastatin	None	None	0.0363	0.1089	2.326676595
TPR Population Study	A2780	2/3/2017	TPR	0.5	None	None	10 uM	Simvastatin	None	None	0.0396	0.1188	2.399266222
TPR Population Study	A2780	2/3/2017	TPR	0.5	None	None	10 uM	Simvastatin	None	None	0.0402	0.1206	2.411607045
TPR Population Study	A2780	2/3/2017	TPR	0.5	None	None	10 uM	Simvastatin	None	None	0.0295	0.0885	2.150620445
TPR Population Study	A2780	2/3/2017	TPR	0.5	None	None	10 uM	Simvastatin	None	None	0.0282	0.0846	2.113093548
TPR Population Study	A2780	2/3/2017	TPR	0.5	None	None	10 uM	Simvastatin	None	None	0.0364	0.1092	2.328997401
TPR Population Study	A2780	2/3/2017	TPR	0.5	None	None	10 uM	Simvastatin	None	None	0.0376	0.1128	2.356255165
TPR Population Study	A2780	2/3/2017	TPR	0.5	None	None	10 uM	Simvastatin	None	None	0.0361	0.1083	2.322012052
TPR Population Study	A2780	2/3/2017	TPR	0.5	None	None	10 uM	Simvastatin	None	None	0.0332	0.0996	2.250857001
TPR Population Study	A2780	2/3/2017	TPR	0.5	None	None	10 uM	Simvastatin	None	None	0.0468	0.1404	2.532167253
TPR Population Study	A2780	2/3/2017	TPR	0.5	None	None	10 uM	Simvastatin	None	None	0.038	0.114	2.365098138
TPR Population Study	A2780	2/3/2017	TPR	0.5	None	None	10 uM	Simvastatin	None	None	0.0345	0.1035	2.283580437
TPR Population Study	A2780	2/3/2017	TPR	0.5	None	None	10 uM	Simvastatin	None	None	0.0317	0.0951	2.211463761
TPR Population Study	A2780	2/3/2017	TPR	0.5	None	None	10 uM	Simvastatin	None	None	0.0371	0.1113	2.345030098
TPR Population Study	A2780	2/3/2017	TPR	0.5	None	None	10 uM	Simvastatin	None	None	0.0412	0.1236	2.431630663
TPR Population Study	A2780	2/3/2017	TPR	0.5	None	None	10 uM	Simvastatin	None	None	0.0371	0.1113	2.345030098
TPR Population Study	A2780	2/3/2017	TPR	0.5	None	None	10 uM	Simvastatin	None	None	0.0362	0.1086	2.324348149
TPR Population Study	A2780	2/3/2017	TPR	0.5	None	None	10 uM	Simvastatin	None	None	0.0339	0.1017	2.268645605
TPR Population Study	A2780	2/3/2017	TPR	0.5	None	None	10 uM	Simvastatin	None	None	0.0377	0.1131	2.358477599
TPR Population Study	A2780	2/3/2017	TPR	0.5	None	None	10 uM	Simvastatin	None	None	0.0349	0.1047	2.293376392
TPR Population Study	A2780	2/3/2017	TPR	0.5	None	None	10 uM	Simvastatin	None	None	0.033	0.099	2.245704569
TPR Population Study	A2780	2/3/2017	TPR	0.5	None	None	10 uM	Simvastatin	None	None	0.0333	0.0999	2.2534216
TPR Population Study	A2780	2/3/2017	TPR	0.5	None	None	10 uM	Simvastatin	None	None	0.0324	0.0972	2.230062204
TPR Population Study	A2780	2/3/2017	TPR	0.5	None	None	10 uM	Simvastatin	None	None	0.0234	0.0702	1.966880617
TPR Population Study	A2780	2/3/2017	TPR	0.5	None	None	10 uM	Simvastatin	None	None	0.0238	0.0714	1.979405077
TPR Population Study	A2780	2/3/2017	TPR	0.5	None	None	10 uM	Simvastatin	None	None	0.0254	0.0762	2.028991538
TPR Population Study	A2780	2/3/2017	TPR	0.5	None	None	10 uM	Simvastatin	None	None	0.0322	0.0966	2.224786639
TPR Population Study	A2780	2/3/2017	TPR	0.5	None	None	10 uM	Simvastatin	None	None	0.0312	0.0936	2.197949587
TPR Population Study	A2780	2/3/2017	TPR	0.5	None	None	10 uM	Simvastatin	None	None	0.0335	0.1005	2.258527503
TPR Population Study	A2780	2/3/2017	TPR	0.5	None	None	10 uM	Simvastatin	None	None	0.0316	0.0948	2.208776237
TPR Population Study	A2780	2/3/2017	TPR	0.5	None	None	10 uM	Simvastatin	None	None	0.0285	0.0855	2.121850497
TPR Population Study	A2780	2/3/2017	TPR	0.5	None	None	10 uM	Simvastatin	None	None	0.0313	0.0939	2.200667743
TPR Population Study	A2780	2/3/2017	TPR	0.5	None	None	10 uM	Simvastatin	None	None	0.0344	0.1032	2.281111509
TPR Population Study	A2780	2/3/2017	TPR	0.5	None	None	10 uM	Simvastatin	None	None	0.0312	0.0936	2.197949587
TPR Population Study	A2780	2/3/2017	TPR	0.5	None	None	10 uM	Simvastatin	None	None	0.0336	0.1008	2.26106878
TPR Population Study	A2780	2/3/2017	TPR	0.5	None	None	10 uM	Simvastatin	None	None	0.0326	0.0978	2.235307091
TPR Population Study	A2780	2/3/2017	TPR	0.5	None	None	10 uM	Simvastatin	None	None	0.0347	0.1041	2.288494307
TPR Population Study	A2780	2/3/2017	TPR	0.5	None	None	10 uM	Simvastatin	None	None	0.0262	0.0786	2.053414812
TPR Population Study	A2780	2/3/2017	TPR	0.5	None	None	10 uM	Simvastatin	None	None	0.0267	0.0801	2.068532874
TPR Population Study	A2780	2/3/2017	TPR	0.5	None	None	10 uM	Simvastatin	None	None	0.045	0.135	2.501859312
TPR Population Study	A2780	2/3/2017	TPR	0.5	None	None	10 uM	Simvastatin	None	None	0.0348	0.1044	2.290939309
TPR Population Study	A2780	2/3/2017	TPR	0.5	None	None	10 uM	Simvastatin	None	None	0.0372	0.1116	2.347290187
TPR Population Study	A2780	2/3/2017	TPR	0.5	None	None	10 uM	Simvastatin	None	None	0.0393	0.1179	2.393001409
TPR Population Study	A2780	2/3/2017	TPR	0.5	None	None	10 uM	Simvastatin	None	None	0.0355	0.1065	2.307833976
TPR Population Study	A2780	2/3/2017	TPR	0.5	None	None	10 uM	Simvastatin	None	None	0.0366	0.1098	2.333616143
TPR Population Study	A2780	2/3/2017	TPR	0.5	None	None	10 uM	Simvastatin	None	None	0.0318	0.0954	2.214143636
TPR Population Study	A2780	2/3/2017	TPR	0.5	None	None	10 uM	Simvastatin	None	None	0.0303	0.0909	2.173148475
TPR Population Study	A2780	2/3/2017	TPR	0.5	None	None	10 uM	Simvastatin	None	None	0.0355	0.1065	2.307833976
TPR Population Study	A2780	2/3/2017	TPR	0.5	None	None	10 uM	Simvastatin	None	None	0.0383	0.1149	2.371649168
TPR Population Study	A2780	2/3/2017	TPR	0.5	None	None	10 uM	Simvastatin	None	None	0.0334	0.1002	2.255978439
TPR Population Study	A2780	2/3/2017	TPR	0.5	None	None	10 uM	Simvastatin	None	None	0.0414	0.1242	2.435555589
TPR Population Study	A2780	2/3/2017	TPR	0.5	None	None	10 uM	Simvastatin	None	None	0.0394	0.1182	2.395096762
TPR Population Study	A2780	2/3/2017	TPR	0.5	None	None	10 uM	Simvastatin	None	None	0.0489	0.1467	2.565447522
TPR Population Study	A2780	2/3/2017	TPR	0.5	None	None	10 uM	Simvastatin	None	None	0.0361	0.1083	2.322012052
TPR Population Study	A2780	2/3/2017	TPR	0.5	None	None	10 uM	Simvastatin	None	None	0.0318	0.0954	2.214143636
TPR Population Study	A2780	2/3/2017	TPR	0.5	None	None	10 uM	Simvastatin	None	None	0.033	0.099	2.245704569
TPR Population Study	A2780	2/3/2017	TPR	0.5	None	None	10 uM	Simvastatin	None	None	0.0372	0.1116	2.347290187
TPR Population Study	A2780	2/3/2017	TPR	0.5	None	None	10 uM	Simvastatin	None	None	0.0384	0.1152	2.373817651
TPR Population Study	A2780	2/3/2017	TPR	0.5	None	None	10 uM	Simvastatin	None	None	0.0426	0.1278	2.458561452
TPR Population Study	A2780	2/3/2017	TPR	0.5	None	None	10 uM	Simvastatin	None	None	0.0393	0.1179	2.393001409
TPR Population Study	A2780	2/3/2017	TPR	0.5	None	None	10 uM	Simvastatin	None	None	0.0333	0.0999	2.2534216
TPR Population Study	A2780	2/3/2017	TPR	0.5	None	None	10 uM	Simvastatin	None	None	0.0379	0.1137	2.36289909
TPR Population Study	A2780	2/3/2017	TPR	0.5	None	None	10 uM	Simvastatin	None	None	0.0304	0.0912	2.175933102
TPR Population Study	A2780	2/3/2017	TPR	0.5	None	None	10 uM	Simvastatin	None	None	0.0406	0.1218	2.41969707
TPR Population Study	A2780	2/3/2017	TPR	0.5	None	None	10 uM	Simvastatin	None	None	0.0316	0.0948	2.208776237
TPR Population Study	A2780	2/7/2017	Control	0	None	None	None	None	None	None	0.0293	0.0879	2.144919933
TPR Population Study	A2780	2/7/2017	Control	0	None	None	None	None	None	None	0.0379	0.1137	2.36289909
TPR Population Study	A2780	2/7/2017	Control	0	None	None	None	None	None	None	0.0479	0.1437	2.549866816
TPR Population Study	A2780	2/7/2017	Control	0	None	None	None	None	None	None	0.0356	0.1068	2.310216291
TPR Population Study	A2780	2/7/2017	Control	0	None	None	None	None	None	None	0.031	0.093	2.192490241
TPR Population Study	A2780	2/7/2017	Control	0	None	None	None	None	None	None	0.0355	0.1065	2.307833976
TPR Population Study	A2780	2/7/2017	Control	0	None	None	None	None	None	None	0.0417	0.1251	2.441393967
TPR Population Study	A2780	2/7/2017	Control	0	None	None	None	None	None	None	0.0383	0.1149	2.371649168
TPR Population Study	A2780	2/7/2017	Control	0	None	None	None	None	None	None	0.0283	0.0849	2.116018573
TPR Population Study	A2780	2/7/2017	Control	0	None	None	None	None	None	None	0.036	0.108	2.319668289
TPR Population Study	A2780	2/7/2017	Control	0	None	None	None	None	None	None	0.0381	0.1143	2.367289464
TPR Population Study	A2780	2/7/2017	Control	0	None	None	None	None	None	None	0.0372	0.1116	2.347290187
TPR Population Study	A2780	2/7/2017	Control	0	None	None	None	None	None	None	0.0382	0.1146	2.369473123
TPR Population Study	A2780	2/7/2017	Control	0	None	None	None	None	None	None	0.036	0.108	2.319668289
TPR Population Study	A2780	2/7/2017	Control	0	None	None	None	None	None	None	0.0354	0.1062	2.305443899
TPR Population Study	A2780	2/7/2017	Control	0	None	None	None	None	None	None	0.041	0.123	2.427679392
TPR Population Study	A2780	2/7/2017	Control	0	None	None	None	None	None	None	0.0419	0.1257	2.445253795
TPR Population Study	A2780	2/7/2017	Control	0	None	None	None	None	None	None	0.0423	0.1269	2.452896362
TPR Population Study	A2780	2/7/2017	Control	0	None	None	None	None	None	None	0.0441	0.1323	2.48603356
TPR Population Study	A2780	2/7/2017	Control	0	None	None	None	None	None	None	0.0414	0.1242	2.435555589
TPR Population Study	A2780	2/7/2017	Control	0	None	None	None	None	None	None	0.0445	0.1335	2.493125292
TPR Population Study	A2780	2/7/2017	Control	0	None	None	None	None	None	None	0.0407	0.1221	2.421702683
TPR Population Study	A2780	2/7/2017	Control	0	None	None	None	None	None	None	0.0274	0.0822	2.089483494
TPR Population Study	A2780	2/7/2017	Control	0	None	None	None	None	None	None	0.0316	0.0948	2.208776237
TPR Population Study	A2780	2/7/2017	Control	0	None	None	None	None	None	None	0.0333	0.0999	2.2534216
TPR Population Study	A2780	2/7/2017	Control	0	None	None	None	None	None	None	0.0322	0.0966	2.224786639
TPR Population Study	A2780	2/7/2017	Control	0	None	None	None	None	None	None	0.0333	0.0999	2.2534216
TPR Population Study	A2780	2/7/2017	Control	0	None	None	None	None	None	None	0.0307	0.0921	2.18424426
TPR Population Study	A2780	2/7/2017	Control	0	None	None	None	None	None	None	0.0333	0.0999	2.2534216
TPR Population Study	A2780	2/7/2017	Control	0	None	None	None	None	None	None	0.0288	0.0864	2.130551241
TPR Population Study	A2780	2/7/2017	Control	0	None	None	None	None	None	None	0.0387	0.1161	2.380278217
TPR Population Study	A2780	2/7/2017	Control	0	None	None	None	None	None	None	0.0379	0.1137	2.36289909
TPR Population Study	A2780	2/7/2017	Control	0	None	None	None	None	None	None	0.0389	0.1167	2.38454832
TPR Population Study	A2780	2/7/2017	Control	0	None	None	None	None	None	None	0.0484	0.1452	2.557716557
TPR Population Study	A2780	2/7/2017	Control	0	None	None	None	None	None	None	0.0439	0.1317	2.482451899
TPR Population Study	A2780	2/7/2017	Control	0	None	None	None	None	None	None	0.0325	0.0975	2.232688486
TPR Population Study	A2780	2/7/2017	Control	0	None	None	None	None	None	None	0.0353	0.1059	2.303046042
TPR Population Study	A2780	2/7/2017	Control	0	None	None	None	None	None	None	0.0412	0.1236	2.431630663
TPR Population Study	A2780	2/7/2017	Control	0	None	None	None	None	None	None	0.0398	0.1194	2.403407584
TPR Population Study	A2780	2/7/2017	Control	0	None	None	None	None	None	None	0.0233	0.0699	1.963742724
TPR Population Study	A2780	2/7/2017	Control	0	None	None	None	None	None	None	0.0313	0.0939	2.200667743
TPR Population Study	A2780	2/7/2017	Control	0	None	None	None	None	None	None	0.0325	0.0975	2.232688486
TPR Population Study	A2780	2/7/2017	Control	0	None	None	None	None	None	None	0.0355	0.1065	2.307833976
TPR Population Study	A2780	2/7/2017	Control	0	None	None	None	None	None	None	0.0298	0.0894	2.159120231
TPR Population Study	A2780	2/7/2017	Control	0	None	None	None	None	None	None	0.0378	0.1134	2.360692263
TPR Population Study	A2780	2/7/2017	Control	0	None	None	None	None	None	None	0.0347	0.1041	2.288494307
TPR Population Study	A2780	2/7/2017	Control	0	None	None	None	None	None	None	0.0372	0.1116	2.347290187
TPR Population Study	A2780	2/7/2017	Control	0	None	None	None	None	None	None	0.0296	0.0888	2.153460534
TPR Population Study	A2780	2/7/2017	Control	0	None	None	None	None	None	None	0.0339	0.1017	2.268645605
TPR Population Study	A2780	2/7/2017	Control	0	None	None	None	None	None	None	0.0299	0.0897	2.161939775
TPR Population Study	A2780	2/7/2017	Control	0	None	None	None	None	None	None	0.0284	0.0852	2.118937576
TPR Population Study	A2780	2/7/2017	Control	0	None	None	None	None	None	None	0.0307	0.0921	2.18424426
TPR Population Study	A2780	2/7/2017	Control	0	None	None	None	None	None	None	0.0228	0.0684	1.948014094
TPR Population Study	A2780	2/7/2017	Control	0	None	None	None	None	None	None	0.0258	0.0774	2.041237807
TPR Population Study	A2780	2/7/2017	Control	0	None	None	None	None	None	None	0.0258	0.0774	2.041237807
TPR Population Study	A2780	2/7/2017	Control	0	None	None	None	None	None	None	0.0268	0.0804	2.071541879
TPR Population Study	A2780	2/7/2017	Control	0	None	None	None	None	None	None	0.0232	0.0696	1.960602188
TPR Population Study	A2780	2/7/2017	Control	0	None	None	None	None	None	None	0.0272	0.0816	2.083524629
TPR Population Study	A2780	2/7/2017	Control	0	None	None	None	None	None	None	0.0378	0.1134	2.360692263
TPR Population Study	A2780	2/7/2017	Control	0	None	None	None	None	None	None	0.0265	0.0795	2.06249987
TPR Population Study	A2780	2/7/2017	Control	0	None	None	None	None	None	None	0.0254	0.0762	2.028991538
TPR Population Study	A2780	2/7/2017	Control	0	None	None	None	None	None	None	0.0268	0.0804	2.071541879
TPR Population Study	A2780	2/7/2017	Control	0	None	None	None	None	None	None	0.0238	0.0714	1.979405077
TPR Population Study	A2780	2/7/2017	Control	0	None	None	None	None	None	None	0.0303	0.0909	2.173148475
TPR Population Study	A2780	2/7/2017	Control	0	None	None	None	None	None	None	0.0313	0.0939	2.200667743
TPR Population Study	A2780	2/7/2017	Control	0	None	None	None	None	None	None	0.0292	0.0876	2.142059564
TPR Population Study	A2780	2/7/2017	Control	0	None	None	None	None	None	None	0.0262	0.0786	2.053414812
TPR Population Study	A2780	2/7/2017	Control	0	None	None	None	None	None	None	0.0306	0.0918	2.181481033
TPR Population Study	A2780	2/7/2017	Control	0	None	None	None	None	None	None	0.0334	0.1002	2.255978439
TPR Population Study	A2780	2/7/2017	Control	0	None	None	None	None	None	None	0.0293	0.0879	2.144919933
TPR Population Study	A2780	2/7/2017	Control	0	None	None	None	None	None	None	0.0268	0.0804	2.071541879
TPR Population Study	A2780	2/7/2017	Control	0	None	None	None	None	None	None	0.03	0.09	2.164752406
TPR Population Study	A2780	2/7/2017	Control	0	None	None	None	None	None	None	0.0298	0.0894	2.159120231
TPR Population Study	A2780	2/7/2017	Control	0	None	None	None	None	None	None	0.0315	0.0945	2.206081062
TPR Population Study	A2780	2/7/2017	Control	0	None	None	None	None	None	None	0.0302	0.0906	2.170356792
TPR Population Study	A2780	2/7/2017	Control	0	None	None	None	None	None	None	0.0307	0.0921	2.18424426
TPR Population Study	A2780	2/7/2017	Control	0	None	None	None	None	None	None	0.0329	0.0987	2.24311676
TPR Population Study	A2780	2/7/2017	Control	0	None	None	None	None	None	None	0.0295	0.0885	2.150620445
TPR Population Study	A2780	2/7/2017	Control	0	None	None	None	None	None	None	0.0313	0.0939	2.200667743
TPR Population Study	A2780	2/7/2017	Control	0	None	None	None	None	None	None	0.0287	0.0861	2.127657555
TPR Population Study	A2780	2/7/2017	Control	0	None	None	None	None	None	None	0.0431	0.1293	2.467877368
TPR Population Study	A2780	2/7/2017	Control	0	None	None	None	None	None	None	0.0273	0.0819	2.086506806
TPR Population Study	A2780	2/7/2017	Control	0	None	None	None	None	None	None	0.034	0.102	2.271155075
TPR Population Study	A2780	2/7/2017	Control	0	None	None	None	None	None	None	0.03	0.09	2.164752406
TPR Population Study	A2780	2/7/2017	Control	0	None	None	None	None	None	None	0.0317	0.0951	2.211463761
TPR Population Study	A2780	2/7/2017	Control	0	None	None	None	None	None	None	0.0293	0.0879	2.144919933
TPR Population Study	A2780	2/7/2017	Control	0	None	None	None	None	None	None	0.034	0.102	2.271155075
TPR Population Study	A2780	2/7/2017	Control	0	None	None	None	None	None	None	0.0287	0.0861	2.127657555
TPR Population Study	A2780	2/7/2017	Control	0	None	None	None	None	None	None	0.0306	0.0918	2.181481033
TPR Population Study	A2780	2/7/2017	Control	0	None	None	None	None	None	None	0.0329	0.0987	2.24311676
TPR Population Study	A2780	2/7/2017	Control	0	None	None	None	None	None	None	0.0402	0.1206	2.411607045
TPR Population Study	A2780	2/7/2017	Control	0	None	None	None	None	None	None	0.0348	0.1044	2.290939309
TPR Population Study	A2780	2/7/2017	Control	0	None	None	None	None	None	None	0.0389	0.1167	2.38454832
TPR Population Study	A2780	2/7/2017	Control	0	None	None	None	None	None	None	0.0406	0.1218	2.41969707
TPR Population Study	A2780	2/7/2017	Control	0	None	None	None	None	None	None	0.0376	0.1128	2.356255165
TPR Population Study	A2780	2/7/2017	Control	0	None	None	None	None	None	None	0.0309	0.0927	2.18974903
TPR Population Study	A2780	2/7/2017	Control	0	None	None	None	None	None	None	0.0426	0.1278	2.458561452
TPR Population Study	A2780	2/7/2017	Control	0	None	None	None	None	None	None	0.0389	0.1167	2.38454832
TPR Population Study	A2780	2/7/2017	Control	0	None	None	None	None	None	None	0.0397	0.1191	2.401340399
TPR Population Study	A2780	2/7/2017	Control	0	None	None	None	None	None	None	0.0356	0.1068	2.310216291
TPR Population Study	A2780	2/7/2017	Control	0	None	None	None	None	None	None	0.0344	0.1032	2.281111509
TPR Population Study	A2780	2/7/2017	Control	0	None	None	None	None	None	None	0.0341	0.1023	2.273656363
TPR Population Study	A2780	2/7/2017	Control	0	None	None	None	None	None	None	0.0449	0.1347	2.500123904
TPR Population Study	A2780	2/7/2017	Control	0	None	None	None	None	None	None	0.0334	0.1002	2.255978439
TPR Population Study	A2780	2/7/2017	TPR	0.5	None	None	100 nM	UNC0638	None	None	0.0323	0.0969	2.227428253
TPR Population Study	A2780	2/7/2017	TPR	0.5	None	None	100 nM	UNC0638	None	None	0.0252	0.0756	2.022843431
TPR Population Study	A2780	2/7/2017	TPR	0.5	None	None	100 nM	UNC0638	None	None	0.033	0.099	2.245704569
TPR Population Study	A2780	2/7/2017	TPR	0.5	None	None	100 nM	UNC0638	None	None	0.0244	0.0732	1.998101844
TPR Population Study	A2780	2/7/2017	TPR	0.5	None	None	100 nM	UNC0638	None	None	0.0281	0.0843	2.110162562
TPR Population Study	A2780	2/7/2017	TPR	0.5	None	None	100 nM	UNC0638	None	None	0.0275	0.0825	2.092454647
TPR Population Study	A2780	2/7/2017	TPR	0.5	None	None	100 nM	UNC0638	None	None	0.0265	0.0795	2.06249987
TPR Population Study	A2780	2/7/2017	TPR	0.5	None	None	100 nM	UNC0638	None	None	0.0253	0.0759	2.025919529
TPR Population Study	A2780	2/7/2017	TPR	0.5	None	None	100 nM	UNC0638	None	None	0.0324	0.0972	2.230062204
TPR Population Study	A2780	2/7/2017	TPR	0.5	None	None	100 nM	UNC0638	None	None	0.0378	0.1134	2.360692263
TPR Population Study	A2780	2/7/2017	TPR	0.5	None	None	100 nM	UNC0638	None	None	0.0345	0.1035	2.283580437
TPR Population Study	A2780	2/7/2017	TPR	0.5	None	None	100 nM	UNC0638	None	None	0.0385	0.1155	2.375978622
TPR Population Study	A2780	2/7/2017	TPR	0.5	None	None	100 nM	UNC0638	None	None	0.0358	0.1074	2.31495771
TPR Population Study	A2780	2/7/2017	TPR	0.5	None	None	100 nM	UNC0638	None	None	0.0366	0.1098	2.333616143
TPR Population Study	A2780	2/7/2017	TPR	0.5	None	None	100 nM	UNC0638	None	None	0.0278	0.0834	2.101334416
TPR Population Study	A2780	2/7/2017	TPR	0.5	None	None	100 nM	UNC0638	None	None	0.0375	0.1125	2.35402521
TPR Population Study	A2780	2/7/2017	TPR	0.5	None	None	100 nM	UNC0638	None	None	0.0352	0.1056	2.300640385
TPR Population Study	A2780	2/7/2017	TPR	0.5	None	None	100 nM	UNC0638	None	None	0.0284	0.0852	2.118937576
TPR Population Study	A2780	2/7/2017	TPR	0.5	None	None	100 nM	UNC0638	None	None	0.0364	0.1092	2.328997401
TPR Population Study	A2780	2/7/2017	TPR	0.5	None	None	100 nM	UNC0638	None	None	0.0366	0.1098	2.333616143
TPR Population Study	A2780	2/7/2017	TPR	0.5	None	None	100 nM	UNC0638	None	None	0.036	0.108	2.319668289
TPR Population Study	A2780	2/7/2017	TPR	0.5	None	None	100 nM	UNC0638	None	None	0.0363	0.1089	2.326676595
TPR Population Study	A2780	2/7/2017	TPR	0.5	None	None	100 nM	UNC0638	None	None	0.0429	0.1287	2.464169825
TPR Population Study	A2780	2/7/2017	TPR	0.5	None	None	100 nM	UNC0638	None	None	0.0357	0.1071	2.312590864
TPR Population Study	A2780	2/7/2017	TPR	0.5	None	None	100 nM	UNC0638	None	None	0.0325	0.0975	2.232688486
TPR Population Study	A2780	2/7/2017	TPR	0.5	None	None	100 nM	UNC0638	None	None	0.0318	0.0954	2.214143636
TPR Population Study	A2780	2/7/2017	TPR	0.5	None	None	100 nM	UNC0638	None	None	0.0297	0.0891	2.156293806
TPR Population Study	A2780	2/7/2017	TPR	0.5	None	None	100 nM	UNC0638	None	None	0.0322	0.0966	2.224786639
TPR Population Study	A2780	2/7/2017	TPR	0.5	None	None	100 nM	UNC0638	None	None	0.0347	0.1041	2.288494307
TPR Population Study	A2780	2/7/2017	TPR	0.5	None	None	100 nM	UNC0638	None	None	0.0294	0.0882	2.147773569
TPR Population Study	A2780	2/7/2017	TPR	0.5	None	None	100 nM	UNC0638	None	None	0.028	0.084	2.107225673
TPR Population Study	A2780	2/7/2017	TPR	0.5	None	None	100 nM	UNC0638	None	None	0.0297	0.0891	2.156293806
TPR Population Study	A2780	2/7/2017	TPR	0.5	None	None	100 nM	UNC0638	None	None	0.0312	0.0936	2.197949587
TPR Population Study	A2780	2/7/2017	TPR	0.5	None	None	100 nM	UNC0638	None	None	0.028	0.084	2.107225673
TPR Population Study	A2780	2/7/2017	TPR	0.5	None	None	100 nM	UNC0638	None	None	0.0312	0.0936	2.197949587
TPR Population Study	A2780	2/7/2017	TPR	0.5	None	None	100 nM	UNC0638	None	None	0.033	0.099	2.245704569
TPR Population Study	A2780	2/7/2017	TPR	0.5	None	None	100 nM	UNC0638	None	None	0.0305	0.0915	2.178710634
TPR Population Study	A2780	2/7/2017	TPR	0.5	None	None	100 nM	UNC0638	None	None	0.0292	0.0876	2.142059564
TPR Population Study	A2780	2/7/2017	TPR	0.5	None	None	100 nM	UNC0638	None	None	0.0239	0.0717	1.982529103
TPR Population Study	A2780	2/7/2017	TPR	0.5	None	None	100 nM	UNC0638	None	None	0.0313	0.0939	2.200667743
TPR Population Study	A2780	2/7/2017	TPR	0.5	None	None	100 nM	UNC0638	None	None	0.0276	0.0828	2.095420218
TPR Population Study	A2780	2/7/2017	TPR	0.5	None	None	100 nM	UNC0638	None	None	0.0297	0.0891	2.156293806
TPR Population Study	A2780	2/7/2017	TPR	0.5	None	None	100 nM	UNC0638	None	None	0.0331	0.0993	2.248284653
TPR Population Study	A2780	2/7/2017	TPR	0.5	None	None	100 nM	UNC0638	None	None	0.027	0.081	2.077543982
TPR Population Study	A2780	2/7/2017	TPR	0.5	None	None	100 nM	UNC0638	None	None	0.0338	0.1014	2.266127917
TPR Population Study	A2780	2/7/2017	TPR	0.5	None	None	100 nM	UNC0638	None	None	0.0337	0.1011	2.263602256
TPR Population Study	A2780	2/7/2017	TPR	0.5	None	None	100 nM	UNC0638	None	None	0.032	0.096	2.219480439
TPR Population Study	A2780	2/7/2017	TPR	0.5	None	None	100 nM	UNC0638	None	None	0.0223	0.0669	1.932222956
TPR Population Study	A2780	2/7/2017	TPR	0.5	None	None	100 nM	UNC0638	None	None	0.0318	0.0954	2.214143636
TPR Population Study	A2780	2/7/2017	TPR	0.5	None	None	100 nM	UNC0638	None	None	0.031	0.093	2.192490241
TPR Population Study	A2780	2/7/2017	TPR	0.5	None	None	100 nM	UNC0638	None	None	0.0372	0.1116	2.347290187
TPR Population Study	A2780	2/7/2017	TPR	0.5	None	None	100 nM	UNC0638	None	None	0.0351	0.1053	2.298226906
TPR Population Study	A2780	2/7/2017	TPR	0.5	None	None	100 nM	UNC0638	None	None	0.0302	0.0906	2.170356792
TPR Population Study	A2780	2/7/2017	TPR	0.5	None	None	100 nM	UNC0638	None	None	0.0336	0.1008	2.26106878
TPR Population Study	A2780	2/7/2017	TPR	0.5	None	None	100 nM	UNC0638	None	None	0.0309	0.0927	2.18974903
TPR Population Study	A2780	2/7/2017	TPR	0.5	None	None	100 nM	UNC0638	None	None	0.0334	0.1002	2.255978439
TPR Population Study	A2780	2/7/2017	TPR	0.5	None	None	100 nM	UNC0638	None	None	0.0285	0.0855	2.121850497
TPR Population Study	A2780	2/7/2017	TPR	0.5	None	None	100 nM	UNC0638	None	None	0.033	0.099	2.245704569
TPR Population Study	A2780	2/7/2017	TPR	0.5	None	None	100 nM	UNC0638	None	None	0.0359	0.1077	2.317316846
TPR Population Study	A2780	2/7/2017	TPR	0.5	None	None	100 nM	UNC0638	None	None	0.0352	0.1056	2.300640385
TPR Population Study	A2780	2/7/2017	TPR	0.5	None	None	100 nM	UNC0638	None	None	0.0291	0.0873	2.139192488
TPR Population Study	A2780	2/7/2017	TPR	0.5	None	None	100 nM	UNC0638	None	None	0.0302	0.0906	2.170356792
TPR Population Study	A2780	2/7/2017	TPR	0.5	None	None	100 nM	UNC0638	None	None	0.0258	0.0774	2.041237807
TPR Population Study	A2780	2/7/2017	TPR	0.5	None	None	100 nM	UNC0638	None	None	0.0324	0.0972	2.230062204
TPR Population Study	A2780	2/7/2017	TPR	0.5	None	None	100 nM	UNC0638	None	None	0.0287	0.0861	2.127657555
TPR Population Study	A2780	2/7/2017	TPR	0.5	None	None	100 nM	UNC0638	None	None	0.0384	0.1152	2.373817651
TPR Population Study	A2780	2/7/2017	TPR	0.5	None	None	100 nM	UNC0638	None	None	0.0273	0.0819	2.086506806
TPR Population Study	A2780	2/7/2017	TPR	0.5	None	None	100 nM	UNC0638	None	None	0.0297	0.0891	2.156293806
TPR Population Study	A2780	2/7/2017	TPR	0.5	None	None	100 nM	UNC0638	None	None	0.0379	0.1137	2.36289909
TPR Population Study	A2780	2/7/2017	TPR	0.5	None	None	100 nM	UNC0638	None	None	0.0308	0.0924	2.187000273
TPR Population Study	A2780	2/7/2017	TPR	0.5	None	None	100 nM	UNC0638	None	None	0.0281	0.0843	2.110162562
TPR Population Study	A2780	2/7/2017	TPR	0.5	None	None	100 nM	UNC0638	None	None	0.0267	0.0801	2.068532874
TPR Population Study	A2780	2/7/2017	TPR	0.5	None	None	100 nM	UNC0638	None	None	0.0266	0.0798	2.065518789
TPR Population Study	A2780	2/7/2017	TPR	0.5	None	None	100 nM	UNC0638	None	None	0.0336	0.1008	2.26106878
TPR Population Study	A2780	2/7/2017	TPR	0.5	None	None	100 nM	UNC0638	None	None	0.032	0.096	2.219480439
TPR Population Study	A2780	2/7/2017	TPR	0.5	None	None	100 nM	UNC0638	None	None	0.0401	0.1203	2.409567511
TPR Population Study	A2780	2/7/2017	TPR	0.5	None	None	100 nM	UNC0638	None	None	0.0217	0.0651	1.91319705
TPR Population Study	A2780	2/7/2017	TPR	0.5	None	None	100 nM	UNC0638	None	None	0.0241	0.0723	1.988767779
TPR Population Study	A2780	2/7/2017	TPR	0.5	None	None	100 nM	UNC0638	None	None	0.0315	0.0945	2.206081062
TPR Population Study	A2780	2/7/2017	TPR	0.5	None	None	100 nM	UNC0638	None	None	0.0227	0.0681	1.944860667
TPR Population Study	A2780	2/7/2017	TPR	0.5	None	None	100 nM	UNC0638	None	None	0.0272	0.0816	2.083524629
TPR Population Study	A2780	2/7/2017	TPR	0.5	None	None	100 nM	UNC0638	None	None	0.0275	0.0825	2.092454647
TPR Population Study	A2780	2/7/2017	TPR	0.5	None	None	100 nM	UNC0638	None	None	0.0335	0.1005	2.258527503
TPR Population Study	A2780	2/7/2017	TPR	0.5	None	None	100 nM	UNC0638	None	None	0.0284	0.0852	2.118937576
TPR Population Study	A2780	2/7/2017	TPR	0.5	None	None	100 nM	UNC0638	None	None	0.0338	0.1014	2.266127917
TPR Population Study	A2780	2/7/2017	TPR	0.5	None	None	100 nM	UNC0638	None	None	0.0345	0.1035	2.283580437
TPR Population Study	A2780	2/7/2017	TPR	0.5	None	None	100 nM	UNC0638	None	None	0.0329	0.0987	2.24311676
TPR Population Study	A2780	2/7/2017	TPR	0.5	None	None	100 nM	UNC0638	None	None	0.0335	0.1005	2.258527503
TPR Population Study	A2780	2/7/2017	TPR	0.5	None	None	100 nM	UNC0638	None	None	0.0264	0.0792	2.059476188
TPR Population Study	A2780	2/7/2017	TPR	0.5	None	None	100 nM	UNC0638	None	None	0.033	0.099	2.245704569
TPR Population Study	A2780	2/7/2017	TPR	0.5	None	None	100 nM	UNC0638	None	None	0.026	0.078	2.047335189
TPR Population Study	A2780	2/7/2017	TPR	0.5	None	None	100 nM	UNC0638	None	None	0.0391	0.1173	2.388789276
TPR Population Study	A2780	2/7/2017	TPR	0.5	None	None	100 nM	UNC0638	None	None	0.0366	0.1098	2.333616143
TPR Population Study	A2780	2/7/2017	TPR	0.5	None	None	100 nM	UNC0638	None	None	0.0359	0.1077	2.317316846
TPR Population Study	A2780	2/7/2017	TPR	0.5	None	None	100 nM	UNC0638	None	None	0.0414	0.1242	2.435555589
TPR Population Study	A2780	2/7/2017	TPR	0.5	None	None	100 nM	UNC0638	None	None	0.0387	0.1161	2.380278217
TPR Population Study	A2780	2/7/2017	TPR	0.5	None	None	100 nM	UNC0638	None	None	0.0355	0.1065	2.307833976
TPR Population Study	A2780	2/7/2017	TPR	0.5	None	None	100 nM	UNC0638	None	None	0.0428	0.1284	2.462306638
TPR Population Study	A2780	2/7/2017	TPR	0.5	None	None	100 nM	UNC0638	None	None	0.0366	0.1098	2.333616143
TPR Population Study	A2780	2/7/2017	TPR	0.5	None	None	100 nM	UNC0638	None	None	0.0367	0.1101	2.335914102
TPR Population Study	A2780	2/7/2017	TPR	0.5	None	None	100 nM	UNC0638	None	None	0.0346	0.1038	2.28604136
TPR Population Study	A2780	2/7/2017	TPR	0.5	None	None	100 nM	UNC0638	None	None	0.0337	0.1011	2.263602256
TPR Population Study	A2780	2/7/2017	TPR	0.5	None	None	100 nM	UNC0638	None	None	0.0384	0.1152	2.373817651
TPR Population Study	A2780	2/7/2017	TPR	0.5	None	None	100 nM	UNC0638	None	None	0.0331	0.0993	2.248284653
TPR Population Study	A2780	2/7/2017	TPR	0.5	None	None	100 nM	UNC0638	None	None	0.0254	0.0762	2.028991538
TPR Population Study	A2780	2/7/2017	TPR	0.5	None	None	100 nM	UNC0638	None	None	0.0307	0.0921	2.18424426
TPR Population Study	A2780	2/7/2017	TPR	0.5	None	None	100 nM	UNC0638	None	None	0.0366	0.1098	2.333616143
TPR Population Study	A2780	2/7/2017	TPR	0.5	None	None	100 nM	UNC0638	None	None	0.036	0.108	2.319668289
TPR Population Study	A2780	2/7/2017	TPR	0.5	None	None	100 nM	UNC0638	None	None	0.0386	0.1158	2.378132128
TPR Population Study	A2780	2/7/2017	TPR	0.5	None	None	100 nM	UNC0638	None	None	0.037	0.111	2.342762455
TPR Population Study	A2780	2/7/2017	TPR	0.5	None	None	100 nM	UNC0638	None	None	0.0421	0.1263	2.449087873
TPR Population Study	A2780	2/7/2017	TPR	0.5	None	None	100 nM	UNC0638	None	None	0.0381	0.1143	2.367289464
TPR Population Study	A2780	2/7/2017	TPR	0.5	None	None	100 nM	UNC0638	None	None	0.0374	0.1122	2.351787734
TPR Population Study	A2780	2/7/2017	TPR	0.5	None	None	100 nM	UNC0638	None	None	0.0395	0.1185	2.397185021
TPR Population Study	A2780	2/7/2017	TPR	0.5	None	None	100 nM	UNC0638	None	None	0.0354	0.1062	2.305443899
TPR Population Study	A2780	2/7/2017	TPR	0.5	None	None	100 nM	UNC0638	None	None	0.0325	0.0975	2.232688486
TPR Population Study	A2780	2/7/2017	TPR	0.5	None	None	100 nM	UNC0638	None	None	0.0308	0.0924	2.187000273
TPR Population Study	A2780	2/7/2017	TPR	0.5	None	None	100 nM	UNC0638	None	None	0.0375	0.1125	2.35402521
TPR Population Study	A2780	2/7/2017	TPR	0.5	None	None	100 nM	UNC0638	None	None	0.0268	0.0804	2.071541879
TPR Population Study	A2780	2/7/2017	TPR	0.5	None	None	100 nM	UNC0638	None	None	0.0332	0.0996	2.250857001
TPR Population Study	A2780	2/7/2017	TPR	0.5	None	None	100 nM	UNC0638	None	None	0.0338	0.1014	2.266127917
TPR Population Study	A2780	2/7/2017	TPR	0.5	None	None	100 nM	UNC0638	None	None	0.0254	0.0762	2.028991538
TPR Population Study	A2780	2/7/2017	TPR	0.5	None	None	100 nM	UNC0638	None	None	0.0313	0.0939	2.200667743
TPR Population Study	A2780	2/7/2017	TPR	0.5	None	None	100 nM	UNC0638	None	None	0.0368	0.1104	2.338204466
TPR Population Study	A2780	2/7/2017	TPR	0.5	None	None	100 nM	UNC0638	None	None	0.0344	0.1032	2.281111509
TPR Population Study	A2780	2/7/2017	TPR	0.5	None	None	100 nM	UNC0638	None	None	0.035	0.105	2.295805583
TPR Population Study	A2780	2/7/2017	TPR	0.5	None	None	100 nM	UNC0638	None	None	0.0358	0.1074	2.31495771
TPR Population Study	A2780	2/7/2017	TPR	0.5	None	None	100 nM	UNC0638	None	None	0.0311	0.0933	2.195223756
TPR Population Study	A2780	2/7/2017	TPR	0.5	None	None	100 nM	UNC0638	None	None	0.0277	0.0831	2.098380158
TPR Population Study	A2780	2/7/2017	TPR	0.5	None	None	100 nM	UNC0638	None	None	0.0301	0.0903	2.167558091
TPR Population Study	A2780	2/7/2017	TPR	0.5	None	None	100 nM	UNC0638	None	None	0.0348	0.1044	2.290939309
TPR Population Study	A2780	2/7/2017	TPR	0.5	None	None	100 nM	UNC0638	None	None	0.0369	0.1107	2.340487248
TPR Population Study	A2780	2/7/2017	TPR	0.5	None	None	100 nM	UNC0638	None	None	0.037	0.111	2.342762455
TPR Population Study	A2780	2/7/2017	TPR	0.5	None	None	100 nM	UNC0638	None	None	0.034	0.102	2.271155075
TPR Population Study	A2780	2/7/2017	TPR	0.5	None	None	100 nM	UNC0638	None	None	0.0291	0.0873	2.139192488
TPR Population Study	A2780	2/7/2017	TPR	0.5	None	None	100 nM	UNC0638	None	None	0.0229	0.0687	1.951164973
TPR Population Study	A2780	2/7/2017	TPR	0.5	None	None	100 nM	UNC0638	None	None	0.0337	0.1011	2.263602256
TPR Population Study	A2780	2/7/2017	TPR	0.5	None	None	100 nM	UNC0638	None	None	0.0258	0.0774	2.041237807
TPR Population Study	A2780	2/7/2017	TPR	0.5	None	None	100 nM	UNC0638	None	None	0.039	0.117	2.386672421
TPR Population Study	A2780	2/7/2017	TPR	0.5	None	None	100 nM	UNC0638	None	None	0.0273	0.0819	2.086506806
TPR Population Study	A2780	2/7/2017	TPR	0.5	None	None	100 nM	UNC0638	None	None	0.0321	0.0963	2.222137366
TPR Population Study	A2780	2/7/2017	TPR	0.5	None	None	100 nM	UNC0638	None	None	0.0292	0.0876	2.142059564
TPR Population Study	A2780	2/7/2017	TPR	0.5	None	None	100 nM	UNC0638	None	None	0.0261	0.0783	2.05037725
TPR Population Study	A2780	2/7/2017	TPR	0.5	None	None	100 nM	UNC0638	None	None	0.0311	0.0933	2.195223756
TPR Population Study	A2780	2/7/2017	TPR	0.5	None	None	100 nM	UNC0638	None	None	0.0289	0.0867	2.133438305
TPR Population Study	A2780	2/7/2017	TPR	0.5	None	None	100 nM	UNC0638	None	None	0.0321	0.0963	2.222137366
TPR Population Study	A2780	2/7/2017	TPR	0.5	None	None	100 nM	UNC0638	None	None	0.0288	0.0864	2.130551241
TPR Population Study	A2780	2/7/2017	TPR	0.5	None	None	100 nM	UNC0638	None	None	0.031	0.093	2.192490241
TPR Population Study	A2780	2/7/2017	TPR	0.5	None	None	100 nM	UNC0638	None	None	0.0332	0.0996	2.250857001
TPR Population Study	A2780	2/7/2017	TPR	0.5	None	None	100 nM	UNC0638	None	None	0.0368	0.1104	2.338204466
TPR Population Study	A2780	2/7/2017	TPR	0.5	None	None	100 nM	UNC0638	None	None	0.028	0.084	2.107225673
TPR Population Study	A2780	2/7/2017	TPR	0.5	None	None	100 nM	UNC0638	None	None	0.028	0.084	2.107225673
TPR Population Study	A2780	2/7/2017	TPR	0.5	None	None	100 nM	UNC0638	None	None	0.0316	0.0948	2.208776237
TPR Population Study	A2780	2/7/2017	TPR	0.5	None	None	100 nM	UNC0638	None	None	0.0353	0.1059	2.303046042
TPR Population Study	A2780	2/7/2017	TPR	0.5	None	None	100 nM	UNC0638	None	None	0.0319	0.0957	2.216815862
TPR Population Study	A2780	2/7/2017	TPR	0.5	None	None	100 nM	UNC0638	None	None	0.0298	0.0894	2.159120231
TPR Population Study	A2780	2/7/2017	TPR	0.5	None	None	100 nM	UNC0638	None	None	0.0314	0.0942	2.203378233
[truncated: 3,972 more rows]
